# Supplementary material for: Construction of an lncRNA-mediated ceRNA network to investigate the inflammatory regulatory mechanisms of ischemic stroke
Source: PLoS One. 2025 Jan 23;20(1):e0317710. doi: 10.1371/journal.pone.0317710 (PMC11756804; doi:10.1371/journal.pone.0317710)
Supplement: S3 Table — (XLS) [file pone.0317710.s004.xls]

## Sheet: Sheet1
#ID	Type		Type	Number
MSTRG.1.1	lincRNA		lincRNA	19848
MSTRG.10.3	lincRNA		intronic_lncRNA	6432
MSTRG.10001.1	lincRNA		anti-sense_lncRNA	2644
MSTRG.100033.1	lincRNA		sense_lncRNA	2259
MSTRG.100060.1	lincRNA
MSTRG.100114.1	lincRNA
MSTRG.100163.1	lincRNA
MSTRG.100168.1	lincRNA
MSTRG.100168.2	lincRNA
MSTRG.100169.1	lincRNA
MSTRG.100195.1	lincRNA
MSTRG.100224.1	lincRNA
MSTRG.100240.1	lincRNA
MSTRG.100255.1	lincRNA
MSTRG.100269.1	lincRNA
MSTRG.100284.1	lincRNA
MSTRG.100308.1	lincRNA
MSTRG.100311.2	lincRNA
MSTRG.100312.2	lincRNA
MSTRG.100342.2	lincRNA
MSTRG.100356.8	lincRNA
MSTRG.100357.1	lincRNA
MSTRG.100358.1	lincRNA
MSTRG.10036.1	lincRNA
MSTRG.100375.1	lincRNA
MSTRG.10043.3	lincRNA
MSTRG.100432.1	lincRNA
MSTRG.10046.1	lincRNA
MSTRG.100471.2	lincRNA
MSTRG.100473.1	lincRNA
MSTRG.100487.1	lincRNA
MSTRG.100488.1	lincRNA
MSTRG.100535.1	lincRNA
MSTRG.100565.1	lincRNA
MSTRG.100570.1	lincRNA
MSTRG.100602.1	lincRNA
MSTRG.100642.2	lincRNA
MSTRG.10072.1	lincRNA
MSTRG.100759.9	lincRNA
MSTRG.100764.1	lincRNA
MSTRG.100765.1	lincRNA
MSTRG.100766.1	lincRNA
MSTRG.100771.1	lincRNA
MSTRG.100771.2	lincRNA
MSTRG.100798.1	lincRNA
MSTRG.100798.2	lincRNA
MSTRG.100798.3	lincRNA
MSTRG.100799.1	lincRNA
MSTRG.100806.1	lincRNA
MSTRG.100807.1	lincRNA
MSTRG.100808.1	lincRNA
MSTRG.100826.1	lincRNA
MSTRG.100830.1	lincRNA
MSTRG.100863.1	lincRNA
MSTRG.100871.1	lincRNA
MSTRG.100946.1	lincRNA
MSTRG.100959.1	lincRNA
MSTRG.100971.1	lincRNA
MSTRG.100993.1	lincRNA
MSTRG.100999.1	lincRNA
MSTRG.101016.1	lincRNA
MSTRG.101017.1	lincRNA
MSTRG.101105.1	lincRNA
MSTRG.101105.2	lincRNA
MSTRG.101132.1	lincRNA
MSTRG.101132.2	lincRNA
MSTRG.101133.1	lincRNA
MSTRG.101136.1	lincRNA
MSTRG.101138.1	lincRNA
MSTRG.101183.1	lincRNA
MSTRG.101214.2	lincRNA
MSTRG.101214.3	lincRNA
MSTRG.101284.47	lincRNA
MSTRG.101307.1	lincRNA
MSTRG.101314.1	lincRNA
MSTRG.101314.2	lincRNA
MSTRG.101315.1	lincRNA
MSTRG.101316.1	lincRNA
MSTRG.101317.1	lincRNA
MSTRG.101319.1	lincRNA
MSTRG.101320.1	lincRNA
MSTRG.101321.1	lincRNA
MSTRG.101342.1	lincRNA
MSTRG.10135.2	lincRNA
MSTRG.10135.3	lincRNA
MSTRG.10135.4	lincRNA
MSTRG.10135.5	lincRNA
MSTRG.101391.1	lincRNA
MSTRG.101391.2	lincRNA
MSTRG.101404.1	lincRNA
MSTRG.10148.2	lincRNA
MSTRG.101493.1	lincRNA
MSTRG.101507.1	lincRNA
MSTRG.101507.2	lincRNA
MSTRG.101515.1	lincRNA
MSTRG.101535.1	lincRNA
MSTRG.101555.5	lincRNA
MSTRG.101555.6	lincRNA
MSTRG.101555.7	lincRNA
MSTRG.101564.4	lincRNA
MSTRG.101574.1	lincRNA
MSTRG.1016.1	lincRNA
MSTRG.101608.1	lincRNA
MSTRG.101647.1	lincRNA
MSTRG.101690.1	lincRNA
MSTRG.101698.1	lincRNA
MSTRG.101701.1	lincRNA
MSTRG.10171.1	lincRNA
MSTRG.101712.1	lincRNA
MSTRG.101749.4	lincRNA
MSTRG.10177.1	lincRNA
MSTRG.101799.1	lincRNA
MSTRG.101800.1	lincRNA
MSTRG.101811.10	lincRNA
MSTRG.101811.11	lincRNA
MSTRG.101811.12	lincRNA
MSTRG.101811.13	lincRNA
MSTRG.101811.14	lincRNA
MSTRG.101811.16	lincRNA
MSTRG.101811.20	lincRNA
MSTRG.101811.21	lincRNA
MSTRG.101811.23	lincRNA
MSTRG.101811.25	lincRNA
MSTRG.101811.9	lincRNA
MSTRG.101814.2	lincRNA
MSTRG.101815.1	lincRNA
MSTRG.101820.1	lincRNA
MSTRG.101820.2	lincRNA
MSTRG.101820.3	lincRNA
MSTRG.101820.4	lincRNA
MSTRG.101820.5	lincRNA
MSTRG.101820.6	lincRNA
MSTRG.101820.7	lincRNA
MSTRG.101829.1	lincRNA
MSTRG.101829.2	lincRNA
MSTRG.101829.3	lincRNA
MSTRG.101831.1	lincRNA
MSTRG.101833.1	lincRNA
MSTRG.101839.1	lincRNA
MSTRG.101842.1	lincRNA
MSTRG.101842.2	lincRNA
MSTRG.101845.1	lincRNA
MSTRG.101846.1	lincRNA
MSTRG.101847.1	lincRNA
MSTRG.101874.1	lincRNA
MSTRG.101881.1	lincRNA
MSTRG.101886.1	lincRNA
MSTRG.101886.2	lincRNA
MSTRG.101891.1	lincRNA
MSTRG.101904.1	lincRNA
MSTRG.101922.3	lincRNA
MSTRG.101928.1	lincRNA
MSTRG.101936.6	lincRNA
MSTRG.101939.1	lincRNA
MSTRG.101940.1	lincRNA
MSTRG.101944.1	lincRNA
MSTRG.101946.1	lincRNA
MSTRG.101948.1	lincRNA
MSTRG.101952.1	lincRNA
MSTRG.101955.1	lincRNA
MSTRG.101966.1	lincRNA
MSTRG.101997.1	lincRNA
MSTRG.102016.1	lincRNA
MSTRG.102016.2	lincRNA
MSTRG.102016.3	lincRNA
MSTRG.102020.1	lincRNA
MSTRG.102076.1	lincRNA
MSTRG.102090.1	lincRNA
MSTRG.102090.2	lincRNA
MSTRG.102090.3	lincRNA
MSTRG.102109.1	lincRNA
MSTRG.102130.2	lincRNA
MSTRG.102166.1	lincRNA
MSTRG.102168.1	lincRNA
MSTRG.102174.1	lincRNA
MSTRG.102218.1	lincRNA
MSTRG.102230.1	lincRNA
MSTRG.102325.1	lincRNA
MSTRG.102370.1	lincRNA
MSTRG.102394.1	lincRNA
MSTRG.102404.1	lincRNA
MSTRG.102407.1	lincRNA
MSTRG.102407.2	lincRNA
MSTRG.102407.3	lincRNA
MSTRG.102407.4	lincRNA
MSTRG.102407.5	lincRNA
MSTRG.102407.6	lincRNA
MSTRG.102422.7	lincRNA
MSTRG.102427.1	lincRNA
MSTRG.102428.2	lincRNA
MSTRG.102429.8	lincRNA
MSTRG.102439.1	lincRNA
MSTRG.102439.2	lincRNA
MSTRG.102447.1	lincRNA
MSTRG.102448.1	lincRNA
MSTRG.102448.2	lincRNA
MSTRG.102450.1	lincRNA
MSTRG.102450.2	lincRNA
MSTRG.102455.1	lincRNA
MSTRG.10246.3	lincRNA
MSTRG.102460.1	lincRNA
MSTRG.102461.1	lincRNA
MSTRG.102462.1	lincRNA
MSTRG.102464.1	lincRNA
MSTRG.102530.1	lincRNA
MSTRG.102612.1	lincRNA
MSTRG.102614.1	lincRNA
MSTRG.10263.1	lincRNA
MSTRG.102644.1	lincRNA
MSTRG.102691.1	lincRNA
MSTRG.10275.19	lincRNA
MSTRG.102779.1	lincRNA
MSTRG.102815.1	lincRNA
MSTRG.102815.10	lincRNA
MSTRG.102815.11	lincRNA
MSTRG.102815.12	lincRNA
MSTRG.102815.13	lincRNA
MSTRG.102815.14	lincRNA
MSTRG.102815.2	lincRNA
MSTRG.102815.3	lincRNA
MSTRG.102815.4	lincRNA
MSTRG.102815.5	lincRNA
MSTRG.102815.7	lincRNA
MSTRG.102815.9	lincRNA
MSTRG.102822.1	lincRNA
MSTRG.102823.1	lincRNA
MSTRG.102823.2	lincRNA
MSTRG.102823.3	lincRNA
MSTRG.102824.1	lincRNA
MSTRG.10288.1	lincRNA
MSTRG.10288.2	lincRNA
MSTRG.102897.1	lincRNA
MSTRG.102927.1	lincRNA
MSTRG.10294.1	lincRNA
MSTRG.10295.1	lincRNA
MSTRG.10299.1	lincRNA
MSTRG.10304.1	lincRNA
MSTRG.103080.1	lincRNA
MSTRG.10311.3	lincRNA
MSTRG.103168.1	lincRNA
MSTRG.10320.2	lincRNA
MSTRG.10321.1	lincRNA
MSTRG.103219.1	lincRNA
MSTRG.103230.1	lincRNA
MSTRG.103245.1	lincRNA
MSTRG.103248.1	lincRNA
MSTRG.103257.1	lincRNA
MSTRG.103263.2	lincRNA
MSTRG.103292.2	lincRNA
MSTRG.103293.1	lincRNA
MSTRG.103297.1	lincRNA
MSTRG.103297.2	lincRNA
MSTRG.103300.1	lincRNA
MSTRG.103318.1	lincRNA
MSTRG.103318.2	lincRNA
MSTRG.103345.1	lincRNA
MSTRG.103425.3	lincRNA
MSTRG.103425.4	lincRNA
MSTRG.103426.2	lincRNA
MSTRG.103481.1	lincRNA
MSTRG.103481.2	lincRNA
MSTRG.103493.1	lincRNA
MSTRG.10350.1	lincRNA
MSTRG.103521.1	lincRNA
MSTRG.103521.2	lincRNA
MSTRG.103523.1	lincRNA
MSTRG.103524.1	lincRNA
MSTRG.103524.2	lincRNA
MSTRG.103527.1	lincRNA
MSTRG.103530.1	lincRNA
MSTRG.103530.2	lincRNA
MSTRG.103542.1	lincRNA
MSTRG.103551.1	lincRNA
MSTRG.103551.2	lincRNA
MSTRG.103551.3	lincRNA
MSTRG.103665.1	lincRNA
MSTRG.103684.1	lincRNA
MSTRG.103719.1	lincRNA
MSTRG.103767.1	lincRNA
MSTRG.103779.1	lincRNA
MSTRG.103789.12	lincRNA
MSTRG.103789.13	lincRNA
MSTRG.103791.1	lincRNA
MSTRG.103792.1	lincRNA
MSTRG.103793.1	lincRNA
MSTRG.103794.1	lincRNA
MSTRG.103850.1	lincRNA
MSTRG.103869.1	lincRNA
MSTRG.103909.5	lincRNA
MSTRG.103911.1	lincRNA
MSTRG.103945.1	lincRNA
MSTRG.103945.2	lincRNA
MSTRG.103972.1	lincRNA
MSTRG.103981.1	lincRNA
MSTRG.103986.1	lincRNA
MSTRG.103986.2	lincRNA
MSTRG.1040.1	lincRNA
MSTRG.1040.2	lincRNA
MSTRG.1040.3	lincRNA
MSTRG.104028.1	lincRNA
MSTRG.10403.1	lincRNA
MSTRG.10403.3	lincRNA
MSTRG.104039.1	lincRNA
MSTRG.10406.1	lincRNA
MSTRG.104098.1	lincRNA
MSTRG.104099.1	lincRNA
MSTRG.1041.1	lincRNA
MSTRG.104126.2	lincRNA
MSTRG.104130.1	lincRNA
MSTRG.10414.1	lincRNA
MSTRG.104177.1	lincRNA
MSTRG.104194.1	lincRNA
MSTRG.104275.1	lincRNA
MSTRG.104289.1	lincRNA
MSTRG.104290.10	lincRNA
MSTRG.104290.11	lincRNA
MSTRG.104290.12	lincRNA
MSTRG.104290.13	lincRNA
MSTRG.104290.15	lincRNA
MSTRG.104290.9	lincRNA
MSTRG.104310.1	lincRNA
MSTRG.104314.1	lincRNA
MSTRG.104316.1	lincRNA
MSTRG.104325.1	lincRNA
MSTRG.104331.1	lincRNA
MSTRG.104333.2	lincRNA
MSTRG.104333.3	lincRNA
MSTRG.104333.4	lincRNA
MSTRG.104333.5	lincRNA
MSTRG.104333.6	lincRNA
MSTRG.104333.7	lincRNA
MSTRG.104333.8	lincRNA
MSTRG.104335.1	lincRNA
MSTRG.104337.1	lincRNA
MSTRG.104337.2	lincRNA
MSTRG.104337.3	lincRNA
MSTRG.104337.4	lincRNA
MSTRG.104337.5	lincRNA
MSTRG.104337.6	lincRNA
MSTRG.104338.1	lincRNA
MSTRG.104338.2	lincRNA
MSTRG.104339.1	lincRNA
MSTRG.104343.1	lincRNA
MSTRG.104343.2	lincRNA
MSTRG.104346.1	lincRNA
MSTRG.104348.1	lincRNA
MSTRG.104351.3	lincRNA
MSTRG.104352.1	lincRNA
MSTRG.104361.1	lincRNA
MSTRG.104364.1	lincRNA
MSTRG.104376.2	lincRNA
MSTRG.104381.1	lincRNA
MSTRG.104385.1	lincRNA
MSTRG.104385.2	lincRNA
MSTRG.104385.3	lincRNA
MSTRG.104385.4	lincRNA
MSTRG.104386.1	lincRNA
MSTRG.104386.2	lincRNA
MSTRG.104392.1	lincRNA
MSTRG.104454.1	lincRNA
MSTRG.104454.2	lincRNA
MSTRG.104480.1	lincRNA
MSTRG.104494.1	lincRNA
MSTRG.104513.1	lincRNA
MSTRG.104516.1	lincRNA
MSTRG.104516.2	lincRNA
MSTRG.10455.4	lincRNA
MSTRG.104588.1	lincRNA
MSTRG.104589.1	lincRNA
MSTRG.104615.4	lincRNA
MSTRG.104746.1	lincRNA
MSTRG.104777.1	lincRNA
MSTRG.104777.2	lincRNA
MSTRG.10484.1	lincRNA
MSTRG.104840.1	lincRNA
MSTRG.10486.1	lincRNA
MSTRG.104872.5	lincRNA
MSTRG.104877.1	lincRNA
MSTRG.104904.1	lincRNA
MSTRG.104906.1	lincRNA
MSTRG.104907.1	lincRNA
MSTRG.104911.1	lincRNA
MSTRG.104951.1	lincRNA
MSTRG.104963.1	lincRNA
MSTRG.104983.1	lincRNA
MSTRG.105050.1	lincRNA
MSTRG.105054.1	lincRNA
MSTRG.105077.10	lincRNA
MSTRG.105077.12	lincRNA
MSTRG.105077.2	lincRNA
MSTRG.105077.6	lincRNA
MSTRG.105077.8	lincRNA
MSTRG.105081.1	lincRNA
MSTRG.105081.2	lincRNA
MSTRG.105081.3	lincRNA
MSTRG.105101.1	lincRNA
MSTRG.105120.1	lincRNA
MSTRG.105120.2	lincRNA
MSTRG.105146.1	lincRNA
MSTRG.105147.2	lincRNA
MSTRG.105178.1	lincRNA
MSTRG.105216.2	lincRNA
MSTRG.105220.1	lincRNA
MSTRG.105232.6	lincRNA
MSTRG.105337.1	lincRNA
MSTRG.105359.1	lincRNA
MSTRG.105381.1	lincRNA
MSTRG.10547.1	lincRNA
MSTRG.105475.1	lincRNA
MSTRG.105494.1	lincRNA
MSTRG.105506.1	lincRNA
MSTRG.105511.1	lincRNA
MSTRG.105524.1	lincRNA
MSTRG.105526.1	lincRNA
MSTRG.105548.2	lincRNA
MSTRG.105576.1	lincRNA
MSTRG.105642.14	lincRNA
MSTRG.105642.16	lincRNA
MSTRG.105642.17	lincRNA
MSTRG.105642.19	lincRNA
MSTRG.105642.20	lincRNA
MSTRG.105642.21	lincRNA
MSTRG.105642.23	lincRNA
MSTRG.105642.28	lincRNA
MSTRG.105642.29	lincRNA
MSTRG.105643.115	lincRNA
MSTRG.105643.116	lincRNA
MSTRG.105643.2	lincRNA
MSTRG.105643.41	lincRNA
MSTRG.105643.43	lincRNA
MSTRG.105643.44	lincRNA
MSTRG.105643.45	lincRNA
MSTRG.105643.46	lincRNA
MSTRG.105643.47	lincRNA
MSTRG.105643.48	lincRNA
MSTRG.105643.57	lincRNA
MSTRG.105643.62	lincRNA
MSTRG.105643.7	lincRNA
MSTRG.105643.74	lincRNA
MSTRG.105643.77	lincRNA
MSTRG.105643.80	lincRNA
MSTRG.105645.1	lincRNA
MSTRG.105645.2	lincRNA
MSTRG.105646.1	lincRNA
MSTRG.105646.2	lincRNA
MSTRG.105646.3	lincRNA
MSTRG.105647.1	lincRNA
MSTRG.105649.1	lincRNA
MSTRG.105650.1	lincRNA
MSTRG.105651.2	lincRNA
MSTRG.105652.1	lincRNA
MSTRG.105666.1	lincRNA
MSTRG.105667.16	lincRNA
MSTRG.105667.5	lincRNA
MSTRG.105681.1	lincRNA
MSTRG.105695.1	lincRNA
MSTRG.105720.1	lincRNA
MSTRG.105734.1	lincRNA
MSTRG.10576.1	lincRNA
MSTRG.105775.1	lincRNA
MSTRG.10578.1	lincRNA
MSTRG.105786.1	lincRNA
MSTRG.105792.1	lincRNA
MSTRG.105833.1	lincRNA
MSTRG.105850.1	lincRNA
MSTRG.105873.1	lincRNA
MSTRG.105873.2	lincRNA
MSTRG.105878.1	lincRNA
MSTRG.105900.1	lincRNA
MSTRG.105903.1	lincRNA
MSTRG.105904.1	lincRNA
MSTRG.105904.2	lincRNA
MSTRG.105904.3	lincRNA
MSTRG.105905.3	lincRNA
MSTRG.105905.6	lincRNA
MSTRG.105909.1	lincRNA
MSTRG.105910.2	lincRNA
MSTRG.105910.3	lincRNA
MSTRG.105910.5	lincRNA
MSTRG.105914.4	lincRNA
MSTRG.105918.1	lincRNA
MSTRG.105919.1	lincRNA
MSTRG.105920.1	lincRNA
MSTRG.105923.1	lincRNA
MSTRG.105926.1	lincRNA
MSTRG.105929.3	lincRNA
MSTRG.105931.1	lincRNA
MSTRG.105939.1	lincRNA
MSTRG.105988.1	lincRNA
MSTRG.10599.1	lincRNA
MSTRG.10601.1	lincRNA
MSTRG.106031.1	lincRNA
MSTRG.106031.2	lincRNA
MSTRG.106032.1	lincRNA
MSTRG.106033.1	lincRNA
MSTRG.106034.1	lincRNA
MSTRG.106037.1	lincRNA
MSTRG.106038.1	lincRNA
MSTRG.106045.1	lincRNA
MSTRG.106045.2	lincRNA
MSTRG.106050.1	lincRNA
MSTRG.106053.1	lincRNA
MSTRG.10606.1	lincRNA
MSTRG.106125.2	lincRNA
MSTRG.106148.1	lincRNA
MSTRG.106156.1	lincRNA
MSTRG.106156.2	lincRNA
MSTRG.106156.3	lincRNA
MSTRG.106162.1	lincRNA
MSTRG.106164.1	lincRNA
MSTRG.106164.2	lincRNA
MSTRG.106164.3	lincRNA
MSTRG.106164.4	lincRNA
MSTRG.106178.1	lincRNA
MSTRG.106178.2	lincRNA
MSTRG.106178.3	lincRNA
MSTRG.106185.1	lincRNA
MSTRG.106210.1	lincRNA
MSTRG.106231.1	lincRNA
MSTRG.106254.2	lincRNA
MSTRG.106258.1	lincRNA
MSTRG.106307.1	lincRNA
MSTRG.106313.1	lincRNA
MSTRG.106314.1	lincRNA
MSTRG.106320.1	lincRNA
MSTRG.106342.1	lincRNA
MSTRG.106351.1	lincRNA
MSTRG.106351.2	lincRNA
MSTRG.106351.3	lincRNA
MSTRG.106351.4	lincRNA
MSTRG.106395.1	lincRNA
MSTRG.106395.2	lincRNA
MSTRG.106399.1	lincRNA
MSTRG.106403.1	lincRNA
MSTRG.106428.1	lincRNA
MSTRG.106460.2	lincRNA
MSTRG.106474.1	lincRNA
MSTRG.106474.2	lincRNA
MSTRG.106474.3	lincRNA
MSTRG.106488.1	lincRNA
MSTRG.106498.1	lincRNA
MSTRG.106524.1	lincRNA
MSTRG.106539.1	lincRNA
MSTRG.106540.4	lincRNA
MSTRG.106540.8	lincRNA
MSTRG.106540.9	lincRNA
MSTRG.106541.1	lincRNA
MSTRG.106542.1	lincRNA
MSTRG.106546.1	lincRNA
MSTRG.106547.1	lincRNA
MSTRG.106551.1	lincRNA
MSTRG.106554.1	lincRNA
MSTRG.106555.1	lincRNA
MSTRG.106555.2	lincRNA
MSTRG.106555.3	lincRNA
MSTRG.106555.4	lincRNA
MSTRG.106555.5	lincRNA
MSTRG.106563.1	lincRNA
MSTRG.106565.3	lincRNA
MSTRG.106565.4	lincRNA
MSTRG.106567.1	lincRNA
MSTRG.106579.1	lincRNA
MSTRG.106593.1	lincRNA
MSTRG.106605.1	lincRNA
MSTRG.106607.1	lincRNA
MSTRG.106629.1	lincRNA
MSTRG.106659.1	lincRNA
MSTRG.106698.1	lincRNA
MSTRG.106737.1	lincRNA
MSTRG.106741.1	lincRNA
MSTRG.106741.2	lincRNA
MSTRG.106746.1	lincRNA
MSTRG.106747.1	lincRNA
MSTRG.106747.2	lincRNA
MSTRG.106750.1	lincRNA
MSTRG.106765.3	lincRNA
MSTRG.106765.4	lincRNA
MSTRG.106853.2	lincRNA
MSTRG.106868.1	lincRNA
MSTRG.106879.1	lincRNA
MSTRG.106895.1	lincRNA
MSTRG.106901.12	lincRNA
MSTRG.106933.2	lincRNA
MSTRG.106977.1	lincRNA
MSTRG.107037.1	lincRNA
MSTRG.10704.1	lincRNA
MSTRG.107046.1	lincRNA
MSTRG.107046.2	lincRNA
MSTRG.107046.3	lincRNA
MSTRG.107057.1	lincRNA
MSTRG.107156.1	lincRNA
MSTRG.107165.1	lincRNA
MSTRG.107165.2	lincRNA
MSTRG.107182.3	lincRNA
MSTRG.107246.1	lincRNA
MSTRG.107267.1	lincRNA
MSTRG.107268.1	lincRNA
MSTRG.10728.1	lincRNA
MSTRG.107288.1	lincRNA
MSTRG.107313.1	lincRNA
MSTRG.107347.1	lincRNA
MSTRG.107352.1	lincRNA
MSTRG.107352.11	lincRNA
MSTRG.107352.2	lincRNA
MSTRG.107352.6	lincRNA
MSTRG.107352.7	lincRNA
MSTRG.107352.8	lincRNA
MSTRG.107352.9	lincRNA
MSTRG.107367.1	lincRNA
MSTRG.10739.1	lincRNA
MSTRG.107406.1	lincRNA
MSTRG.107464.1	lincRNA
MSTRG.107468.1	lincRNA
MSTRG.107473.1	lincRNA
MSTRG.107490.1	lincRNA
MSTRG.107493.1	lincRNA
MSTRG.107493.2	lincRNA
MSTRG.107493.3	lincRNA
MSTRG.107493.4	lincRNA
MSTRG.107493.5	lincRNA
MSTRG.107493.6	lincRNA
MSTRG.107519.1	lincRNA
MSTRG.107529.1	lincRNA
MSTRG.107566.1	lincRNA
MSTRG.107566.2	lincRNA
MSTRG.107574.1	lincRNA
MSTRG.107588.1	lincRNA
MSTRG.107589.1	lincRNA
MSTRG.107590.1	lincRNA
MSTRG.107602.12	lincRNA
MSTRG.107602.13	lincRNA
MSTRG.107608.1	lincRNA
MSTRG.107612.1	lincRNA
MSTRG.107650.1	lincRNA
MSTRG.107656.1	lincRNA
MSTRG.107732.1	lincRNA
MSTRG.107741.5	lincRNA
MSTRG.107742.1	lincRNA
MSTRG.107745.1	lincRNA
MSTRG.107749.1	lincRNA
MSTRG.107791.1	lincRNA
MSTRG.107791.2	lincRNA
MSTRG.107817.1	lincRNA
MSTRG.107818.1	lincRNA
MSTRG.107827.1	lincRNA
MSTRG.107836.1	lincRNA
MSTRG.107839.1	lincRNA
MSTRG.107878.3	lincRNA
MSTRG.107883.1	lincRNA
MSTRG.107890.1	lincRNA
MSTRG.107890.2	lincRNA
MSTRG.107905.1	lincRNA
MSTRG.107905.2	lincRNA
MSTRG.107905.3	lincRNA
MSTRG.107911.1	lincRNA
MSTRG.107911.2	lincRNA
MSTRG.107911.3	lincRNA
MSTRG.107911.4	lincRNA
MSTRG.107962.1	lincRNA
MSTRG.107962.2	lincRNA
MSTRG.107962.3	lincRNA
MSTRG.107982.1	lincRNA
MSTRG.107998.1	lincRNA
MSTRG.108008.1	lincRNA
MSTRG.108008.2	lincRNA
MSTRG.108008.3	lincRNA
MSTRG.108008.4	lincRNA
MSTRG.108021.1	lincRNA
MSTRG.10803.1	lincRNA
MSTRG.108063.1	lincRNA
MSTRG.108077.1	lincRNA
MSTRG.108082.1	lincRNA
MSTRG.108103.1	lincRNA
MSTRG.10813.1	lincRNA
MSTRG.10813.2	lincRNA
MSTRG.10813.3	lincRNA
MSTRG.10813.4	lincRNA
MSTRG.10813.5	lincRNA
MSTRG.10813.6	lincRNA
MSTRG.10813.7	lincRNA
MSTRG.108150.1	lincRNA
MSTRG.108151.1	lincRNA
MSTRG.108247.1	lincRNA
MSTRG.10825.1	lincRNA
MSTRG.108277.1	lincRNA
MSTRG.108298.1	lincRNA
MSTRG.108310.1	lincRNA
MSTRG.108311.1	lincRNA
MSTRG.108311.2	lincRNA
MSTRG.108315.4	lincRNA
MSTRG.108315.6	lincRNA
MSTRG.108317.1	lincRNA
MSTRG.108318.1	lincRNA
MSTRG.108318.2	lincRNA
MSTRG.108319.1	lincRNA
MSTRG.108320.1	lincRNA
MSTRG.108365.2	lincRNA
MSTRG.108372.1	lincRNA
MSTRG.108391.1	lincRNA
MSTRG.108392.1	lincRNA
MSTRG.108441.1	lincRNA
MSTRG.108442.1	lincRNA
MSTRG.108446.1	lincRNA
MSTRG.108449.1	lincRNA
MSTRG.10847.1	lincRNA
MSTRG.108489.1	lincRNA
MSTRG.108497.1	lincRNA
MSTRG.108497.2	lincRNA
MSTRG.108517.1	lincRNA
MSTRG.108517.2	lincRNA
MSTRG.108521.1	lincRNA
MSTRG.108521.2	lincRNA
MSTRG.108521.3	lincRNA
MSTRG.108522.1	lincRNA
MSTRG.108535.1	lincRNA
MSTRG.108540.1	lincRNA
MSTRG.108567.1	lincRNA
MSTRG.108567.2	lincRNA
MSTRG.108567.3	lincRNA
MSTRG.10857.4	lincRNA
MSTRG.108594.1	lincRNA
MSTRG.108606.8	lincRNA
MSTRG.108622.1	lincRNA
MSTRG.108663.1	lincRNA
MSTRG.10873.2	lincRNA
MSTRG.108732.1	lincRNA
MSTRG.108733.1	lincRNA
MSTRG.108840.3	lincRNA
MSTRG.108869.1	lincRNA
MSTRG.108871.1	lincRNA
MSTRG.108923.1	lincRNA
MSTRG.108923.2	lincRNA
MSTRG.108923.3	lincRNA
MSTRG.108968.1	lincRNA
MSTRG.108968.2	lincRNA
MSTRG.108969.1	lincRNA
MSTRG.1090.1	lincRNA
MSTRG.109027.1	lincRNA
MSTRG.109047.1	lincRNA
MSTRG.109065.1	lincRNA
MSTRG.109068.1	lincRNA
MSTRG.109077.1	lincRNA
MSTRG.109077.2	lincRNA
MSTRG.109077.3	lincRNA
MSTRG.109089.1	lincRNA
MSTRG.109089.2	lincRNA
MSTRG.109092.1	lincRNA
MSTRG.109120.1	lincRNA
MSTRG.109137.1	lincRNA
MSTRG.109141.1	lincRNA
MSTRG.109146.1	lincRNA
MSTRG.109146.2	lincRNA
MSTRG.109151.1	lincRNA
MSTRG.109152.1	lincRNA
MSTRG.109156.1	lincRNA
MSTRG.109156.2	lincRNA
MSTRG.109156.3	lincRNA
MSTRG.109156.4	lincRNA
MSTRG.109156.5	lincRNA
MSTRG.109163.1	lincRNA
MSTRG.109197.1	lincRNA
MSTRG.109225.1	lincRNA
MSTRG.109272.11	lincRNA
MSTRG.109272.12	lincRNA
MSTRG.109272.8	lincRNA
MSTRG.109272.9	lincRNA
MSTRG.109290.1	lincRNA
MSTRG.109291.1	lincRNA
MSTRG.109298.1	lincRNA
MSTRG.109313.2	lincRNA
MSTRG.109337.1	lincRNA
MSTRG.109363.1	lincRNA
MSTRG.109370.1	lincRNA
MSTRG.109381.1	lincRNA
MSTRG.109441.2	lincRNA
MSTRG.109476.1	lincRNA
MSTRG.109486.1	lincRNA
MSTRG.109587.1	lincRNA
MSTRG.109641.2	lincRNA
MSTRG.10971.1	lincRNA
MSTRG.109734.1	lincRNA
MSTRG.109736.1	lincRNA
MSTRG.109743.1	lincRNA
MSTRG.109745.1	lincRNA
MSTRG.109745.10	lincRNA
MSTRG.109745.11	lincRNA
MSTRG.109745.8	lincRNA
MSTRG.109747.1	lincRNA
MSTRG.109769.4	lincRNA
MSTRG.109790.1	lincRNA
MSTRG.109790.2	lincRNA
MSTRG.109790.3	lincRNA
MSTRG.109815.1	lincRNA
MSTRG.109836.1	lincRNA
MSTRG.109855.2	lincRNA
MSTRG.109855.3	lincRNA
MSTRG.109895.1	lincRNA
MSTRG.109943.1	lincRNA
MSTRG.110.3	lincRNA
MSTRG.110.4	lincRNA
MSTRG.110.5	lincRNA
MSTRG.110081.1	lincRNA
MSTRG.110081.2	lincRNA
MSTRG.110081.3	lincRNA
MSTRG.110112.1	lincRNA
MSTRG.110121.1	lincRNA
MSTRG.110121.2	lincRNA
MSTRG.110142.1	lincRNA
MSTRG.110143.1	lincRNA
MSTRG.110161.1	lincRNA
MSTRG.110162.1	lincRNA
MSTRG.110169.2	lincRNA
MSTRG.110170.1	lincRNA
MSTRG.110178.1	lincRNA
MSTRG.110250.1	lincRNA
MSTRG.110361.1	lincRNA
MSTRG.110389.1	lincRNA
MSTRG.110412.1	lincRNA
MSTRG.110434.1	lincRNA
MSTRG.110460.1	lincRNA
MSTRG.110460.12	lincRNA
MSTRG.110460.14	lincRNA
MSTRG.110460.15	lincRNA
MSTRG.110460.16	lincRNA
MSTRG.110460.17	lincRNA
MSTRG.110460.2	lincRNA
MSTRG.110460.3	lincRNA
MSTRG.110460.4	lincRNA
MSTRG.110460.5	lincRNA
MSTRG.110460.6	lincRNA
MSTRG.110460.7	lincRNA
MSTRG.110460.8	lincRNA
MSTRG.110460.9	lincRNA
MSTRG.110461.1	lincRNA
MSTRG.110463.1	lincRNA
MSTRG.110466.1	lincRNA
MSTRG.110466.2	lincRNA
MSTRG.110466.3	lincRNA
MSTRG.110474.1	lincRNA
MSTRG.11050.2	lincRNA
MSTRG.110525.1	lincRNA
MSTRG.110541.11	lincRNA
MSTRG.110541.2	lincRNA
MSTRG.110541.4	lincRNA
MSTRG.110541.6	lincRNA
MSTRG.110541.8	lincRNA
MSTRG.110544.1	lincRNA
MSTRG.110544.2	lincRNA
MSTRG.110646.1	lincRNA
MSTRG.110696.1	lincRNA
MSTRG.110719.1	lincRNA
MSTRG.110725.1	lincRNA
MSTRG.110726.1	lincRNA
MSTRG.110738.1	lincRNA
MSTRG.110774.1	lincRNA
MSTRG.110976.1	lincRNA
MSTRG.111051.1	lincRNA
MSTRG.111082.1	lincRNA
MSTRG.111110.1	lincRNA
MSTRG.111119.1	lincRNA
MSTRG.111120.1	lincRNA
MSTRG.111131.1	lincRNA
MSTRG.111133.1	lincRNA
MSTRG.11134.2	lincRNA
MSTRG.111358.1	lincRNA
MSTRG.1114.1	lincRNA
MSTRG.111415.1	lincRNA
MSTRG.111441.1	lincRNA
MSTRG.111497.1	lincRNA
MSTRG.1115.1	lincRNA
MSTRG.111500.1	lincRNA
MSTRG.111574.1	lincRNA
MSTRG.111574.2	lincRNA
MSTRG.111574.3	lincRNA
MSTRG.111609.4	lincRNA
MSTRG.111610.25	lincRNA
MSTRG.111612.1	lincRNA
MSTRG.111613.1	lincRNA
MSTRG.111616.1	lincRNA
MSTRG.111623.1	lincRNA
MSTRG.111624.1	lincRNA
MSTRG.111626.1	lincRNA
MSTRG.111626.2	lincRNA
MSTRG.111629.1	lincRNA
MSTRG.111632.1	lincRNA
MSTRG.111655.1	lincRNA
MSTRG.111671.1	lincRNA
MSTRG.111688.2	lincRNA
MSTRG.111696.2	lincRNA
MSTRG.111697.1	lincRNA
MSTRG.111698.3	lincRNA
MSTRG.111738.1	lincRNA
MSTRG.111743.1	lincRNA
MSTRG.111744.27	lincRNA
MSTRG.111777.1	lincRNA
MSTRG.111812.1	lincRNA
MSTRG.111844.1	lincRNA
MSTRG.111845.1	lincRNA
MSTRG.111858.2	lincRNA
MSTRG.111858.3	lincRNA
MSTRG.111858.4	lincRNA
MSTRG.111872.17	lincRNA
MSTRG.111872.18	lincRNA
MSTRG.111872.2	lincRNA
MSTRG.111889.1	lincRNA
MSTRG.111977.1	lincRNA
MSTRG.111981.1	lincRNA
MSTRG.111984.1	lincRNA
MSTRG.111984.2	lincRNA
MSTRG.111997.5	lincRNA
MSTRG.112001.1	lincRNA
MSTRG.112064.1	lincRNA
MSTRG.112128.1	lincRNA
MSTRG.112129.1	lincRNA
MSTRG.112144.1	lincRNA
MSTRG.112151.1	lincRNA
MSTRG.112177.1	lincRNA
MSTRG.112177.2	lincRNA
MSTRG.112303.1	lincRNA
MSTRG.112303.2	lincRNA
MSTRG.112304.1	lincRNA
MSTRG.112406.1	lincRNA
MSTRG.112428.1	lincRNA
MSTRG.112436.1	lincRNA
MSTRG.112466.1	lincRNA
MSTRG.112486.1	lincRNA
MSTRG.112486.2	lincRNA
MSTRG.112488.1	lincRNA
MSTRG.112524.1	lincRNA
MSTRG.112524.2	lincRNA
MSTRG.112524.4	lincRNA
MSTRG.112524.5	lincRNA
MSTRG.112524.7	lincRNA
MSTRG.112528.1	lincRNA
MSTRG.112545.2	lincRNA
MSTRG.112553.1	lincRNA
MSTRG.112605.1	lincRNA
MSTRG.112633.1	lincRNA
MSTRG.112642.1	lincRNA
MSTRG.112658.1	lincRNA
MSTRG.112695.1	lincRNA
MSTRG.112719.1	lincRNA
MSTRG.112720.1	lincRNA
MSTRG.112740.1	lincRNA
MSTRG.112771.1	lincRNA
MSTRG.112776.1	lincRNA
MSTRG.112785.10	lincRNA
MSTRG.112785.6	lincRNA
MSTRG.112785.7	lincRNA
MSTRG.112785.8	lincRNA
MSTRG.112785.9	lincRNA
MSTRG.112801.1	lincRNA
MSTRG.112801.2	lincRNA
MSTRG.112802.2	lincRNA
MSTRG.112802.3	lincRNA
MSTRG.112803.1	lincRNA
MSTRG.112804.1	lincRNA
MSTRG.112805.1	lincRNA
MSTRG.112805.2	lincRNA
MSTRG.112805.3	lincRNA
MSTRG.112806.1	lincRNA
MSTRG.112806.2	lincRNA
MSTRG.112807.1	lincRNA
MSTRG.112808.1	lincRNA
MSTRG.112808.2	lincRNA
MSTRG.112808.3	lincRNA
MSTRG.112809.1	lincRNA
MSTRG.112852.1	lincRNA
MSTRG.112854.1	lincRNA
MSTRG.112894.1	lincRNA
MSTRG.112894.2	lincRNA
MSTRG.112894.3	lincRNA
MSTRG.112900.1	lincRNA
MSTRG.112956.1	lincRNA
MSTRG.112956.3	lincRNA
MSTRG.112956.4	lincRNA
MSTRG.112956.5	lincRNA
MSTRG.113014.1	lincRNA
MSTRG.113017.1	lincRNA
MSTRG.113017.2	lincRNA
MSTRG.113017.3	lincRNA
MSTRG.113017.4	lincRNA
MSTRG.113017.5	lincRNA
MSTRG.113018.1	lincRNA
MSTRG.113018.2	lincRNA
MSTRG.113019.1	lincRNA
MSTRG.113023.1	lincRNA
MSTRG.113023.2	lincRNA
MSTRG.113060.1	lincRNA
MSTRG.113063.1	lincRNA
MSTRG.113072.1	lincRNA
MSTRG.113134.2	lincRNA
MSTRG.113134.3	lincRNA
MSTRG.113144.1	lincRNA
MSTRG.113148.1	lincRNA
MSTRG.113153.1	lincRNA
MSTRG.113153.2	lincRNA
MSTRG.113161.1	lincRNA
MSTRG.113161.2	lincRNA
MSTRG.113175.1	lincRNA
MSTRG.113175.2	lincRNA
MSTRG.113175.3	lincRNA
MSTRG.113218.13	lincRNA
MSTRG.113218.14	lincRNA
MSTRG.113232.1	lincRNA
MSTRG.113234.1	lincRNA
MSTRG.113252.1	lincRNA
MSTRG.113253.1	lincRNA
MSTRG.113257.1	lincRNA
MSTRG.113261.1	lincRNA
MSTRG.113263.1	lincRNA
MSTRG.113264.1	lincRNA
MSTRG.113265.1	lincRNA
MSTRG.113265.2	lincRNA
MSTRG.113265.3	lincRNA
MSTRG.113266.1	lincRNA
MSTRG.113266.2	lincRNA
MSTRG.113266.3	lincRNA
MSTRG.113268.1	lincRNA
MSTRG.113270.1	lincRNA
MSTRG.113271.1	lincRNA
MSTRG.113274.1	lincRNA
MSTRG.113275.1	lincRNA
MSTRG.113279.1	lincRNA
MSTRG.113280.1	lincRNA
MSTRG.113281.1	lincRNA
MSTRG.113281.2	lincRNA
MSTRG.113283.1	lincRNA
MSTRG.113284.1	lincRNA
MSTRG.113285.1	lincRNA
MSTRG.113286.1	lincRNA
MSTRG.113296.1	lincRNA
MSTRG.11334.1	lincRNA
MSTRG.113354.1	lincRNA
MSTRG.113384.1	lincRNA
MSTRG.113422.18	lincRNA
MSTRG.113422.19	lincRNA
MSTRG.113422.21	lincRNA
MSTRG.113422.22	lincRNA
MSTRG.113431.1	lincRNA
MSTRG.113439.1	lincRNA
MSTRG.113440.1	lincRNA
MSTRG.113440.2	lincRNA
MSTRG.113450.1	lincRNA
MSTRG.113452.1	lincRNA
MSTRG.113559.1	lincRNA
MSTRG.113598.1	lincRNA
MSTRG.113715.1	lincRNA
MSTRG.113747.1	lincRNA
MSTRG.113817.1	lincRNA
MSTRG.113857.1	lincRNA
MSTRG.113858.1	lincRNA
MSTRG.113899.1	lincRNA
MSTRG.113899.2	lincRNA
MSTRG.113901.1	lincRNA
MSTRG.113901.2	lincRNA
MSTRG.113902.1	lincRNA
MSTRG.113917.1	lincRNA
MSTRG.113925.1	lincRNA
MSTRG.113977.2	lincRNA
MSTRG.113998.1	lincRNA
MSTRG.114002.1	lincRNA
MSTRG.114014.1	lincRNA
MSTRG.114043.1	lincRNA
MSTRG.114079.1	lincRNA
MSTRG.114104.1	lincRNA
MSTRG.114111.1	lincRNA
MSTRG.114121.1	lincRNA
MSTRG.114223.1	lincRNA
MSTRG.11426.1	lincRNA
MSTRG.114272.1	lincRNA
MSTRG.114374.1	lincRNA
MSTRG.114374.2	lincRNA
MSTRG.114376.14	lincRNA
MSTRG.114376.17	lincRNA
MSTRG.114376.26	lincRNA
MSTRG.114376.32	lincRNA
MSTRG.114376.34	lincRNA
MSTRG.114376.35	lincRNA
MSTRG.114376.36	lincRNA
MSTRG.114376.37	lincRNA
MSTRG.114376.39	lincRNA
MSTRG.114376.40	lincRNA
MSTRG.114376.5	lincRNA
MSTRG.114376.8	lincRNA
MSTRG.114378.1	lincRNA
MSTRG.114378.10	lincRNA
MSTRG.114378.11	lincRNA
MSTRG.114378.2	lincRNA
MSTRG.114378.4	lincRNA
MSTRG.114378.5	lincRNA
MSTRG.114378.7	lincRNA
MSTRG.114378.8	lincRNA
MSTRG.114381.1	lincRNA
MSTRG.114382.1	lincRNA
MSTRG.114383.1	lincRNA
MSTRG.114383.2	lincRNA
MSTRG.114383.3	lincRNA
MSTRG.114384.1	lincRNA
MSTRG.114385.1	lincRNA
MSTRG.114385.2	lincRNA
MSTRG.114385.3	lincRNA
MSTRG.114385.4	lincRNA
MSTRG.114385.5	lincRNA
MSTRG.114386.1	lincRNA
MSTRG.114390.1	lincRNA
MSTRG.114394.1	lincRNA
MSTRG.114405.1	lincRNA
MSTRG.114423.1	lincRNA
MSTRG.114426.1	lincRNA
MSTRG.114427.1	lincRNA
MSTRG.114428.1	lincRNA
MSTRG.114429.1	lincRNA
MSTRG.114434.1	lincRNA
MSTRG.114435.1	lincRNA
MSTRG.114435.2	lincRNA
MSTRG.114435.3	lincRNA
MSTRG.114439.1	lincRNA
MSTRG.114439.2	lincRNA
MSTRG.114439.3	lincRNA
MSTRG.114466.1	lincRNA
MSTRG.114472.1	lincRNA
MSTRG.114502.1	lincRNA
MSTRG.11451.1	lincRNA
MSTRG.11451.2	lincRNA
MSTRG.114540.1	lincRNA
MSTRG.114540.2	lincRNA
MSTRG.114593.1	lincRNA
MSTRG.114598.1	lincRNA
MSTRG.114609.1	lincRNA
MSTRG.114609.2	lincRNA
MSTRG.114621.1	lincRNA
MSTRG.114623.1	lincRNA
MSTRG.11467.1	lincRNA
MSTRG.114679.1	lincRNA
MSTRG.114713.28	lincRNA
MSTRG.114713.29	lincRNA
MSTRG.114713.30	lincRNA
MSTRG.114713.32	lincRNA
MSTRG.114713.33	lincRNA
MSTRG.114713.35	lincRNA
MSTRG.114713.36	lincRNA
MSTRG.114713.37	lincRNA
MSTRG.114713.39	lincRNA
MSTRG.114713.40	lincRNA
MSTRG.114713.47	lincRNA
MSTRG.114713.48	lincRNA
MSTRG.114713.49	lincRNA
MSTRG.114713.52	lincRNA
MSTRG.114713.55	lincRNA
MSTRG.114713.56	lincRNA
MSTRG.114713.57	lincRNA
MSTRG.114713.58	lincRNA
MSTRG.114713.61	lincRNA
MSTRG.114713.62	lincRNA
MSTRG.114713.63	lincRNA
MSTRG.114713.64	lincRNA
MSTRG.114713.65	lincRNA
MSTRG.114713.66	lincRNA
MSTRG.114731.1	lincRNA
MSTRG.114736.1	lincRNA
MSTRG.114742.1	lincRNA
MSTRG.114743.1	lincRNA
MSTRG.114744.1	lincRNA
MSTRG.114746.1	lincRNA
MSTRG.114747.1	lincRNA
MSTRG.114749.1	lincRNA
MSTRG.114752.1	lincRNA
MSTRG.114757.1	lincRNA
MSTRG.114759.1	lincRNA
MSTRG.114760.1	lincRNA
MSTRG.114761.1	lincRNA
MSTRG.114761.2	lincRNA
MSTRG.114764.1	lincRNA
MSTRG.114764.2	lincRNA
MSTRG.114764.6	lincRNA
MSTRG.114766.1	lincRNA
MSTRG.114775.1	lincRNA
MSTRG.114776.1	lincRNA
MSTRG.114779.2	lincRNA
MSTRG.114779.4	lincRNA
MSTRG.114779.5	lincRNA
MSTRG.114782.1	lincRNA
MSTRG.114782.2	lincRNA
MSTRG.114782.3	lincRNA
MSTRG.114782.4	lincRNA
MSTRG.114782.5	lincRNA
MSTRG.114782.6	lincRNA
MSTRG.114783.1	lincRNA
MSTRG.114783.2	lincRNA
MSTRG.114783.3	lincRNA
MSTRG.114787.2	lincRNA
MSTRG.114787.3	lincRNA
MSTRG.114802.1	lincRNA
MSTRG.114802.2	lincRNA
MSTRG.114805.1	lincRNA
MSTRG.114858.1	lincRNA
MSTRG.114862.1	lincRNA
MSTRG.115044.1	lincRNA
MSTRG.115067.1	lincRNA
MSTRG.115069.1	lincRNA
MSTRG.115217.1	lincRNA
MSTRG.115242.1	lincRNA
MSTRG.115248.1	lincRNA
MSTRG.115250.1	lincRNA
MSTRG.115254.1	lincRNA
MSTRG.115259.1	lincRNA
MSTRG.115419.1	lincRNA
MSTRG.115442.1	lincRNA
MSTRG.115488.1	lincRNA
MSTRG.115494.1	lincRNA
MSTRG.115495.1	lincRNA
MSTRG.115523.1	lincRNA
MSTRG.115532.1	lincRNA
MSTRG.115568.1	lincRNA
MSTRG.115568.2	lincRNA
MSTRG.115568.3	lincRNA
MSTRG.115568.4	lincRNA
MSTRG.115568.5	lincRNA
MSTRG.115582.1	lincRNA
MSTRG.115582.2	lincRNA
MSTRG.115607.11	lincRNA
MSTRG.115607.15	lincRNA
MSTRG.115607.7	lincRNA
MSTRG.115659.1	lincRNA
MSTRG.115688.1	lincRNA
MSTRG.115697.1	lincRNA
MSTRG.115718.1	lincRNA
MSTRG.115764.1	lincRNA
MSTRG.11580.10	lincRNA
MSTRG.11580.7	lincRNA
MSTRG.11580.8	lincRNA
MSTRG.11581.1	lincRNA
MSTRG.11583.1	lincRNA
MSTRG.115839.1	lincRNA
MSTRG.115839.3	lincRNA
MSTRG.115839.4	lincRNA
MSTRG.115839.5	lincRNA
MSTRG.115839.6	lincRNA
MSTRG.11584.1	lincRNA
MSTRG.115848.1	lincRNA
MSTRG.115854.1	lincRNA
MSTRG.115855.1	lincRNA
MSTRG.115859.1	lincRNA
MSTRG.11586.1	lincRNA
MSTRG.115866.1	lincRNA
MSTRG.115875.11	lincRNA
MSTRG.115875.12	lincRNA
MSTRG.115875.6	lincRNA
MSTRG.115875.8	lincRNA
MSTRG.115877.2	lincRNA
MSTRG.115881.8	lincRNA
MSTRG.115881.9	lincRNA
MSTRG.115884.18	lincRNA
MSTRG.115885.1	lincRNA
MSTRG.115886.1	lincRNA
MSTRG.115886.2	lincRNA
MSTRG.115887.1	lincRNA
MSTRG.11589.1	lincRNA
MSTRG.115892.1	lincRNA
MSTRG.115893.1	lincRNA
MSTRG.115897.1	lincRNA
MSTRG.115897.2	lincRNA
MSTRG.115902.1	lincRNA
MSTRG.11591.1	lincRNA
MSTRG.11593.1	lincRNA
MSTRG.115942.1	lincRNA
MSTRG.115955.1	lincRNA
MSTRG.11596.1	lincRNA
MSTRG.115967.1	lincRNA
MSTRG.11597.1	lincRNA
MSTRG.116002.1	lincRNA
MSTRG.116003.1	lincRNA
MSTRG.116024.1	lincRNA
MSTRG.116043.1	lincRNA
MSTRG.116051.1	lincRNA
MSTRG.116074.2	lincRNA
MSTRG.116103.1	lincRNA
MSTRG.116125.2	lincRNA
MSTRG.116231.1	lincRNA
MSTRG.116252.1	lincRNA
MSTRG.116361.1	lincRNA
MSTRG.116429.1	lincRNA
MSTRG.116429.2	lincRNA
MSTRG.116435.1	lincRNA
MSTRG.116435.3	lincRNA
MSTRG.116435.4	lincRNA
MSTRG.116435.5	lincRNA
MSTRG.116452.1	lincRNA
MSTRG.116516.1	lincRNA
MSTRG.116588.1	lincRNA
MSTRG.116595.2	lincRNA
MSTRG.116609.1	lincRNA
MSTRG.116632.22	lincRNA
MSTRG.116632.23	lincRNA
MSTRG.116632.24	lincRNA
MSTRG.11664.1	lincRNA
MSTRG.116701.1	lincRNA
MSTRG.116705.1	lincRNA
MSTRG.116706.1	lincRNA
MSTRG.116708.1	lincRNA
MSTRG.11671.1	lincRNA
MSTRG.116766.1	lincRNA
MSTRG.11677.1	lincRNA
MSTRG.116791.1	lincRNA
MSTRG.116832.2	lincRNA
MSTRG.116840.1	lincRNA
MSTRG.116894.1	lincRNA
MSTRG.116894.2	lincRNA
MSTRG.116916.2	lincRNA
MSTRG.116921.1	lincRNA
MSTRG.116925.1	lincRNA
MSTRG.116959.1	lincRNA
MSTRG.117021.1	lincRNA
MSTRG.117022.1	lincRNA
MSTRG.117022.2	lincRNA
MSTRG.117025.1	lincRNA
MSTRG.117026.1	lincRNA
MSTRG.117029.1	lincRNA
MSTRG.117029.2	lincRNA
MSTRG.117083.1	lincRNA
MSTRG.117100.1	lincRNA
MSTRG.117101.1	lincRNA
MSTRG.117262.1	lincRNA
MSTRG.117362.1	lincRNA
MSTRG.117521.1	lincRNA
MSTRG.117522.1	lincRNA
MSTRG.117523.1	lincRNA
MSTRG.117525.1	lincRNA
MSTRG.117527.2	lincRNA
MSTRG.117528.1	lincRNA
MSTRG.11768.1	lincRNA
MSTRG.117709.15	lincRNA
MSTRG.117709.4	lincRNA
MSTRG.117710.1	lincRNA
MSTRG.117710.2	lincRNA
MSTRG.117710.3	lincRNA
MSTRG.117712.1	lincRNA
MSTRG.117712.2	lincRNA
MSTRG.117718.1	lincRNA
MSTRG.117726.1	lincRNA
MSTRG.117727.1	lincRNA
MSTRG.117730.1	lincRNA
MSTRG.117787.1	lincRNA
MSTRG.117792.1	lincRNA
MSTRG.117811.1	lincRNA
MSTRG.117835.1	lincRNA
MSTRG.117887.1	lincRNA
MSTRG.117887.2	lincRNA
MSTRG.117898.2	lincRNA
MSTRG.117923.2	lincRNA
MSTRG.117923.4	lincRNA
MSTRG.117943.1	lincRNA
MSTRG.117943.2	lincRNA
MSTRG.117943.3	lincRNA
MSTRG.117943.4	lincRNA
MSTRG.11797.1	lincRNA
MSTRG.11797.2	lincRNA
MSTRG.11797.3	lincRNA
MSTRG.11797.4	lincRNA
MSTRG.118001.1	lincRNA
MSTRG.118020.1	lincRNA
MSTRG.118042.1	lincRNA
MSTRG.118100.1	lincRNA
MSTRG.118121.1	lincRNA
MSTRG.118126.1	lincRNA
MSTRG.118132.1	lincRNA
MSTRG.118135.1	lincRNA
MSTRG.118135.10	lincRNA
MSTRG.118135.2	lincRNA
MSTRG.118135.3	lincRNA
MSTRG.118135.4	lincRNA
MSTRG.118135.5	lincRNA
MSTRG.118135.6	lincRNA
MSTRG.118135.7	lincRNA
MSTRG.118139.1	lincRNA
MSTRG.118139.2	lincRNA
MSTRG.118142.1	lincRNA
MSTRG.118143.1	lincRNA
MSTRG.118145.1	lincRNA
MSTRG.118152.1	lincRNA
MSTRG.118153.1	lincRNA
MSTRG.118162.1	lincRNA
MSTRG.118163.1	lincRNA
MSTRG.118164.1	lincRNA
MSTRG.11817.1	lincRNA
MSTRG.118223.1	lincRNA
MSTRG.11824.4	lincRNA
MSTRG.118271.1	lincRNA
MSTRG.118271.2	lincRNA
MSTRG.118281.1	lincRNA
MSTRG.11841.2	lincRNA
MSTRG.118423.1	lincRNA
MSTRG.118423.2	lincRNA
MSTRG.118446.1	lincRNA
MSTRG.118448.1	lincRNA
MSTRG.118448.2	lincRNA
MSTRG.118448.3	lincRNA
MSTRG.118449.1	lincRNA
MSTRG.118457.1	lincRNA
MSTRG.118458.1	lincRNA
MSTRG.118479.1	lincRNA
MSTRG.118486.1	lincRNA
MSTRG.11849.7	lincRNA
MSTRG.118493.2	lincRNA
MSTRG.118493.3	lincRNA
MSTRG.118495.1	lincRNA
MSTRG.118508.1	lincRNA
MSTRG.118548.1	lincRNA
MSTRG.118565.1	lincRNA
MSTRG.118570.1	lincRNA
MSTRG.118623.1	lincRNA
MSTRG.118636.1	lincRNA
MSTRG.118636.2	lincRNA
MSTRG.118636.3	lincRNA
MSTRG.118637.1	lincRNA
MSTRG.118708.1	lincRNA
MSTRG.11872.1	lincRNA
MSTRG.118725.1	lincRNA
MSTRG.11882.1	lincRNA
MSTRG.118842.1	lincRNA
MSTRG.118843.1	lincRNA
MSTRG.118845.1	lincRNA
MSTRG.118897.1	lincRNA
MSTRG.118900.1	lincRNA
MSTRG.118915.2	lincRNA
MSTRG.118915.3	lincRNA
MSTRG.118974.2	lincRNA
MSTRG.118998.5	lincRNA
MSTRG.119029.1	lincRNA
MSTRG.11903.1	lincRNA
MSTRG.11903.2	lincRNA
MSTRG.119039.1	lincRNA
MSTRG.119056.1	lincRNA
MSTRG.119084.1	lincRNA
MSTRG.119109.1	lincRNA
MSTRG.119128.1	lincRNA
MSTRG.11914.1	lincRNA
MSTRG.119166.1	lincRNA
MSTRG.11918.1	lincRNA
MSTRG.11919.1	lincRNA
MSTRG.119227.1	lincRNA
MSTRG.119320.1	lincRNA
MSTRG.119411.1	lincRNA
MSTRG.119450.5	lincRNA
MSTRG.119458.1	lincRNA
MSTRG.119463.1	lincRNA
MSTRG.119489.1	lincRNA
MSTRG.119512.1	lincRNA
MSTRG.119524.1	lincRNA
MSTRG.119530.1	lincRNA
MSTRG.119562.2	lincRNA
MSTRG.119562.3	lincRNA
MSTRG.119562.4	lincRNA
MSTRG.119563.1	lincRNA
MSTRG.119568.1	lincRNA
MSTRG.11958.1	lincRNA
MSTRG.119648.2	lincRNA
MSTRG.11966.1	lincRNA
MSTRG.119662.1	lincRNA
MSTRG.119776.1	lincRNA
MSTRG.119777.2	lincRNA
MSTRG.119803.1	lincRNA
MSTRG.119807.1	lincRNA
MSTRG.11982.1	lincRNA
MSTRG.11985.1	lincRNA
MSTRG.119877.1	lincRNA
MSTRG.119882.1	lincRNA
MSTRG.119883.1	lincRNA
MSTRG.119884.2	lincRNA
MSTRG.119887.1	lincRNA
MSTRG.119889.1	lincRNA
MSTRG.119948.1	lincRNA
MSTRG.119968.1	lincRNA
MSTRG.119969.2	lincRNA
MSTRG.119978.2	lincRNA
MSTRG.119990.1	lincRNA
MSTRG.120052.1	lincRNA
MSTRG.120071.1	lincRNA
MSTRG.120090.1	lincRNA
MSTRG.120102.1	lincRNA
MSTRG.120120.3	lincRNA
MSTRG.120121.1	lincRNA
MSTRG.120127.1	lincRNA
MSTRG.120175.1	lincRNA
MSTRG.120183.1	lincRNA
MSTRG.120183.2	lincRNA
MSTRG.120183.3	lincRNA
MSTRG.120227.1	lincRNA
MSTRG.120227.2	lincRNA
MSTRG.120282.3	lincRNA
MSTRG.120285.2	lincRNA
MSTRG.120286.1	lincRNA
MSTRG.120286.2	lincRNA
MSTRG.120320.1	lincRNA
MSTRG.120418.1	lincRNA
MSTRG.12042.1	lincRNA
MSTRG.12043.1	lincRNA
MSTRG.120430.1	lincRNA
MSTRG.120434.17	lincRNA
MSTRG.12044.1	lincRNA
MSTRG.12045.2	lincRNA
MSTRG.12045.3	lincRNA
MSTRG.120453.2	lincRNA
MSTRG.120453.3	lincRNA
MSTRG.12046.3	lincRNA
MSTRG.120463.1	lincRNA
MSTRG.12047.1	lincRNA
MSTRG.12048.1	lincRNA
MSTRG.120480.1	lincRNA
MSTRG.12049.1	lincRNA
MSTRG.120490.1	lincRNA
MSTRG.12050.2	lincRNA
MSTRG.12050.3	lincRNA
MSTRG.12051.1	lincRNA
MSTRG.120566.1	lincRNA
MSTRG.120598.1	lincRNA
MSTRG.120639.1	lincRNA
MSTRG.120749.5	lincRNA
MSTRG.120756.1	lincRNA
MSTRG.120756.2	lincRNA
MSTRG.120765.1	lincRNA
MSTRG.120767.1	lincRNA
MSTRG.120774.2	lincRNA
MSTRG.120780.1	lincRNA
MSTRG.120783.1	lincRNA
MSTRG.120785.1	lincRNA
MSTRG.120785.2	lincRNA
MSTRG.120804.2	lincRNA
MSTRG.120808.1	lincRNA
MSTRG.120830.5	lincRNA
MSTRG.120902.1	lincRNA
MSTRG.120902.10	lincRNA
MSTRG.120902.11	lincRNA
MSTRG.120902.12	lincRNA
MSTRG.120902.13	lincRNA
MSTRG.120902.14	lincRNA
MSTRG.120902.15	lincRNA
MSTRG.120902.2	lincRNA
MSTRG.120902.3	lincRNA
MSTRG.120902.4	lincRNA
MSTRG.120902.5	lincRNA
MSTRG.120902.6	lincRNA
MSTRG.120902.7	lincRNA
MSTRG.120902.8	lincRNA
MSTRG.120902.9	lincRNA
MSTRG.120903.1	lincRNA
MSTRG.120904.1	lincRNA
MSTRG.120905.1	lincRNA
MSTRG.120908.1	lincRNA
MSTRG.120908.2	lincRNA
MSTRG.120908.3	lincRNA
MSTRG.120964.1	lincRNA
MSTRG.120964.3	lincRNA
MSTRG.120964.4	lincRNA
MSTRG.120964.5	lincRNA
MSTRG.120964.6	lincRNA
MSTRG.120966.1	lincRNA
MSTRG.120967.1	lincRNA
MSTRG.120973.1	lincRNA
MSTRG.120995.1	lincRNA
MSTRG.121000.1	lincRNA
MSTRG.121002.4	lincRNA
MSTRG.121012.1	lincRNA
MSTRG.121040.2	lincRNA
MSTRG.121042.1	lincRNA
MSTRG.121043.1	lincRNA
MSTRG.121043.2	lincRNA
MSTRG.121052.1	lincRNA
MSTRG.12107.1	lincRNA
MSTRG.121130.2	lincRNA
MSTRG.121130.3	lincRNA
MSTRG.121134.1	lincRNA
MSTRG.121217.1	lincRNA
MSTRG.121227.1	lincRNA
MSTRG.121255.1	lincRNA
MSTRG.121415.1	lincRNA
MSTRG.121437.1	lincRNA
MSTRG.121440.2	lincRNA
MSTRG.121470.1	lincRNA
MSTRG.121470.2	lincRNA
MSTRG.121550.1	lincRNA
MSTRG.121553.1	lincRNA
MSTRG.12157.1	lincRNA
MSTRG.121619.1	lincRNA
MSTRG.121619.2	lincRNA
MSTRG.12165.17	lincRNA
MSTRG.121730.1	lincRNA
MSTRG.12180.2	lincRNA
MSTRG.121812.1	lincRNA
MSTRG.121812.2	lincRNA
MSTRG.121812.3	lincRNA
MSTRG.121812.4	lincRNA
MSTRG.121812.5	lincRNA
MSTRG.121812.6	lincRNA
MSTRG.121812.7	lincRNA
MSTRG.121814.1	lincRNA
MSTRG.121836.1	lincRNA
MSTRG.121839.1	lincRNA
MSTRG.121847.1	lincRNA
MSTRG.121847.2	lincRNA
MSTRG.121866.2	lincRNA
MSTRG.121896.1	lincRNA
MSTRG.121896.2	lincRNA
MSTRG.121899.1	lincRNA
MSTRG.121903.1	lincRNA
MSTRG.121940.1	lincRNA
MSTRG.121950.1	lincRNA
MSTRG.121950.2	lincRNA
MSTRG.121954.1	lincRNA
MSTRG.121960.1	lincRNA
MSTRG.121961.1	lincRNA
MSTRG.121961.2	lincRNA
MSTRG.121962.1	lincRNA
MSTRG.121973.1	lincRNA
MSTRG.121983.2	lincRNA
MSTRG.121984.1	lincRNA
MSTRG.121985.1	lincRNA
MSTRG.121997.1	lincRNA
MSTRG.122011.1	lincRNA
MSTRG.122059.1	lincRNA
MSTRG.122088.1	lincRNA
MSTRG.122099.1	lincRNA
MSTRG.122106.8	lincRNA
MSTRG.122156.1	lincRNA
MSTRG.122162.1	lincRNA
MSTRG.12219.2	lincRNA
MSTRG.122212.1	lincRNA
MSTRG.122258.1	lincRNA
MSTRG.12226.2	lincRNA
MSTRG.12226.3	lincRNA
MSTRG.12226.4	lincRNA
MSTRG.12226.5	lincRNA
MSTRG.12226.6	lincRNA
MSTRG.12226.7	lincRNA
MSTRG.122262.1	lincRNA
MSTRG.122279.1	lincRNA
MSTRG.122308.1	lincRNA
MSTRG.122320.1	lincRNA
MSTRG.122372.14	lincRNA
MSTRG.122372.16	lincRNA
MSTRG.122372.18	lincRNA
MSTRG.122372.19	lincRNA
MSTRG.122372.23	lincRNA
MSTRG.122372.24	lincRNA
MSTRG.122372.25	lincRNA
MSTRG.122380.2	lincRNA
MSTRG.122380.5	lincRNA
MSTRG.122380.7	lincRNA
MSTRG.122382.1	lincRNA
MSTRG.122427.1	lincRNA
MSTRG.122427.2	lincRNA
MSTRG.122431.1	lincRNA
MSTRG.122441.1	lincRNA
MSTRG.122518.1	lincRNA
MSTRG.122519.1	lincRNA
MSTRG.12254.1	lincRNA
MSTRG.122635.1	lincRNA
MSTRG.122647.1	lincRNA
MSTRG.122672.12	lincRNA
MSTRG.122672.13	lincRNA
MSTRG.122754.12	lincRNA
MSTRG.122754.13	lincRNA
MSTRG.122754.3	lincRNA
MSTRG.122754.4	lincRNA
MSTRG.122754.5	lincRNA
MSTRG.122754.7	lincRNA
MSTRG.122754.8	lincRNA
MSTRG.122765.1	lincRNA
MSTRG.122765.2	lincRNA
MSTRG.12277.1	lincRNA
MSTRG.122793.1	lincRNA
MSTRG.122806.1	lincRNA
MSTRG.122830.1	lincRNA
MSTRG.122883.1	lincRNA
MSTRG.122916.5	lincRNA
MSTRG.122957.1	lincRNA
MSTRG.122958.1	lincRNA
MSTRG.123008.1	lincRNA
MSTRG.123075.1	lincRNA
MSTRG.123091.1	lincRNA
MSTRG.123131.1	lincRNA
MSTRG.123150.1	lincRNA
MSTRG.123190.1	lincRNA
MSTRG.123194.1	lincRNA
MSTRG.123214.1	lincRNA
MSTRG.123219.4	lincRNA
MSTRG.123223.1	lincRNA
MSTRG.123224.1	lincRNA
MSTRG.123254.3	lincRNA
MSTRG.123269.1	lincRNA
MSTRG.123269.2	lincRNA
MSTRG.123271.1	lincRNA
MSTRG.123271.2	lincRNA
MSTRG.123278.1	lincRNA
MSTRG.123278.2	lincRNA
MSTRG.123278.3	lincRNA
MSTRG.123278.4	lincRNA
MSTRG.123278.5	lincRNA
MSTRG.123278.6	lincRNA
MSTRG.123283.1	lincRNA
MSTRG.123297.1	lincRNA
MSTRG.123310.1	lincRNA
MSTRG.123331.1	lincRNA
MSTRG.123331.2	lincRNA
MSTRG.123331.3	lincRNA
MSTRG.123331.4	lincRNA
MSTRG.123331.5	lincRNA
MSTRG.123465.1	lincRNA
MSTRG.123573.1	lincRNA
MSTRG.123623.1	lincRNA
MSTRG.123644.1	lincRNA
MSTRG.123668.1	lincRNA
MSTRG.123692.1	lincRNA
MSTRG.123706.1	lincRNA
MSTRG.123725.11	lincRNA
MSTRG.123725.6	lincRNA
MSTRG.123725.8	lincRNA
MSTRG.123725.9	lincRNA
MSTRG.123734.1	lincRNA
MSTRG.123736.1	lincRNA
MSTRG.123738.1	lincRNA
MSTRG.123740.1	lincRNA
MSTRG.123746.1	lincRNA
MSTRG.123747.1	lincRNA
MSTRG.123807.1	lincRNA
MSTRG.123834.2	lincRNA
MSTRG.123834.3	lincRNA
MSTRG.123854.1	lincRNA
MSTRG.123883.1	lincRNA
MSTRG.12392.1	lincRNA
MSTRG.123922.1	lincRNA
MSTRG.123930.1	lincRNA
MSTRG.123933.1	lincRNA
MSTRG.12396.1	lincRNA
MSTRG.12396.2	lincRNA
MSTRG.12396.3	lincRNA
MSTRG.12396.4	lincRNA
MSTRG.12397.22	lincRNA
MSTRG.12397.26	lincRNA
MSTRG.12397.27	lincRNA
MSTRG.12397.28	lincRNA
MSTRG.12397.29	lincRNA
MSTRG.12397.30	lincRNA
MSTRG.12397.31	lincRNA
MSTRG.12397.32	lincRNA
MSTRG.12397.34	lincRNA
MSTRG.12397.35	lincRNA
MSTRG.12397.37	lincRNA
MSTRG.12397.42	lincRNA
MSTRG.12397.45	lincRNA
MSTRG.12397.46	lincRNA
MSTRG.12397.47	lincRNA
MSTRG.12397.48	lincRNA
MSTRG.12397.49	lincRNA
MSTRG.12397.50	lincRNA
MSTRG.12397.51	lincRNA
MSTRG.12397.52	lincRNA
MSTRG.12397.53	lincRNA
MSTRG.123980.1	lincRNA
MSTRG.123982.1	lincRNA
MSTRG.124012.1	lincRNA
MSTRG.124023.1	lincRNA
MSTRG.124023.2	lincRNA
MSTRG.124025.1	lincRNA
MSTRG.124049.1	lincRNA
MSTRG.124050.1	lincRNA
MSTRG.124051.1	lincRNA
MSTRG.124053.1	lincRNA
MSTRG.124055.1	lincRNA
MSTRG.124056.1	lincRNA
MSTRG.124059.1	lincRNA
MSTRG.124059.2	lincRNA
MSTRG.124060.1	lincRNA
MSTRG.124061.1	lincRNA
MSTRG.124061.2	lincRNA
MSTRG.124061.3	lincRNA
MSTRG.124062.1	lincRNA
MSTRG.124063.1	lincRNA
MSTRG.124063.2	lincRNA
MSTRG.124064.1	lincRNA
MSTRG.124065.1	lincRNA
MSTRG.124066.1	lincRNA
MSTRG.12410.1	lincRNA
MSTRG.124134.1	lincRNA
MSTRG.12415.1	lincRNA
MSTRG.124150.1	lincRNA
MSTRG.12416.1	lincRNA
MSTRG.12418.10	lincRNA
MSTRG.12418.11	lincRNA
MSTRG.12418.12	lincRNA
MSTRG.12418.16	lincRNA
MSTRG.12418.18	lincRNA
MSTRG.12418.4	lincRNA
MSTRG.12418.9	lincRNA
MSTRG.12419.1	lincRNA
MSTRG.12424.10	lincRNA
MSTRG.12424.11	lincRNA
MSTRG.12424.13	lincRNA
MSTRG.12424.14	lincRNA
MSTRG.12424.15	lincRNA
MSTRG.12424.2	lincRNA
MSTRG.12424.20	lincRNA
MSTRG.12424.21	lincRNA
MSTRG.12424.22	lincRNA
MSTRG.12424.24	lincRNA
MSTRG.12424.26	lincRNA
MSTRG.12424.28	lincRNA
MSTRG.12424.29	lincRNA
MSTRG.12424.3	lincRNA
MSTRG.12424.30	lincRNA
MSTRG.12424.31	lincRNA
MSTRG.12424.32	lincRNA
MSTRG.12424.33	lincRNA
MSTRG.12424.34	lincRNA
MSTRG.12424.35	lincRNA
MSTRG.12424.36	lincRNA
MSTRG.12424.37	lincRNA
MSTRG.12424.39	lincRNA
MSTRG.12424.41	lincRNA
MSTRG.12424.42	lincRNA
MSTRG.12424.43	lincRNA
MSTRG.12424.44	lincRNA
MSTRG.12424.46	lincRNA
MSTRG.12424.48	lincRNA
MSTRG.12424.49	lincRNA
MSTRG.12424.50	lincRNA
MSTRG.12424.51	lincRNA
MSTRG.12424.52	lincRNA
MSTRG.12424.53	lincRNA
MSTRG.12424.54	lincRNA
MSTRG.12424.7	lincRNA
MSTRG.12424.8	lincRNA
MSTRG.12424.9	lincRNA
MSTRG.124241.1	lincRNA
MSTRG.124263.4	lincRNA
MSTRG.124263.5	lincRNA
MSTRG.124268.1	lincRNA
MSTRG.124283.1	lincRNA
MSTRG.124285.1	lincRNA
MSTRG.124286.1	lincRNA
MSTRG.124286.2	lincRNA
MSTRG.124286.3	lincRNA
MSTRG.124289.2	lincRNA
MSTRG.12429.1	lincRNA
MSTRG.124314.1	lincRNA
MSTRG.124314.2	lincRNA
MSTRG.124315.1	lincRNA
MSTRG.12433.1	lincRNA
MSTRG.12433.2	lincRNA
MSTRG.12433.3	lincRNA
MSTRG.12433.4	lincRNA
MSTRG.12433.5	lincRNA
MSTRG.12433.6	lincRNA
MSTRG.12433.8	lincRNA
MSTRG.12434.12	lincRNA
MSTRG.12434.2	lincRNA
MSTRG.12437.10	lincRNA
MSTRG.12437.11	lincRNA
MSTRG.12437.12	lincRNA
MSTRG.12437.13	lincRNA
MSTRG.12437.14	lincRNA
MSTRG.12437.15	lincRNA
MSTRG.12437.16	lincRNA
MSTRG.12437.17	lincRNA
MSTRG.12437.2	lincRNA
MSTRG.12437.3	lincRNA
MSTRG.12437.4	lincRNA
MSTRG.12437.5	lincRNA
MSTRG.12437.6	lincRNA
MSTRG.12437.8	lincRNA
MSTRG.12437.9	lincRNA
MSTRG.124374.1	lincRNA
MSTRG.12439.1	lincRNA
MSTRG.12440.10	lincRNA
MSTRG.12440.11	lincRNA
MSTRG.12440.12	lincRNA
MSTRG.12440.13	lincRNA
MSTRG.12440.14	lincRNA
MSTRG.12440.16	lincRNA
MSTRG.12440.17	lincRNA
MSTRG.12440.18	lincRNA
MSTRG.12440.19	lincRNA
MSTRG.12440.20	lincRNA
MSTRG.12440.21	lincRNA
MSTRG.12440.22	lincRNA
MSTRG.12440.23	lincRNA
MSTRG.12440.24	lincRNA
MSTRG.12440.7	lincRNA
MSTRG.12440.8	lincRNA
MSTRG.12440.9	lincRNA
MSTRG.124408.1	lincRNA
MSTRG.12441.1	lincRNA
MSTRG.12442.1	lincRNA
MSTRG.12443.1	lincRNA
MSTRG.12444.1	lincRNA
MSTRG.124442.1	lincRNA
MSTRG.124443.2	lincRNA
MSTRG.124443.3	lincRNA
MSTRG.124446.1	lincRNA
MSTRG.12445.10	lincRNA
MSTRG.12445.101	lincRNA
MSTRG.12445.103	lincRNA
MSTRG.12445.104	lincRNA
MSTRG.12445.105	lincRNA
MSTRG.12445.108	lincRNA
MSTRG.12445.109	lincRNA
MSTRG.12445.113	lincRNA
MSTRG.12445.114	lincRNA
MSTRG.12445.115	lincRNA
MSTRG.12445.116	lincRNA
MSTRG.12445.117	lincRNA
MSTRG.12445.118	lincRNA
MSTRG.12445.119	lincRNA
MSTRG.12445.120	lincRNA
MSTRG.12445.121	lincRNA
MSTRG.12445.122	lincRNA
MSTRG.12445.123	lincRNA
MSTRG.12445.124	lincRNA
MSTRG.12445.125	lincRNA
MSTRG.12445.126	lincRNA
MSTRG.12445.127	lincRNA
MSTRG.12445.128	lincRNA
MSTRG.12445.129	lincRNA
MSTRG.12445.130	lincRNA
MSTRG.12445.131	lincRNA
MSTRG.12445.132	lincRNA
MSTRG.12445.133	lincRNA
MSTRG.12445.135	lincRNA
MSTRG.12445.137	lincRNA
MSTRG.12445.138	lincRNA
MSTRG.12445.139	lincRNA
MSTRG.12445.140	lincRNA
MSTRG.12445.141	lincRNA
MSTRG.12445.142	lincRNA
MSTRG.12445.143	lincRNA
MSTRG.12445.145	lincRNA
MSTRG.12445.146	lincRNA
MSTRG.12445.147	lincRNA
MSTRG.12445.148	lincRNA
MSTRG.12445.149	lincRNA
MSTRG.12445.15	lincRNA
MSTRG.12445.151	lincRNA
MSTRG.12445.152	lincRNA
MSTRG.12445.153	lincRNA
MSTRG.12445.154	lincRNA
MSTRG.12445.155	lincRNA
MSTRG.12445.156	lincRNA
MSTRG.12445.157	lincRNA
MSTRG.12445.158	lincRNA
MSTRG.12445.159	lincRNA
MSTRG.12445.16	lincRNA
MSTRG.12445.160	lincRNA
MSTRG.12445.161	lincRNA
MSTRG.12445.162	lincRNA
MSTRG.12445.163	lincRNA
MSTRG.12445.164	lincRNA
MSTRG.12445.165	lincRNA
MSTRG.12445.166	lincRNA
MSTRG.12445.167	lincRNA
MSTRG.12445.168	lincRNA
MSTRG.12445.169	lincRNA
MSTRG.12445.17	lincRNA
MSTRG.12445.170	lincRNA
MSTRG.12445.171	lincRNA
MSTRG.12445.172	lincRNA
MSTRG.12445.173	lincRNA
MSTRG.12445.18	lincRNA
MSTRG.12445.19	lincRNA
MSTRG.12445.20	lincRNA
MSTRG.12445.21	lincRNA
MSTRG.12445.23	lincRNA
MSTRG.12445.24	lincRNA
MSTRG.12445.28	lincRNA
MSTRG.12445.29	lincRNA
MSTRG.12445.31	lincRNA
MSTRG.12445.32	lincRNA
MSTRG.12445.34	lincRNA
MSTRG.12445.38	lincRNA
MSTRG.12445.44	lincRNA
MSTRG.12445.45	lincRNA
MSTRG.12445.46	lincRNA
MSTRG.12445.47	lincRNA
MSTRG.12445.48	lincRNA
MSTRG.12445.51	lincRNA
MSTRG.12445.53	lincRNA
MSTRG.12445.55	lincRNA
MSTRG.12445.56	lincRNA
MSTRG.12445.57	lincRNA
MSTRG.12445.58	lincRNA
MSTRG.12445.59	lincRNA
MSTRG.12445.62	lincRNA
MSTRG.12445.63	lincRNA
MSTRG.12445.64	lincRNA
MSTRG.12445.65	lincRNA
MSTRG.12445.66	lincRNA
MSTRG.12445.67	lincRNA
MSTRG.12445.74	lincRNA
MSTRG.12445.77	lincRNA
[truncated: 29,184 more rows]
