# Supplementary material for: Construction of an lncRNA-mediated ceRNA network to investigate the inflammatory regulatory mechanisms of ischemic stroke
Source: PLoS One. 2025 Jan 23;20(1):e0317710. doi: 10.1371/journal.pone.0317710 (PMC11756804; doi:10.1371/journal.pone.0317710)
Supplement: S4 Table — (XLS) [file pone.0317710.s005.xls]

## Sheet: Sheet1
	Sham					MCAO
#DEL ID	T06_Count	T07_Count	T08_Count	T09_Count	T10_Count	T01_Count	T02_Count	T03_Count	T04_Count	T05_Count	Change
MSTRG.245764.1	3060	6905	3617	4739	8017	1391	1809	2407	1669	1169	Down
MSTRG.114383.1	2135	3804	2125	3941	5266	901	991	1710	870	536	Down
MSTRG.17115.1	2052	3471	2267	2460	3343	675	856	1319	750	582	Down
MSTRG.189479.6	1404	3122	2519	2721	3660	599	703	1538	600	511	Down
MSTRG.185835.1	776	673	850	791	898	2514	1621	1102	1882	1982	Up
MSTRG.114381.1	1125	3039	1336	1949	2774	413	444	1126	383	299	Down
MSTRG.207428.2	1681	1863	1542	2374	2102	353	494	1024	822	617	Down
MSTRG.23643.1	43	25	9	15	17	2488	3525	1157	1765	2588	Up
MSTRG.156869.1	879	668	1192	925	977	1509	1300	1254	1458	1395	Up
MSTRG.101811.12	1059	1293	1659	2254	2902	505	397	572	406	262	Down
MSTRG.78988.34	20	49	54	3	28	6673	5	8	4189	97	Up
MSTRG.191887.1	1037	1967	1143	1460	2868	357	302	866	431	264	Down
MSTRG.279346.7	595	1017	642	683	863	1443	1447	701	1582	1612	Up
MSTRG.191888.1	886	1599	960	1216	2676	338	299	725	385	219	Down
MSTRG.124063.1	521	1383	729	1575	2311	314	343	462	325	268	Down
MSTRG.46797.24	644	454	706	632	598	1107	964	1026	980	1047	Up
MSTRG.69485.7	451	320	385	608	447	1102	862	708	1346	1373	Up
MSTRG.194168.1	543	403	497	455	452	867	679	1003	749	1292	Up
MSTRG.43746.2	11	12	139	98	89	402	2407	111	2831	210	Up
MSTRG.38529.1	141	218	166	207	267	1352	825	582	1248	1135	Up
MSTRG.69485.6	440	387	482	383	584	878	754	575	814	716	Up
MSTRG.262580.1	455	1119	459	905	1487	177	166	389	294	266	Down
MSTRG.79971.5	695	1188	987	552	724	223	272	243	415	246	Down
MSTRG.114423.1	719	996	694	1074	870	143	203	435	161	157	Down
MSTRG.21546.1	322	1624	567	1088	1220	162	54	167	137	98	Down
MSTRG.81643.1	443	407	425	351	558	652	587	508	671	640	Up
MSTRG.40536.2	280	482	511	482	353	513	505	431	735	822	Up
MSTRG.32363.1	354	1154	691	930	816	166	112	441	192	101	Down
MSTRG.198379.4	451	1002	618	683	1018	189	128	358	221	60	Down
MSTRG.114405.1	363	1056	587	736	941	106	140	436	132	131	Down
MSTRG.61479.1	358	280	406	330	334	630	432	625	625	604	Up
MSTRG.32680.1	313	1015	442	815	1036	150	158	327	195	164	Down
MSTRG.161003.2	131	163	161	89	217	544	1071	75	1188	800	Up
MSTRG.216602.1	466	1122	577	580	564	163	241	322	230	135	Down
MSTRG.198350.1	479	970	484	741	608	178	131	371	218	115	Down
MSTRG.191897.1	355	868	497	568	1123	147	148	308	158	110	Down
MSTRG.95555.1	285	837	649	578	941	159	133	315	203	154	Down
MSTRG.161003.1	224	203	317	372	448	450	398	608	564	513	Up
MSTRG.82425.1	14	20	15	7	24	967	54	271	2064	559	Up
MSTRG.95557.1	328	831	496	503	810	133	83	322	218	118	Down
MSTRG.179535.4	242	207	189	274	244	455	322	530	853	390	Up
MSTRG.44456.1	9	15	0	9	3	866	14	333	2033	394	Up
MSTRG.104333.6	1099	123	56	1621	566	53	19	40	4	31	Down
MSTRG.14764.1	152	174	148	135	225	532	625	303	566	485	Up
MSTRG.95251.1	339	633	385	653	635	97	80	264	105	73	Down
MSTRG.176234.1	282	655	339	563	597	122	139	264	123	124	Down
MSTRG.142508.1	36	711	2349	54	17	0	0	0	0	0	Down
MSTRG.11601.1	152	288	241	282	286	400	364	235	363	365	Up
MSTRG.183271.1	326	622	324	447	638	90	113	195	149	63	Down
MSTRG.60561.1	16	31	14	12	16	366	40	244	1673	364	Up
MSTRG.46675.1	204	155	197	147	169	439	380	211	445	315	Up
MSTRG.119554.1	190	498	256	434	573	100	70	207	109	60	Down
MSTRG.61505.1	171	133	124	149	179	183	174	473	269	521	Up
MSTRG.140973.1	225	578	445	319	327	77	86	192	81	38	Down
MSTRG.202663.1	123	247	172	117	46	383	270	205	377	411	Up
MSTRG.45263.1	140	97	112	122	134	321	337	265	306	438	Up
MSTRG.95567.1	168	525	322	362	366	65	58	180	137	72	Down
MSTRG.203132.1	174	185	171	170	201	259	272	180	322	279	Up
MSTRG.24573.12	0	0	0	0	0	382	904	280	326	287	Up
MSTRG.252867.1	140	154	192	196	219	331	201	210	349	182	Up
MSTRG.57148.51	660	484	391	203	351	29	32	16	5	0	Down
MSTRG.270250.34	125	99	130	89	134	288	236	149	577	238	Up
MSTRG.277574.2	241	323	355	241	529	48	73	79	119	19	Down
MSTRG.25127.14	66	76	144	142	220	210	158	249	225	466	Up
MSTRG.222479.1	141	115	148	146	231	274	233	157	274	226	Up
MSTRG.97892.39	506	1243	84	25	81	0	0	0	0	0	Down
MSTRG.173640.9	126	107	98	188	173	233	176	168	343	318	Up
MSTRG.69485.2	68	24	94	16	126	479	250	322	350	191	Up
MSTRG.128268.1	386	243	232	305	487	12	14	140	36	9	Down
MSTRG.69485.11	79	119	202	89	97	150	211	236	397	279	Up
MSTRG.101839.1	158	255	171	344	560	62	58	136	64	42	Down
MSTRG.38529.4	96	89	87	50	72	282	266	116	439	310	Up
MSTRG.57148.86	185	284	329	563	204	95	34	51	28	23	Down
MSTRG.192584.1	120	349	221	285	442	95	57	112	68	39	Down
MSTRG.21559.11	123	392	243	317	314	68	98	116	65	49	Down
MSTRG.273293.1	187	400	249	256	281	71	50	157	73	43	Down
MSTRG.222479.2	100	65	173	90	134	299	172	202	296	235	Up
MSTRG.194909.3	54	50	47	200	192	292	222	264	255	182	Up
MSTRG.188097.3	23	0	20	43	23	128	127	1031	269	74	Up
MSTRG.2550.1	162	353	211	253	379	74	51	122	57	34	Down
MSTRG.32303.2	48	126	54	66	124	139	489	76	405	140	Up
MSTRG.56524.3	90	97	68	118	115	152	303	177	259	280	Up
MSTRG.262448.1	64	90	101	93	98	252	178	172	311	292	Up
MSTRG.186748.9	70	110	51	103	167	95	293	112	277	333	Up
MSTRG.215846.7	176	311	249	226	261	49	60	147	71	61	Down
MSTRG.222479.4	87	164	91	179	153	138	238	129	204	222	Up
MSTRG.161923.2	0	0	4	1	0	509	265	224	570	0	Up
MSTRG.194909.4	68	47	100	95	142	257	168	179	301	186	Up
MSTRG.198372.4	676	62	50	567	84	9	7	50	15	14	Down
MSTRG.25127.4	32	45	108	56	91	474	188	130	271	128	Up
MSTRG.85976.21	29	123	310	359	542	28	22	53	22	34	Down
MSTRG.119555.1	125	264	191	215	359	61	40	137	67	54	Down
MSTRG.167616.7	48	93	93	116	115	258	251	187	223	121	Up
MSTRG.238801.1	46	111	29	71	53	165	428	42	274	252	Up
MSTRG.249548.1	118	324	192	188	283	58	71	111	61	49	Down
MSTRG.140986.1	126	399	220	148	234	31	57	114	66	41	Down
MSTRG.208744.1	64	25	82	73	96	197	255	48	240	352	Up
MSTRG.122136.1	83	96	100	103	101	168	168	84	226	224	Up
MSTRG.99847.1	98	206	170	242	277	58	47	97	73	54	Down
MSTRG.202847.1	74	70	39	43	71	190	142	141	219	332	Up
MSTRG.61854.1	0	1	0	0	0	235	11	41	933	79	Up
MSTRG.42757.1	36	31	21	21	0	227	410	73	218	262	Up
MSTRG.75450.1	66	69	98	114	127	112	136	130	247	191	Up
MSTRG.114384.1	108	317	145	185	273	47	57	72	38	33	Down
MSTRG.230047.2	16	46	89	67	25	140	476	55	152	194	Up
MSTRG.176087.12	17	502	4	64	662	8	1	0	1	0	Down
MSTRG.243513.1	11	19	11	16	4	210	387	44	101	456	Up
MSTRG.27873.1	24	76	74	75	79	121	226	106	253	199	Up
MSTRG.101799.1	93	235	163	251	306	21	28	76	48	8	Down
MSTRG.113263.1	115	282	194	249	158	26	42	109	29	22	Down
MSTRG.25127.12	63	64	73	81	119	190	115	168	140	185	Up
MSTRG.171611.1	39	102	69	78	105	129	155	81	285	144	Up
MSTRG.113905.1	52	109	51	77	88	137	141	136	251	139	Up
MSTRG.174134.1	25	33	31	31	13	257	391	66	185	120	Up
MSTRG.25127.9	39	85	92	74	105	209	117	107	101	220	Up
MSTRG.221563.1	73	79	85	124	99	133	83	131	224	101	Up
MSTRG.240427.1	81	117	74	68	83	140	149	87	171	150	Up
MSTRG.194909.6	46	53	35	59	109	194	65	91	265	193	Up
MSTRG.49856.1	33	30	16	4	13	74	196	15	41	683	Up
MSTRG.104325.1	119	203	120	220	166	44	40	93	66	31	Down
MSTRG.184567.10	60	75	47	97	96	78	149	119	198	182	Up
MSTRG.181283.2	84	262	100	207	215	30	34	71	58	39	Down
MSTRG.38529.3	90	38	82	72	66	167	142	90	182	169	Up
MSTRG.115537.1	11	15	0	35	6	221	96	194	111	400	Up
MSTRG.19975.122	27	10	39	3	4	48	340	30	319	258	Up
MSTRG.113218.13	112	252	180	105	170	54	24	76	55	38	Down
MSTRG.243580.17	47	95	87	64	89	162	85	128	203	103	Up
MSTRG.79719.1	80	74	56	68	121	140	103	92	186	137	Up
MSTRG.277561.1	85	208	146	187	161	53	27	70	67	45	Down
MSTRG.56862.8	64	73	98	81	110	114	141	105	145	118	Up
MSTRG.74971.1	50	39	63	35	49	218	130	71	264	125	Up
MSTRG.135033.1	53	60	61	84	116	132	90	83	128	232	Up
MSTRG.157963.1	0	0	0	4	0	82	652	11	187	86	Up
MSTRG.19523.1	1	13	60	19	37	136	397	40	82	234	Up
MSTRG.259344.1	105	40	50	64	62	153	111	110	159	147	Up
MSTRG.188481.1	17	32	44	50	41	157	10	116	141	385	Up
MSTRG.114376.34	71	279	46	173	291	30	22	27	38	10	Down
MSTRG.181408.1	58	226	168	179	128	31	42	63	52	38	Down
MSTRG.113268.1	131	178	145	159	134	38	49	59	45	37	Down
MSTRG.24573.11	11	0	1	0	19	45	573	29	280	10	Up
MSTRG.45382.1	69	63	81	40	52	124	75	184	164	101	Up
MSTRG.128663.1	0	2	0	3	3	293	8	125	419	94	Up
MSTRG.1257.8	64	76	85	57	69	164	81	98	159	84	Up
MSTRG.79051.1	271	141	204	253	36	0	0	1	13	3	Down
MSTRG.194909.5	46	32	59	35	62	168	84	49	231	146	Up
MSTRG.160951.1	8	19	11	5	5	60	12	96	552	128	Up
MSTRG.9853.1	6	14	5	34	18	208	14	43	362	192	Up
MSTRG.297239.1	46	51	56	62	80	174	146	68	138	71	Up
MSTRG.17079.3	90	131	218	54	377	0	0	1	1	0	Down
MSTRG.114779.2	13	554	17	92	195	0	0	0	0	0	Down
MSTRG.230781.1	25	36	13	7	20	205	71	72	315	103	Up
MSTRG.32364.1	94	183	123	185	131	16	12	76	25	22	Down
MSTRG.169166.2	3	0	0	0	0	224	319	0	265	54	Up
MSTRG.27967.4	67	39	67	42	61	135	141	106	123	81	Up
MSTRG.81793.1	12	12	31	12	28	186	202	49	186	132	Up
MSTRG.95254.1	94	143	179	139	141	12	43	59	14	24	Down
MSTRG.92442.2	0	0	0	0	0	92	355	5	150	233	Up
MSTRG.25127.19	43	54	48	42	72	126	75	113	94	159	Up
MSTRG.69485.3	6	6	0	8	0	212	100	39	216	226	Up
MSTRG.81793.2	50	25	51	60	66	100	104	76	149	125	Up
MSTRG.37235.1	60	62	48	85	71	90	85	60	123	121	Up
MSTRG.188638.1	88	185	107	128	157	37	18	36	7	40	Down
MSTRG.45279.1	53	34	68	14	51	132	91	99	126	111	Up
MSTRG.132559.1	2	0	5	5	6	139	445	148	1	2	Up
MSTRG.25121.1	44	58	62	50	63	118	81	54	94	116	Up
MSTRG.12663.1	43	160	115	128	135	36	24	52	23	16	Down
MSTRG.140057.1	22	9	27	36	31	90	229	30	82	175	Up
MSTRG.151823.1	8	8	7	10	14	140	16	83	276	161	Up
MSTRG.5621.1	22	52	59	55	57	71	73	143	80	111	Up
MSTRG.270250.37	34	44	52	48	83	83	65	52	109	152	Up
MSTRG.233472.1	94	94	68	161	114	25	29	41	45	38	Down
MSTRG.127997.4	5	30	42	36	24	34	184	94	100	159	Up
MSTRG.111623.1	86	147	97	159	89	18	19	55	22	13	Down
MSTRG.267712.1	50	40	47	62	39	79	94	70	117	98	Up
MSTRG.74071.1	51	46	51	52	57	113	65	91	75	94	Up
MSTRG.27870.1	44	46	35	33	51	76	116	57	103	123	Up
MSTRG.131870.1	42	25	22	31	48	127	88	90	81	125	Up
MSTRG.29312.2	0	0	0	0	0	44	29	77	260	269	Up
MSTRG.74317.1	14	25	58	5	11	57	171	46	71	220	Up
MSTRG.222795.1	43	31	57	38	55	110	81	48	140	72	Up
MSTRG.219961.14	40	61	44	37	72	73	67	63	92	103	Up
MSTRG.134423.1	59	52	30	38	50	75	61	68	153	65	Up
MSTRG.247653.1	0	0	9	7	0	93	143	43	126	214	Up
MSTRG.27874.1	27	33	23	35	41	69	103	44	90	162	Up
MSTRG.41856.1	14	37	9	42	48	163	44	42	130	91	Up
MSTRG.231010.1	26	35	22	35	41	74	87	15	93	158	Up
MSTRG.71975.2	30	17	13	15	27	149	62	68	93	111	Up
MSTRG.133180.1	23	26	34	17	36	68	76	81	101	120	Up
MSTRG.27871.1	31	48	24	24	9	79	108	41	106	108	Up
MSTRG.209457.2	35	5	9	10	13	66	146	12	186	89	Up
MSTRG.238945.1	39	19	30	10	14	95	89	90	88	93	Up
MSTRG.74971.7	40	48	44	42	48	74	69	39	98	63	Up
MSTRG.41770.1	30	16	15	35	27	117	42	47	77	150	Up
MSTRG.194904.1	7	10	0	11	14	126	178	34	108	63	Up
MSTRG.184744.1	44	12	9	3	31	80	87	81	107	95	Up
MSTRG.42798.2	0	0	3	0	0	109	17	78	194	143	Up
MSTRG.89062.1	0	0	0	0	0	121	3	117	216	87	Up
MSTRG.252098.1	44	44	24	39	37	64	39	76	118	58	Up
MSTRG.152992.1	20	41	51	38	49	96	46	50	73	75	Up
MSTRG.144321.1	74	108	56	68	120	12	13	43	21	18	Down
MSTRG.168996.1	37	26	55	33	52	70	53	71	62	68	Up
MSTRG.41592.2	11	14	11	7	11	112	52	119	37	152	Up
MSTRG.40939.1	25	8	26	28	30	98	68	58	104	79	Up
MSTRG.81793.4	15	23	31	18	21	62	42	41	133	137	Up
MSTRG.232731.1	53	70	79	101	92	17	17	40	37	14	Down
MSTRG.32115.2	29	36	35	35	25	99	55	61	74	70	Up
MSTRG.111624.1	68	104	49	108	103	10	14	31	11	17	Down
MSTRG.157257.7	18	30	44	33	36	65	78	57	85	68	Up
MSTRG.17245.9	2	0	0	5	2	475	12	6	7	2	Up
MSTRG.238482.15	98	136	50	58	167	0	0	0	0	0	Down
MSTRG.120175.1	0	9	7	3	2	212	7	53	145	67	Up
MSTRG.43483.4	5	1	6	6	9	139	10	29	227	73	Up
MSTRG.105666.1	5	13	4	14	24	108	9	79	179	68	Up
MSTRG.287769.4	29	37	27	50	60	51	57	59	47	82	Up
MSTRG.95995.2	65	215	92	59	66	0	0	0	0	0	Down
MSTRG.195857.3	6	27	11	8	44	80	46	55	78	136	Up
MSTRG.133179.1	6	233	34	57	153	0	1	0	5	0	Down
MSTRG.1818.1	29	101	62	56	151	15	17	27	11	18	Down
MSTRG.113161.1	29	42	28	22	35	63	50	64	85	64	Up
MSTRG.136413.1	6	4	13	0	3	155	4	26	210	58	Up
MSTRG.200758.5	8	14	11	1	2	1	115	83	112	122	Up
MSTRG.89061.1	41	31	26	20	44	60	57	45	84	55	Up
MSTRG.164177.2	102	126	82	105	46	0	0	0	0	0	Down
MSTRG.51110.1	46	126	50	69	76	20	15	29	19	11	Down
MSTRG.135867.1	25	20	25	14	29	32	142	18	72	79	Up
MSTRG.222725.1	5	0	0	3	0	27	4	19	358	40	Up
MSTRG.177072.1	25	150	60	81	68	16	11	21	13	9	Down
MSTRG.964.1	32	6	12	12	17	72	97	52	72	82	Up
MSTRG.25184.1	21	2	9	17	7	89	14	23	193	73	Up
MSTRG.257726.1	27	29	18	15	13	43	45	28	119	110	Up
MSTRG.45380.1	10	11	3	3	0	138	63	28	164	24	Up
MSTRG.193831.1	3	12	3	0	0	24	190	3	141	67	Up
MSTRG.128930.3	12	47	35	29	38	44	86	38	67	45	Up
MSTRG.204065.2	0	13	13	0	7	89	105	36	19	158	Up
MSTRG.32977.1	54	63	65	75	73	19	11	33	23	22	Down
MSTRG.271668.1	27	42	32	28	23	74	40	64	43	64	Up
MSTRG.24582.1	12	11	25	29	17	45	60	44	122	70	Up
MSTRG.90967.1	33	17	30	34	18	57	59	41	80	63	Up
MSTRG.203356.1	24	33	10	34	37	68	49	32	73	71	Up
MSTRG.283223.1	7	18	19	18	51	70	61	53	65	69	Up
MSTRG.268249.6	95	20	14	19	252	5	3	14	6	2	Down
MSTRG.256376.1	7	5	3	12	9	76	9	47	135	116	Up
MSTRG.154434.1	26	31	13	27	48	39	83	34	52	65	Up
MSTRG.57148.73	112	96	107	46	54	1	1	1	0	0	Down
MSTRG.113917.1	3	0	0	5	11	182	21	68	28	99	Up
MSTRG.185914.2	12	22	16	14	17	90	82	75	17	72	Up
MSTRG.57148.56	22	61	61	42	212	0	1	16	1	1	Down
MSTRG.148008.2	3	2	7	4	19	135	165	36	22	22	Up
MSTRG.209160.3	1	5	18	3	21	23	178	12	82	71	Up
MSTRG.268265.1	65	54	46	45	149	13	7	22	3	8	Down
MSTRG.24357.1	3	3	7	6	4	65	5	42	211	63	Up
MSTRG.12397.24	59	97	29	39	176	0	0	3	5	0	Down
MSTRG.43971.1	33	22	16	24	26	65	64	40	58	52	Up
MSTRG.85473.1	0	0	0	0	1	108	5	34	219	32	Up
MSTRG.163766.1	0	0	4	5	0	19	137	67	94	72	Up
MSTRG.152854.19	78	52	29	113	73	3	14	18	9	4	Down
MSTRG.122320.1	18	46	73	39	192	0	0	12	5	6	Down
MSTRG.238802.1	3	14	5	12	9	26	145	4	75	97	Up
MSTRG.152949.1	33	42	21	34	29	46	37	40	48	58	Up
MSTRG.218858.1	11	24	37	32	22	56	61	28	59	58	Up
MSTRG.283494.1	12	44	31	25	27	47	32	35	67	68	Up
MSTRG.244502.1	11	26	9	5	27	61	23	30	114	79	Up
MSTRG.257797.1	0	0	0	0	0	67	122	11	90	94	Up
MSTRG.53249.8	15	30	10	25	38	58	33	25	89	58	Up
MSTRG.60631.2	26	23	23	27	41	32	46	35	54	65	Up
MSTRG.277116.1	9	8	9	3	3	50	132	13	19	123	Up
MSTRG.243530.1	0	0	0	0	0	44	17	51	211	44	Up
MSTRG.37036.1	28	13	21	11	22	65	48	51	25	82	Up
MSTRG.165811.1	32	33	27	21	31	47	39	36	49	50	Up
MSTRG.212015.2	31	33	17	16	36	61	36	47	37	50	Up
MSTRG.169166.1	0	5	1	0	0	22	293	14	11	17	Up
MSTRG.226132.3	4	12	9	0	3	87	103	30	73	42	Up
MSTRG.27863.1	15	44	7	14	24	59	63	47	39	51	Up
MSTRG.30264.1	5	0	0	6	5	31	12	101	93	109	Up
MSTRG.12657.296	64	52	15	70	159	0	0	0	0	0	Down
MSTRG.204065.5	4	3	7	12	6	37	35	36	60	159	Up
MSTRG.34374.1	15	48	19	38	26	38	33	66	42	33	Up
MSTRG.101800.1	25	55	50	77	97	6	4	21	15	7	Down
MSTRG.55496.9	0	0	0	0	0	17	16	8	93	222	Up
MSTRG.132004.1	23	31	18	22	40	45	35	30	61	49	Up
MSTRG.104386.2	83	37	23	78	75	3	5	20	13	8	Down
MSTRG.274654.82	36	12	10	19	19	47	59	46	52	43	Up
MSTRG.75831.1	18	24	31	35	28	36	36	50	48	37	Up
MSTRG.23438.1	6	9	0	3	0	103	12	50	90	65	Up
MSTRG.114802.1	65	82	43	69	43	2	3	11	13	2	Down
MSTRG.24564.1	6	4	3	6	3	86	44	14	128	37	Up
MSTRG.243330.1	27	18	29	29	26	31	37	38	59	35	Up
MSTRG.117025.1	28	59	46	52	66	15	12	25	9	12	Down
MSTRG.208513.1	10	13	21	21	10	56	24	47	63	55	Up
MSTRG.44235.1	0	0	2	1	0	69	3	43	117	85	Up
MSTRG.222623.1	12	17	26	32	34	31	46	38	42	41	Up
MSTRG.297120.1	0	7	11	0	0	66	6	50	91	88	Up
MSTRG.179056.1	8	23	7	27	6	75	47	44	40	39	Up
MSTRG.59.1	7	11	19	9	3	81	19	25	31	110	Up
MSTRG.57148.57	98	57	65	70	20	0	1	0	1	0	Down
MSTRG.273606.1	5	10	0	9	2	104	49	3	45	84	Up
MSTRG.35216.1	28	71	25	86	70	9	8	3	11	0	Down
MSTRG.149251.1	0	0	0	3	0	53	54	17	116	66	Up
MSTRG.34186.2	0	0	3	5	5	64	141	0	29	60	Up
MSTRG.96040.1	12	30	17	22	30	24	36	40	40	55	Up
MSTRG.92090.1	0	0	0	0	0	21	145	3	30	106	Up
MSTRG.270250.36	7	17	30	16	17	18	46	36	54	60	Up
MSTRG.270092.1	3	6	8	5	9	19	126	14	11	98	Up
MSTRG.74971.12	16	21	21	21	21	45	29	21	65	39	Up
MSTRG.12603.7	9	7	11	8	10	70	5	21	120	37	Up
MSTRG.163334.1	5	0	0	0	0	108	10	20	125	30	Up
MSTRG.235125.1	21	10	6	7	14	25	36	34	99	44	Up
MSTRG.164094.1	11	30	24	13	8	46	53	21	33	56	Up
MSTRG.223990.1	5	17	14	0	24	49	39	33	36	77	Up
MSTRG.21602.1	25	8	6	9	5	56	32	28	74	49	Up
MSTRG.270250.39	11	25	21	33	20	46	26	30	50	28	Up
MSTRG.153374.1	0	0	0	14	0	42	38	42	77	76	Up
MSTRG.275654.21	23	43	130	40	40	6	0	0	0	6	Down
MSTRG.61269.1	0	4	2	0	0	53	9	28	140	50	Up
MSTRG.84718.2	6	17	8	3	2	68	56	72	2	52	Up
MSTRG.116435.5	3	15	22	17	7	26	47	29	58	57	Up
MSTRG.150200.1	29	82	28	49	60	0	4	17	3	9	Down
MSTRG.103957.1	0	0	0	0	0	53	28	6	92	100	Up
MSTRG.23943.1	4	5	0	0	0	39	55	17	68	89	Up
MSTRG.278323.1	11	20	16	12	23	21	49	17	54	52	Up
MSTRG.257949.1	8	11	11	17	15	29	36	17	84	45	Up
MSTRG.37045.1	17	12	21	6	16	42	46	18	41	54	Up
MSTRG.239182.1	0	0	0	0	0	8	9	14	180	61	Up
MSTRG.140191.1	0	0	0	0	0	80	3	21	129	38	Up
MSTRG.132560.2	0	3	0	0	3	14	122	3	79	42	Up
MSTRG.24578.1	18	6	3	9	24	32	49	16	41	67	Up
MSTRG.219718.1	4	12	14	11	7	49	52	21	64	30	Up
MSTRG.194968.1	0	2	0	3	0	10	3	29	141	75	Up
MSTRG.32685.1	30	35	19	57	71	10	13	12	8	7	Down
MSTRG.144532.1	6	14	9	21	23	52	18	16	33	66	Up
MSTRG.243358.1	0	0	4	7	0	25	6	25	119	70	Up
MSTRG.225804.2	14	11	18	5	13	38	24	30	47	54	Up
MSTRG.87602.1	0	0	0	0	0	94	27	20	44	67	Up
MSTRG.113264.1	36	62	35	52	27	10	9	6	5	7	Down
MSTRG.71211.1	16	0	9	12	4	35	36	36	53	46	Up
MSTRG.37236.1	13	18	13	26	21	38	26	26	35	30	Up
MSTRG.162051.1	10	12	25	18	13	43	35	17	44	26	Up
MSTRG.57162.1	47	70	19	62	26	6	3	7	1	1	Down
MSTRG.14436.1	16	10	15	19	16	32	28	13	47	45	Up
MSTRG.121836.1	5	2	3	7	10	61	14	17	14	107	Up
MSTRG.14449.1	3	19	16	6	24	38	16	40	53	22	Up
MSTRG.76177.1	4	11	13	16	17	34	30	45	42	25	Up
MSTRG.95982.1	0	0	5	0	0	93	4	11	93	31	Up
MSTRG.90400.1	10	18	16	12	27	39	33	21	36	23	Up
MSTRG.29596.1	0	0	3	3	0	55	15	25	22	105	Up
MSTRG.190894.1	22	53	28	41	38	7	11	5	16	5	Down
MSTRG.113271.1	28	51	51	32	29	8	8	10	5	3	Down
MSTRG.263599.1	0	0	4	7	15	63	11	50	49	26	Up
MSTRG.102407.3	5	17	64	126	10	0	1	0	0	1	Down
MSTRG.217804.1	3	16	12	12	14	22	31	21	68	25	Up
MSTRG.25653.1	5	11	12	3	5	75	49	25	18	21	Up
MSTRG.273200.1	10	6	10	14	17	43	19	22	51	32	Up
MSTRG.75419.2	0	0	0	0	0	18	54	44	37	70	Up
MSTRG.82673.3	0	0	0	0	3	11	85	27	66	25	Up
MSTRG.160654.2	9	3	4	9	9	21	78	37	31	15	Up
MSTRG.179052.1	7	2	4	0	3	122	11	10	43	13	Up
MSTRG.179793.3	0	0	0	0	0	13	109	3	37	51	Up
MSTRG.57501.1	0	2	3	1	2	66	16	11	91	21	Up
MSTRG.257950.1	4	24	8	19	13	34	22	21	29	37	Up
MSTRG.259741.1	30	50	30	28	30	7	7	11	9	9	Down
MSTRG.27895.2	0	11	7	15	9	22	20	21	39	67	Up
MSTRG.194967.1	2	5	0	2	0	39	0	13	125	20	Up
MSTRG.198670.1	0	3	0	5	3	58	44	5	52	35	Up
MSTRG.260197.10	5	5	17	5	13	12	17	63	22	46	Up
MSTRG.106746.1	10	8	9	4	7	19	76	17	11	42	Up
MSTRG.193693.2	0	3	4	0	5	20	120	2	16	33	Up
MSTRG.283119.1	15	6	5	7	13	30	35	37	25	30	Up
MSTRG.22180.2	14	3	0	6	3	32	16	35	54	36	Up
MSTRG.70239.1	6	0	4	3	6	40	3	23	98	16	Up
MSTRG.136748.7	128	42	7	8	11	0	1	1	0	0	Down
MSTRG.65297.2	2	2	0	2	3	9	28	6	119	26	Up
MSTRG.78850.1	0	2	0	1	3	33	54	32	46	26	Up
MSTRG.206258.2	7	4	0	4	8	15	23	11	20	102	Up
MSTRG.223601.1	0	0	0	0	0	20	107	5	41	21	Up
MSTRG.271450.1	3	15	7	8	10	30	23	15	62	19	Up
MSTRG.8402.1	2	0	2	8	5	34	35	19	67	19	Up
MSTRG.257797.2	1	3	0	0	11	26	49	7	35	58	Up
MSTRG.287719.1	11	8	6	9	1	16	22	16	24	77	Up
MSTRG.45380.2	1	0	0	0	2	48	34	17	75	13	Up
MSTRG.60806.1	0	0	1	0	2	29	16	19	66	57	Up
MSTRG.14422.1	5	8	13	7	24	25	20	23	18	43	Up
MSTRG.253870.1	11	8	3	9	12	17	14	19	45	47	Up
MSTRG.3686.1	13	0	8	11	3	29	27	40	25	28	Up
MSTRG.69485.4	8	1	3	10	9	18	47	19	37	31	Up
MSTRG.45396.2	0	0	0	4	4	45	78	2	24	25	Up
MSTRG.78281.1	3	3	0	0	0	41	17	19	83	15	Up
MSTRG.120785.1	5	6	1	14	1	14	24	25	31	59	Up
MSTRG.39072.1	5	7	5	9	0	22	41	60	4	27	Up
MSTRG.258965.2	36	15	6	40	71	4	3	4	0	0	Down
MSTRG.6417.1	3	6	4	1	2	69	11	8	51	24	Up
MSTRG.136894.1	4	9	15	9	11	37	31	37	16	9	Up
MSTRG.32303.3	0	0	0	0	0	65	32	11	7	62	Up
MSTRG.222352.2	0	5	0	4	1	10	13	79	43	17	Up
MSTRG.287746.1	5	17	11	7	15	15	27	28	17	30	Up
MSTRG.159804.1	11	9	5	6	5	19	9	22	31	54	Up
MSTRG.31725.1	0	2	0	10	2	51	48	20	2	34	Up
MSTRG.22282.1	9	8	4	3	0	47	29	30	18	20	Up
MSTRG.16687.3	0	0	0	0	0	88	4	5	29	41	Up
MSTRG.226955.1	7	15	4	7	12	25	26	9	35	27	Up
MSTRG.153346.1	3	0	0	0	0	66	6	12	51	27	Up
MSTRG.224268.1	0	0	5	0	0	51	10	24	22	53	Up
MSTRG.220178.1	0	0	5	0	0	42	38	13	45	21	Up
MSTRG.135748.1	7	39	40	18	49	3	4	3	0	0	Down
MSTRG.267323.1	2	11	7	9	11	28	16	15	22	41	Up
MSTRG.110435.1	0	0	0	0	1	8	4	6	114	27	Up
MSTRG.245005.1	0	4	2	1	0	15	13	38	19	67	Up
MSTRG.126490.1	4	0	8	8	3	42	7	15	45	26	Up
MSTRG.245529.1	0	2	3	5	4	42	24	6	38	34	Up
MSTRG.23942.1	0	0	0	0	2	23	30	15	40	46	Up
MSTRG.277825.35	4	0	11	4	8	16	16	10	55	32	Up
MSTRG.203754.1	0	7	7	0	3	38	24	25	25	24	Up
MSTRG.45279.3	8	3	6	3	0	36	20	18	23	36	Up
MSTRG.6469.1	0	0	2	0	0	25	28	8	18	72	Up
MSTRG.50687.1	2	0	5	1	0	44	9	10	52	28	Up
MSTRG.8995.1	3	3	7	4	2	20	27	10	17	58	Up
MSTRG.131572.1	5	7	0	7	3	6	23	7	59	32	Up
MSTRG.287689.2	0	4	0	3	2	53	13	11	29	34	Up
MSTRG.131398.1	0	0	0	0	0	60	58	3	12	15	Up
MSTRG.33176.7	1	2	0	2	5	28	18	45	46	1	Up
MSTRG.276156.1	10	18	3	3	9	20	24	14	26	20	Up
MSTRG.145516.1	0	0	0	0	0	33	33	3	21	55	Up
MSTRG.114874.6	0	3	1	3	4	24	36	2	57	13	Up
MSTRG.168166.1	7	7	5	15	7	20	26	15	18	22	Up
MSTRG.296294.4	8	9	0	3	6	29	14	22	21	30	Up
MSTRG.58044.1	7	6	14	7	5	21	31	12	21	18	Up
MSTRG.59363.1	6	7	15	7	9	27	18	18	25	10	Up
MSTRG.103911.1	0	2	3	4	4	19	4	24	37	44	Up
MSTRG.204148.1	3	5	0	6	12	28	22	15	7	43	Up
MSTRG.108008.1	3	0	9	4	4	47	26	9	28	10	Up
MSTRG.100835.1	38	36	17	26	9	0	0	5	1	5	Down
MSTRG.107566.1	0	0	0	0	0	19	60	3	26	28	Up
MSTRG.300050.1	0	0	1	2	0	17	4	6	86	20	Up
MSTRG.83584.102	12	9	45	16	41	2	1	6	4	0	Down
MSTRG.45165.1	0	0	5	0	0	15	2	13	69	29	Up
MSTRG.152958.1	2	0	0	0	0	59	6	7	36	22	Up
MSTRG.267543.1	0	0	0	0	0	15	61	5	13	38	Up
MSTRG.95250.1	15	31	13	33	27	6	0	1	4	2	Down
MSTRG.97028.2	14	26	27	15	44	0	0	6	0	0	Down
MSTRG.153583.1	0	0	0	0	0	31	5	29	45	21	Up
MSTRG.33017.2	3	8	2	8	13	21	15	17	17	25	Up
MSTRG.186780.3	0	6	3	0	0	16	10	5	18	70	Up
MSTRG.239970.1	24	17	32	13	24	3	3	5	3	3	Down
MSTRG.161308.1	0	0	0	0	0	3	5	6	102	10	Up
MSTRG.263761.1	9	3	12	3	4	16	18	23	17	21	Up
MSTRG.238915.1	0	3	2	6	3	26	20	0	40	24	Up
MSTRG.266245.1	11	7	5	7	5	20	10	13	27	19	Up
MSTRG.31829.1	4	12	8	11	3	14	24	10	20	18	Up
MSTRG.119648.2	0	2	2	0	0	22	7	20	35	34	Up
MSTRG.46959.1	3	4	11	9	12	17	22	13	20	11	Up
MSTRG.199252.1	7	9	6	2	11	22	10	14	17	23	Up
MSTRG.145516.2	0	0	0	0	0	31	39	6	4	40	Up
MSTRG.273581.1	4	9	4	5	3	15	8	5	37	30	Up
MSTRG.193021.1	13	26	26	25	22	0	3	4	0	0	Down
MSTRG.245798.1	0	0	2	5	0	34	5	6	55	12	Up
MSTRG.120282.3	0	4	5	3	1	11	19	22	23	28	Up
MSTRG.128795.70	3	0	0	0	3	74	3	5	18	10	Up
MSTRG.198678.1	7	3	4	7	11	24	22	14	15	9	Up
MSTRG.35779.2	3	6	2	12	6	27	5	22	16	15	Up
MSTRG.220178.2	2	0	5	0	3	49	14	5	6	29	Up
MSTRG.94354.1	0	0	3	0	0	25	22	5	25	33	Up
MSTRG.101244.1	0	0	0	0	0	17	4	20	47	22	Up
MSTRG.35217.1	14	24	5	37	21	4	0	3	2	0	Down
MSTRG.43477.1	0	1	6	5	3	30	5	7	23	29	Up
MSTRG.168519.1	0	0	4	3	5	25	32	12	12	15	Up
MSTRG.219450.1	0	9	0	0	0	11	29	19	11	29	Up
MSTRG.161359.1	0	0	0	0	5	34	1	7	42	15	Up
MSTRG.219580.1	0	0	0	0	0	18	4	11	40	31	Up
MSTRG.265927.1	7	24	22	19	21	3	2	3	1	2	Down
MSTRG.55216.1	0	0	0	0	0	14	51	3	27	9	Up
MSTRG.121950.1	0	0	0	0	0	29	15	7	34	16	Up
MSTRG.224875.1	0	0	0	0	1	10	31	5	36	18	Up
MSTRG.244735.1	8	20	26	22	11	4	1	3	4	2	Down
MSTRG.68476.1	0	0	0	0	0	14	11	15	51	10	Up
MSTRG.238651.1	2	0	2	5	7	20	4	10	38	9	Up
MSTRG.194904.3	0	0	0	0	2	14	27	6	16	31	Up
MSTRG.239539.3	0	0	1	1	0	8	14	3	60	9	Up
MSTRG.281680.1	1	0	0	0	0	33	19	11	19	11	Up
MSTRG.64699.4	31	25	9	9	16	3	0	1	0	0	Down
MSTRG.119084.1	0	0	0	0	0	7	4	32	29	21	Up
MSTRG.248018.2	2	0	4	0	1	12	7	8	30	29	Up
MSTRG.6418.1	4	4	0	0	2	41	3	8	19	12	Up
MSTRG.134327.1	30	28	20	4	4	2	0	0	0	0	Down
MSTRG.123930.1	3	3	1	0	6	19	32	3	10	9	Up
MSTRG.51208.1	12	16	17	26	14	1	0	0	0	0	Down
MSTRG.101284.47	17	19	9	16	14	3	3	4	0	0	Down
MSTRG.136748.9	11	9	13	4	41	2	0	0	1	0	Down
MSTRG.106375.1	0	0	0	0	0	13	32	3	19	13	Up
MSTRG.276678.2	0	0	0	0	2	14	18	8	15	23	Up
MSTRG.207390.2	8	16	11	34	10	0	0	0	0	0	Down
MSTRG.21979.1	0	0	0	0	0	24	12	4	9	29	Up
MSTRG.126490.2	2	0	2	1	2	14	5	13	16	21	Up
MSTRG.6468.1	0	0	0	0	0	8	34	8	9	16	Up
MSTRG.78837.1	0	0	0	0	0	7	9	21	13	25	Up
MSTRG.139657.13	2	0	0	1	0	5	5	3	42	15	Up
MSTRG.200503.1	0	0	1	2	0	4	6	7	47	5	Up
MSTRG.147230.1	3	0	0	0	0	22	15	6	8	17	Up
MSTRG.242598.1	9	23	10	17	6	0	0	4	0	2	Down
MSTRG.188211.1	0	0	3	0	0	8	8	3	29	19	Up
MSTRG.242683.2	12	10	16	21	8	0	0	3	0	0	Down
MSTRG.62316.1	0	3	5	3	0	22	8	5	14	10	Up
MSTRG.144340.1	2	2	3	2	8	10	14	14	8	5	Up
MSTRG.244726.2	9	26	5	6	18	0	2	0	2	0	Down
MSTRG.43784.1	0	0	2	6	0	21	14	11	7	7	Up
MSTRG.78854.1	0	0	0	2	0	8	22	13	14	8	Up
MSTRG.529.1	0	0	0	3	0	5	7	13	7	31	Up
MSTRG.132522.1	0	6	1	0	0	15	11	13	9	10	Up
MSTRG.71382.1	0	0	0	0	0	9	7	7	25	17	Up
MSTRG.185851.1	0	0	3	0	1	5	6	3	27	19	Up
MSTRG.61357.1	15	16	8	16	6	0	0	3	0	0	Down
MSTRG.68545.1	0	3	0	3	0	29	5	10	10	4	Up
MSTRG.149081.2	0	5	6	2	1	8	12	13	5	11	Up
MSTRG.151546.5	3	2	1	1	3	6	16	8	7	16	Up
MSTRG.259473.9	0	4	0	0	0	12	6	5	5	30	Up
MSTRG.140506.1	0	0	0	0	0	9	18	3	10	21	Up
MSTRG.252071.1	13	10	19	6	13	0	0	0	0	0	Down
MSTRG.127581.1	2	3	0	2	4	11	3	7	18	10	Up
MSTRG.66457.8	12	21	6	12	9	0	0	0	0	0	Down
MSTRG.211615.1	13	14	10	15	7	0	0	0	0	0	Down
MSTRG.27667.1	0	1	6	2	3	6	6	11	8	16	Up
MSTRG.46121.4	6	5	5	4	39	0	0	0	0	0	Down
MSTRG.217202.23	11	7	15	12	12	0	0	0	0	0	Down
MSTRG.50740.1	0	0	0	3	2	16	7	3	16	10	Up
MSTRG.128761.1	3	0	0	1	0	19	8	9	3	13	Up
MSTRG.166306.1	0	0	0	0	4	6	9	5	21	8	Up
MSTRG.244784.6	7	8	15	10	11	0	0	0	0	0	Down
MSTRG.33892.1	0	0	1	1	0	11	3	10	11	12	Up
MSTRG.87603.1	0	0	0	0	0	23	4	3	6	12	Up
MSTRG.137231.5	2	12	8	12	10	2	1	0	0	0	Down
MSTRG.86135.1	0	0	3	0	0	2	7	9	15	11	Up
MSTRG.112918.1	9	6	7	4	20	0	0	0	0	0	Down
MSTRG.222822.3	15	10	8	4	7	0	2	0	0	0	Down
MSTRG.243513.3	0	0	3	1	0	3	4	23	6	5	Up
MSTRG.102822.1	3	19	9	6	5	1	1	0	0	0	Down
MSTRG.13206.1	1	3	1	2	0	11	13	4	6	3	Up
MSTRG.200506.1	0	0	0	0	0	9	4	8	16	7	Up
MSTRG.23330.1	2	14	10	5	11	2	0	0	0	0	Down
MSTRG.277678.1	0	0	0	0	4	3	13	3	8	13	Up
MSTRG.34720.1	0	0	0	5	1	8	10	7	5	8	Up
MSTRG.126490.3	0	0	1	1	4	11	4	6	9	7	Up
MSTRG.203756.1	3	0	2	0	0	4	7	6	8	10	Up
MSTRG.43689.1	2	0	1	0	0	10	13	4	6	4	Up
MSTRG.204078.1	0	0	3	0	0	3	12	9	6	3	Up
MSTRG.223224.3	0	0	0	0	0	3	12	3	9	9	Up
MSTRG.21324.1	0	0	0	3	2	2	9	5	7	6	Up
MSTRG.34692.1	0	2	2	0	0	3	8	5	7	7	Up
MSTRG.204361.1	0	2	0	0	0	4	8	4	9	6	Up
MSTRG.60563.1	2	0	0	2	0	6	5	7	3	7	Up
MSTRG.115672.1	1	0	0	0	0	6	7	3	3	9	Up
MSTRG.169568.1	0	0	0	0	0	7	8	3	3	5	Up
MSTRG.194339.1	2	0	0	0	0	3	3	5	6	7	Up
MSTRG.71211.2	0	0	0	0	1	2	3	3	7	7	Up
