# Supplementary material for: Construction of an lncRNA-mediated ceRNA network to investigate the inflammatory regulatory mechanisms of ischemic stroke
Source: PLoS One. 2025 Jan 23;20(1):e0317710. doi: 10.1371/journal.pone.0317710 (PMC11756804; doi:10.1371/journal.pone.0317710)
Supplement: S5 Table — (XLS) [file pone.0317710.s006.xls]

## Sheet: Sheet1
lncRNA	T06_Count	T07_Count	T08_Count	T09_Count	T10_Count	T01_Count	T02_Count	T03_Count	T04_Count	T05_Count	T06_FPKM	T07_FPKM	T08_FPKM	T09_FPKM	T10_FPKM	T01_FPKM	T02_FPKM	T03_FPKM	T04_FPKM	T05_FPKM	FDR	log2FC
MSTRG.245764.1	3060	6905	3617	4739	8017	1391	1809	2407	1669	1169	1.75634	4.31526	1.89964	2.80073	3.9619	0.762552	1.03305	1.34199	0.838516	0.642441	0.000344879	-1.03535
MSTRG.114383.1	2135	3804	2125	3941	5266	901	991	1710	870	536	1.2813	2.48596	1.16661	2.43532	2.7211	0.516432	0.591438	0.997186	0.456879	0.307851	0.0026493	-1.18511
MSTRG.17115.1	2052	3471	2267	2460	3343	675	856	1319	750	582	2.57515	4.74413	2.6045	3.18009	3.61327	0.809048	1.06907	1.6083	0.823924	0.699599	1.05037e-06	-1.14279
MSTRG.189479.6	1404	3122	2519	2721	3660	599	703	1538	600	511	1.32027	3.19705	2.16795	2.6354	2.96409	0.537541	0.65707	1.40502	0.493688	0.460078	0.002434	-1.18556
MSTRG.185835.1	776	673	850	791	898	2514	1621	1102	1882	1982	16.3243	15.4132	16.3737	17.1507	16.2731	50.5765	33.966	22.5437	34.6956	39.9687	2.47699e-05	1.68874
MSTRG.114381.1	1125	3039	1336	1949	2774	413	444	1126	383	299	1.35609	3.98923	1.47337	2.41978	2.88026	0.475788	0.532534	1.31858	0.403502	0.344765	0.00473104	-1.3269
MSTRG.207428.2	1681	1863	1542	2374	2102	353	494	1024	822	617	6.89817	8.324	5.79013	10.0323	7.42684	1.38434	2.01408	4.08324	2.953	2.42472	0.002443	-1.01513
MSTRG.23643.1	43	25	9	15	17	2488	3525	1157	1765	2588	0.339792	0.210928	0.059137	0.116656	0.111478	19.1083	28.1877	9.03355	12.419	19.9246	4.13392e-32	6.55986
MSTRG.156869.1	879	668	1192	925	977	1509	1300	1254	1458	1395	37.6374	31.1159	46.711	40.7965	36.0124	61.7666	55.3965	52.1674	54.6952	57.2275	0.00468122	1.06579
MSTRG.101811.12	1059	1293	1659	2254	2902	505	397	572	406	262	0.694605	0.923446	0.99617	1.52286	1.63955	0.31644	0.258886	0.364531	0.233057	0.164148	6.49095e-05	-1.48481
MSTRG.78988.34	20	49	54	3	28	6673	5	8	4189	97	0.479392	1.26465	1.17718	0.061138	0.576374	153.623	0.111577	0.168038	88.3802	2.23502	0.00210589	3.62145
MSTRG.191887.1	1037	1967	1143	1460	2868	357	302	866	431	264	1.98211	4.09406	1.99908	2.87423	4.72112	0.651562	0.573769	1.60747	0.721172	0.483121	0.00148382	-1.33945
MSTRG.279346.7	595	1017	642	683	863	1443	1447	701	1582	1612	1.51923	2.82904	1.50109	1.79553	1.89894	3.52281	3.67878	1.73886	3.54096	3.94659	0.000230814	1.39846
MSTRG.191888.1	886	1599	960	1216	2676	338	299	725	385	219	1.64363	3.23124	1.62975	2.32345	4.27589	0.598794	0.551991	1.30726	0.624609	0.387937	0.00308826	-1.29467
MSTRG.124063.1	521	1383	729	1575	2311	314	343	462	325	268	0.46435	1.34328	0.594589	1.44731	1.77586	0.267592	0.304444	0.399916	0.253598	0.228943	0.00232872	-1.26456
MSTRG.46797.24	644	454	706	632	598	1107	964	1026	980	1047	4.7987	3.6823	4.81431	4.8441	3.83179	7.87956	7.14699	7.42881	6.39199	7.47234	0.000393952	1.23451
MSTRG.69485.7	451	320	385	608	447	1102	862	708	1346	1373	7.56021	5.82992	5.9089	10.4915	6.44562	17.6499	14.3841	11.5343	19.7653	22.065	1.30458e-05	1.75692
MSTRG.194168.1	543	403	497	455	452	867	679	1003	749	1292	17.7178	14.3241	14.8461	15.2916	12.699	27.0611	22.0606	31.8233	21.4052	40.4143	0.000283871	1.42622
MSTRG.43746.2	11	12	139	98	89	402	2407	111	2831	210	0.031393	0.040436	0.396599	0.313048	0.237122	1.19947	7.47786	0.334884	7.73972	0.626421	0.000316231	3.5262
MSTRG.38529.1	141	218	166	207	267	1352	825	582	1248	1135	0.712337	1.19556	0.765015	1.07677	1.15913	6.52339	4.14392	2.85449	5.51817	5.49183	1.46869e-17	2.88462
MSTRG.69485.6	440	387	482	383	584	878	754	575	814	716	4.90851	4.70214	4.91944	4.39557	5.61186	9.36401	8.36946	6.2327	7.95334	7.66122	0.000335721	1.23312
MSTRG.262580.1	455	1119	459	905	1487	177	166	389	294	266	0.872436	2.33765	0.806261	1.78825	2.45719	0.323026	0.316326	0.725049	0.494146	0.487594	0.00558267	-1.14883
MSTRG.79971.5	695	1188	987	552	724	223	272	243	415	246	0.50787	0.945074	0.65965	0.415177	0.455515	0.155208	0.197368	0.172425	0.26529	0.17185	0.00971886	-1.01217
MSTRG.114423.1	719	996	694	1074	870	143	203	435	161	157	1.13432	1.71056	1.00217	1.7447	1.18159	0.214522	0.317806	0.666316	0.22119	0.236766	9.71307e-05	-1.44126
MSTRG.21546.1	322	1624	567	1088	1220	162	54	167	137	98	0.959046	5.27949	1.54889	3.34437	3.13668	0.460274	0.159368	0.482347	0.357677	0.278267	2.44262e-06	-2.21506
MSTRG.81643.1	443	407	425	351	558	652	587	508	671	640	2.2265	2.22997	1.9544	1.81859	2.418	3.13337	2.93929	2.48119	2.95634	3.08435	0.00180704	1.0082
MSTRG.40536.2	280	482	511	482	353	513	505	431	735	822	1.58795	2.98624	2.65736	2.81975	1.72564	2.785	2.85732	2.38271	3.65775	4.48056	0.00905444	1.04523
MSTRG.32363.1	354	1154	691	930	816	166	112	441	192	101	0.717321	2.55106	1.28334	1.94419	1.42624	0.321993	0.224525	0.868439	0.340821	0.194951	0.00867972	-1.36487
MSTRG.198379.4	451	1002	618	683	1018	189	128	358	221	60	0.353795	0.855734	0.443542	0.551868	0.68781	0.141703	0.09987	0.272768	0.151532	0.044668	0.00689834	-1.37967
MSTRG.114405.1	363	1056	587	736	941	106	140	436	132	131	0.942821	2.98813	1.39492	1.96806	2.10633	0.262075	0.359729	1.10036	0.300087	0.325099	0.00730756	-1.36096
MSTRG.61479.1	358	280	406	330	334	630	432	625	625	604	4.50367	3.82595	4.66479	4.2743	3.61632	7.56403	5.39589	7.62938	6.88589	7.26961	0.000195051	1.24422
MSTRG.32680.1	313	1015	442	815	1036	150	158	327	195	164	0.591044	2.08877	0.764302	1.58541	1.68518	0.270047	0.295539	0.600504	0.321512	0.296237	0.000769812	-1.23807
MSTRG.161003.2	131	163	161	89	217	544	1071	75	1188	800	2.38754	3.23082	2.68366	1.67047	3.39654	9.47317	19.4237	1.32691	18.959	13.9663	0.000467641	2.54519
MSTRG.216602.1	466	1122	577	580	564	163	241	322	230	135	1.20368	3.15661	1.36366	1.54208	1.25289	0.401482	0.617278	0.80738	0.519166	0.333	0.00391364	-1.02772
MSTRG.198350.1	479	970	484	741	608	178	131	371	218	115	1.46751	3.23472	1.35641	2.33638	1.60292	0.519213	0.397206	1.10218	0.583405	0.335865	0.0034947	-1.14114
MSTRG.191897.1	355	868	497	568	1123	147	148	308	158	110	1.17199	3.12313	1.50073	1.93233	3.19437	0.463174	0.484741	0.987788	0.456189	0.346405	0.000299005	-1.35467
MSTRG.95555.1	285	837	649	578	941	159	133	315	203	154	0.583594	1.8668	1.21743	1.21974	1.65969	0.311474	0.270069	0.627393	0.364353	0.300804	0.000729971	-1.17546
MSTRG.161003.1	224	203	317	372	448	450	398	608	564	513	3.29048	3.24093	4.26728	5.63125	5.66542	6.31569	5.81443	8.68143	7.26606	7.22599	6.93543e-05	1.21175
MSTRG.82425.1	14	20	15	7	24	967	54	271	2064	559	0.1149	0.182268	0.112591	0.055314	0.176087	8.11376	0.466691	2.3138	15.8834	4.69888	9.9225e-12	5.14288
MSTRG.95557.1	328	831	496	503	810	133	83	322	218	118	0.686077	1.89444	0.951242	1.08511	1.46076	0.266264	0.171214	0.654206	0.399563	0.236023	0.00706369	-1.18525
MSTRG.179535.4	242	207	189	274	244	455	322	530	853	390	1.27208	1.1893	0.911886	1.48427	1.10695	2.29427	1.6886	2.71793	3.9405	1.97098	4.12452e-06	1.59095
MSTRG.44456.1	9	15	0	9	3	866	14	333	2033	394	0.342307	0.654399	0	0.361206	0.073927	35.2779	0.578962	13.7623	75.8977	16.0887	4.72819e-08	5.0928
MSTRG.104333.6	1099	123	56	1621	566	53	19	40	4	31	0.987207	0.119532	0.045887	1.50005	0.437545	0.045394	0.016747	0.034795	0.002569	0.025838	0.000924951	-3.19196
MSTRG.14764.1	152	174	148	135	225	532	625	303	566	485	0.594079	0.738334	0.527175	0.541821	0.758821	1.98947	2.43363	1.15035	1.94084	1.81946	5.47552e-10	2.10976
MSTRG.95251.1	339	633	385	653	635	97	80	264	105	73	0.658433	1.33935	0.683947	1.30647	1.06292	0.179177	0.154276	0.498718	0.178141	0.135492	0.000201579	-1.52066
MSTRG.176234.1	282	655	339	563	597	122	139	264	123	124	0.598585	1.51603	0.658707	1.23106	1.09309	0.247787	0.293096	0.543737	0.227317	0.250823	0.000625695	-1.06791
MSTRG.142508.1	36	711	2349	54	17	0	0	0	0	0	0.027095	0.59086	1.64206	0.04226	0.010711	0	0	0	0	0	7.18662e-05	-4.40244
MSTRG.11601.1	152	288	241	282	286	400	364	235	363	365	0.763402	1.57717	1.10653	1.4602	1.2375	1.92339	1.82007	1.14723	1.59817	1.75666	0.0012049	1.05153
MSTRG.183271.1	326	622	324	447	638	90	113	195	149	63	0.806711	1.6761	0.73362	1.13892	1.35772	0.211513	0.277965	0.468209	0.322921	0.149325	1.59026e-05	-1.37374
MSTRG.60561.1	16	31	14	12	16	366	40	244	1673	364	0.238074	0.500791	0.186571	0.185534	0.198274	5.34649	0.60467	3.61776	22.4037	5.33289	1.91544e-09	4.55968
MSTRG.46675.1	204	155	197	147	169	439	380	211	445	315	3.65863	3.02105	3.23993	2.70804	2.61165	7.53829	6.78661	3.6706	6.99283	5.41314	0.000971487	1.49677
MSTRG.119554.1	190	498	256	434	573	100	70	207	109	60	0.237378	0.678024	0.292379	0.559433	0.617458	0.118919	0.086382	0.251305	0.118793	0.071211	0.00614848	-1.22723
MSTRG.61505.1	171	133	124	149	179	183	174	473	269	521	1.73864	1.46799	1.15182	1.55714	1.56747	1.77333	1.75545	4.67245	2.39741	5.07944	0.0021071	1.52381
MSTRG.140973.1	225	578	445	319	327	77	86	192	81	38	0.692982	1.93942	1.25529	1.01126	0.868041	0.224106	0.262347	0.57248	0.216185	0.111315	0.00551734	-1.41679
MSTRG.202663.1	123	247	172	117	46	383	270	205	377	411	1.41968	3.10043	1.81785	1.38204	0.453418	4.22459	3.09981	2.30187	3.81614	4.54684	0.00622901	1.66734
MSTRG.45263.1	140	97	112	122	134	321	337	265	306	438	0.646882	0.487285	0.471567	0.577705	0.533477	1.41913	1.55147	1.18812	1.24003	1.94054	4.88434e-08	1.93633
MSTRG.95567.1	168	525	322	362	366	65	58	180	137	72	0.384213	1.31043	0.675093	0.852598	0.721737	0.140451	0.130409	0.399365	0.273773	0.156537	0.00496414	-1.19202
MSTRG.203132.1	174	185	171	170	201	259	272	180	322	279	0.95007	1.10191	0.856743	0.958097	0.947324	1.35693	1.48139	0.959882	1.54384	1.46599	0.00103417	1.07078
MSTRG.24573.12	0	0	0	0	0	382	904	280	326	287	0	0	0	0	0	0.513391	1.2681	0.382349	0.40213	0.387223	1.87683e-32	8.81594
MSTRG.252867.1	140	154	192	196	219	331	201	210	349	182	0.934292	1.12667	1.17571	1.35563	1.26189	2.12434	1.34137	1.36996	2.04958	1.16999	0.00743339	1.02224
MSTRG.57148.51	660	484	391	203	351	29	32	16	5	0	3.50818	2.79998	1.90042	1.11086	1.60509	0.144063	0.167758	0.082062	0.023248	0	0.000156984	-3.37056
MSTRG.270250.34	125	99	130	89	134	288	236	149	577	238	0.393587	0.339086	0.373869	0.286515	0.364038	0.866627	0.739845	0.454496	1.59352	0.718801	0.000500692	1.77285
MSTRG.277574.2	241	323	355	241	529	48	73	79	119	19	0.848104	1.23797	1.14485	0.874604	1.60691	0.158759	0.254814	0.269034	0.365122	0.063095	0.00128587	-1.70733
MSTRG.25127.14	66	76	144	142	220	210	158	249	225	466	0.567447	0.707901	1.13267	1.2515	1.631	1.72084	1.34679	2.07849	1.69386	3.8389	0.00654219	1.51935
MSTRG.222479.1	141	115	148	146	231	274	233	157	274	226	4.82384	4.28345	4.65444	5.15979	6.83198	8.98929	7.96041	5.23208	8.24809	7.42627	0.00724825	1.10637
MSTRG.97892.39	506	1243	84	25	81	0	0	0	0	0	0.23088	0.617515	0.035011	0.011518	0.03163	0	0	0	0	0	2.93046e-09	-5.80992
MSTRG.173640.9	126	107	98	188	173	233	176	168	343	318	0.551078	0.512004	0.393999	0.849554	0.655063	0.98132	0.767923	0.719373	1.32028	1.33934	0.00166493	1.34645
MSTRG.69485.2	68	24	94	16	126	479	250	322	350	191	2.0846	0.788071	2.64063	0.475082	3.31127	14.064	7.63087	9.61616	9.42077	5.6228	0.000310924	2.5112
MSTRG.128268.1	386	243	232	305	487	12	14	140	36	9	1.62017	1.10931	0.890434	1.3198	1.75906	0.044207	0.054679	0.568064	0.1289	0.032432	0.0069411	-2.26747
MSTRG.69485.11	79	119	202	89	97	150	211	236	397	279	1.29169	2.13274	3.04584	1.49553	1.36523	2.35833	3.45097	3.76783	5.72327	4.40671	0.0012922	1.5472
MSTRG.101839.1	158	255	171	344	560	62	58	136	64	42	0.396067	0.695339	0.390806	0.886422	1.2081	0.14785	0.142248	0.330631	0.139811	0.100113	0.00423347	-1.40762
MSTRG.38529.4	96	89	87	50	72	282	266	116	439	310	1.93405	1.96184	1.61793	1.04679	1.24605	5.46613	5.37039	2.27589	7.81738	6.03365	1.03703e-05	2.22781
MSTRG.57148.86	185	284	329	563	204	95	34	51	28	23	1.0524	1.75957	1.71146	3.30331	0.997339	0.515227	0.192482	0.2812	0.138422	0.124048	0.0013916	-2.01382
MSTRG.192584.1	120	349	221	285	442	95	57	112	68	39	0.2953	0.941848	0.500244	0.7264	0.943681	0.225017	0.138385	0.268519	0.146527	0.090877	0.00376138	-1.28385
MSTRG.21559.11	123	392	243	317	314	68	98	116	65	49	0.679889	2.36954	1.23121	1.80829	1.49806	0.355753	0.539328	0.62286	0.311611	0.256519	0.00158199	-1.18718
MSTRG.273293.1	187	400	249	256	281	71	50	157	73	43	1.25903	2.93386	1.52999	1.77239	1.62919	0.45254	0.332632	1.02542	0.427235	0.272298	0.00270056	-1.24013
MSTRG.222479.2	100	65	173	90	134	299	172	202	296	235	1.33088	0.943052	2.10853	1.23586	1.53408	3.80189	2.28151	2.6186	3.45369	3.00049	0.00160039	1.53917
MSTRG.194909.3	54	50	47	200	192	292	222	264	255	182	0.260694	0.264917	0.209831	1.00415	0.807621	1.36544	1.08107	1.25412	1.0898	0.85302	0.00596495	1.66155
MSTRG.188097.3	23	0	20	43	23	128	127	1031	269	74	0.943027	0	0.759096	1.80666	0.820288	5.05874	5.22501	41.5836	9.75663	2.92751	0.000722078	3.29194
MSTRG.2550.1	162	353	211	253	379	74	51	122	57	34	0.348178	0.824945	0.414878	0.559674	0.701322	0.151595	0.108657	0.253401	0.106055	0.069176	0.000324485	-1.40059
MSTRG.32303.2	48	126	54	66	124	139	489	76	405	140	0.277573	0.805211	0.290603	0.394766	0.627605	0.777518	2.85854	0.432814	2.08423	0.785827	0.00313657	2.02562
MSTRG.56524.3	90	97	68	118	115	152	303	177	259	280	0.30977	0.363336	0.215221	0.419975	0.341496	0.499531	1.04081	0.594446	0.782581	0.926931	2.66779e-07	1.77871
MSTRG.262448.1	64	90	101	93	98	252	178	172	311	292	0.236495	0.360358	0.341688	0.354443	0.310499	0.888907	0.653436	0.618138	1.00559	1.03506	4.07624e-10	1.95135
MSTRG.186748.9	70	110	51	103	167	95	293	112	277	333	0.372997	0.642058	0.248866	0.570414	0.772836	0.485847	1.56842	0.584982	1.30305	1.71544	0.00472948	1.66385
MSTRG.215846.7	176	311	249	226	261	49	60	147	71	61	0.619726	1.19466	0.805281	0.820113	0.792353	0.162579	0.208327	0.505005	0.217408	0.204806	0.000982381	-1.11928
MSTRG.222479.4	87	164	91	179	153	138	238	129	204	222	1.45598	3.00059	1.38931	3.10094	2.21193	2.21806	3.9747	2.09732	3.00116	3.58383	0.00810577	1.04556
MSTRG.161923.2	0	0	4	1	0	509	265	224	570	0	0	0	0.01089	1.5e-05	0	1.73249	0.939941	0.773002	1.77677	0	0.000817921	3.89194
MSTRG.194909.4	68	47	100	95	142	257	168	179	301	186	0.32844	0.249471	0.444281	0.478455	0.597606	1.19955	0.816593	0.849306	1.28829	0.870829	3.55867e-05	1.75116
MSTRG.198372.4	676	62	50	567	84	9	7	50	15	14	1.20353	0.118793	0.080228	1.0394	0.127448	0.014766	0.01186	0.086224	0.021932	0.023812	0.00270297	-2.91367
MSTRG.25127.4	32	45	108	56	91	474	188	130	271	128	0.486449	0.748843	1.51747	0.885151	1.20324	6.95506	2.86929	1.929	3.63463	1.88101	0.000388393	2.24166
MSTRG.85976.21	29	123	310	359	542	28	22	53	22	34	0.084593	0.400991	0.848388	1.10748	1.39752	0.079456	0.06272	0.153905	0.057559	0.097272	0.00315163	-2.22689
MSTRG.119555.1	125	264	191	215	359	61	40	137	67	54	0.334271	0.769366	0.467603	0.593636	0.82925	0.154519	0.105759	0.356202	0.156055	0.138171	0.0090817	-1.09943
MSTRG.167616.7	48	93	93	116	115	258	251	187	223	121	0.337333	0.714454	0.599796	0.850237	0.701096	1.75175	1.77274	1.29149	1.388	0.823038	1.5072e-06	1.70832
MSTRG.238801.1	46	111	29	71	53	165	428	42	274	252	0.080632	0.211379	0.04525	0.127311	0.079303	0.276463	0.747487	0.070213	0.421001	0.424639	0.00109592	2.30618
MSTRG.249548.1	118	324	192	188	283	58	71	111	61	49	0.308461	0.923315	0.459373	0.505682	0.637719	0.145144	0.185137	0.281376	0.139647	0.121304	0.00101013	-1.06005
MSTRG.140986.1	126	399	220	148	234	31	57	114	66	41	0.407927	1.41028	0.653206	0.493978	0.653134	0.093645	0.183618	0.359626	0.186027	0.12502	0.00856069	-1.27249
MSTRG.208744.1	64	25	82	73	96	197	255	48	240	352	1.31736	0.557669	1.55238	1.56147	1.71549	3.90771	5.26817	0.965083	4.35645	6.99828	0.00564058	2.02789
MSTRG.122136.1	83	96	100	103	101	168	168	84	226	224	0.37914	0.48233	0.419124	0.490285	0.401545	0.739793	0.772607	0.376879	0.911899	0.990843	0.00182467	1.36396
MSTRG.99847.1	98	206	170	242	277	58	47	97	73	54	0.514275	1.18085	0.816177	1.31192	1.25527	0.291501	0.245337	0.49327	0.336365	0.269433	0.000973347	-1.00873
MSTRG.202847.1	74	70	39	43	71	190	142	141	219	332	0.731194	0.758396	0.3554	0.440579	0.609956	1.81127	1.40607	1.3677	1.91283	3.17243	7.01565e-07	2.22921
MSTRG.61854.1	0	1	0	0	0	235	11	41	933	79	0	0.015013	0	0	0	5.78887	0.256927	1.0263	21.0472	1.93294	5.81829e-09	5.71143
MSTRG.42757.1	36	31	21	21	0	227	410	73	218	262	0.129443	0.118657	0.066561	0.074854	0	0.782832	1.47336	0.253995	0.687538	0.904646	0.000355427	3.21276
MSTRG.75450.1	66	69	98	114	127	112	136	130	247	191	0.233303	0.264579	0.317632	0.414875	0.386298	0.37624	0.478603	0.446699	0.764314	0.646308	0.00082585	1.29203
MSTRG.114384.1	108	317	145	185	273	47	57	72	38	33	0.988672	3.18154	1.2223	1.74962	2.16376	0.406685	0.514682	0.643571	0.306003	0.284775	4.40928e-05	-1.41648
MSTRG.230047.2	16	46	89	67	25	140	476	55	152	194	0.05656	0.175064	0.288071	0.243481	0.076057	0.473581	1.68244	0.189737	0.471806	0.658182	0.00371103	2.33966
MSTRG.176087.12	17	502	4	64	662	8	1	0	1	0	0.034844	1.12718	0.006713	0.135857	1.17482	0.014139	0.001312	0	0.001073	0	0.00240418	-3.53258
MSTRG.243513.1	11	19	11	16	4	210	387	44	101	456	0.06482	0.126879	0.062008	0.097464	0.017131	1.25181	2.40002	0.265366	0.552112	2.72734	5.19261e-09	4.23993
MSTRG.27873.1	24	76	74	75	79	121	226	106	253	199	0.120778	0.41406	0.338965	0.386594	0.342781	0.582353	1.13483	0.516553	1.11775	0.964364	5.3631e-06	1.98613
MSTRG.101799.1	93	235	163	251	306	21	28	76	48	8	0.288793	0.800919	0.465276	0.809444	0.824429	0.060998	0.087297	0.230487	0.130294	0.022785	0.0016071	-1.87452
MSTRG.113263.1	115	282	194	249	158	26	42	109	29	22	0.480119	1.28892	0.743049	1.07467	0.570826	0.103707	0.173679	0.443354	0.104518	0.087888	0.00706369	-1.53395
MSTRG.25127.12	63	64	73	81	119	190	115	168	140	185	0.54406	0.609522	0.581841	0.728526	0.89321	1.58058	1.00023	1.42792	1.06961	1.54654	1.59477e-06	1.53111
MSTRG.171611.1	39	102	69	78	105	129	155	81	285	144	0.157084	0.45133	0.257802	0.325349	0.369101	0.503127	0.628911	0.319029	1.01792	0.560611	0.00056496	1.55321
MSTRG.113905.1	52	109	51	77	88	137	141	136	251	139	0.42137	0.974772	0.379576	0.648426	0.623273	1.07755	1.15055	1.08351	1.80703	1.09297	3.92932e-09	1.63972
MSTRG.174134.1	25	33	31	31	13	257	391	66	185	120	0.139369	0.195231	0.15734	0.176213	0.058	1.37218	2.17265	0.35491	0.901017	0.642046	2.06561e-07	3.197
MSTRG.25127.9	39	85	92	74	105	209	117	107	101	220	0.444377	1.0665	0.972392	0.879785	1.04555	2.31269	1.3475	1.19862	1.0211	2.43473	0.00288049	1.49292
MSTRG.221563.1	73	79	85	124	99	133	83	131	224	101	0.439385	0.520519	0.471605	0.774243	0.518541	0.772817	0.502274	0.772652	1.19263	0.587695	0.00953587	1.04033
MSTRG.240427.1	81	117	74	68	83	140	149	87	171	150	0.250346	0.392939	0.208015	0.215879	0.219583	0.412564	0.457322	0.260395	0.463038	0.444982	0.000801925	1.25468
MSTRG.194909.6	46	53	35	59	109	194	65	91	265	193	0.223344	0.282432	0.154226	0.292714	0.457371	0.904834	0.314647	0.430949	1.13537	0.900978	0.000801925	1.89186
MSTRG.49856.1	33	30	16	4	13	74	196	15	41	683	0.099796	0.09667	0.043669	0.010723	0.032499	0.214273	0.593332	0.044363	0.106771	1.98949	0.00328358	3.01919
MSTRG.104325.1	119	203	120	220	166	44	40	93	66	31	0.396175	0.740065	0.367643	0.756118	0.478329	0.139284	0.131976	0.300631	0.19245	0.096788	0.0043094	-1.04503
MSTRG.184567.10	60	75	47	97	96	78	149	119	198	182	0.298165	0.406042	0.210385	0.494057	0.411972	0.368618	0.737365	0.57493	0.866095	0.868765	0.00011899	1.4736
MSTRG.181283.2	84	262	100	207	215	30	34	71	58	39	0.27961	0.956256	0.304949	0.713414	0.621028	0.094494	0.111095	0.23112	0.169228	0.122902	0.000736753	-1.28526
MSTRG.38529.3	90	38	82	72	66	167	142	90	182	169	0.654666	0.297945	0.550431	0.539328	0.414428	1.17099	1.03599	0.640615	1.16477	1.18755	0.0051123	1.5188
MSTRG.115537.1	11	15	0	35	6	221	96	194	111	400	0.048101	0.073473	0	0.168588	0.024735	1.00819	0.455219	0.899889	0.463323	1.83401	7.00818e-06	3.74155
MSTRG.19975.122	27	10	39	3	4	48	340	30	319	258	0.696597	0.275932	0.939075	0.069092	0.084499	1.2025	8.91071	0.76685	7.35859	6.51329	0.0012922	3.1226
MSTRG.113218.13	112	252	180	105	170	54	24	76	55	38	0.613817	1.51299	0.90826	0.592709	0.803647	0.284124	0.129387	0.404401	0.262456	0.197541	0.00941926	-1.15131
MSTRG.243580.17	47	95	87	64	89	162	85	128	203	103	0.278147	0.61093	0.468915	0.384919	0.452451	0.914849	0.497204	0.734485	1.05234	0.58177	0.000128478	1.35904
MSTRG.79719.1	80	74	56	68	121	140	103	92	186	137	0.373853	0.373204	0.237876	0.323978	0.486037	0.626825	0.477066	0.417225	0.761866	0.612436	0.00217384	1.24139
MSTRG.277561.1	85	208	146	187	161	53	27	70	67	45	0.537825	1.44335	0.849238	1.22388	0.880446	0.318274	0.170656	0.433617	0.373313	0.270212	0.00282597	-1.00652
MSTRG.56862.8	64	73	98	81	110	114	141	105	145	118	0.421349	0.526672	0.595155	0.550263	0.629368	0.722201	0.930783	0.67971	0.842447	0.751607	0.00033745	1.08465
MSTRG.74971.1	50	39	63	35	49	218	130	71	264	125	0.207579	0.173174	0.236432	0.145612	0.172678	0.861339	0.534912	0.283358	0.960065	0.493688	5.52299e-05	2.1546
MSTRG.135033.1	53	60	61	84	116	132	90	83	128	232	0.313226	0.38854	0.3288	0.515488	0.591314	0.752483	0.533058	0.478442	0.665951	1.32603	0.00804889	1.37126
MSTRG.157963.1	0	0	0	4	0	82	652	11	187	86	0	0	0	0.008833	0	0.172402	1.43315	0.021544	0.36144	0.181461	4.05125e-06	4.79117
MSTRG.19523.1	1	13	60	19	37	136	397	40	82	234	0.000853	0.077172	0.31081	0.106015	0.180606	0.737604	2.244	0.219098	0.406197	1.26834	0.00476726	2.74881
MSTRG.259344.1	105	40	50	64	62	153	111	110	159	147	3.10299	1.29338	1.34812	1.94227	1.56706	4.31992	3.25279	3.14966	4.12007	4.17109	0.00689632	1.47218
MSTRG.188481.1	17	32	44	50	41	157	10	116	141	385	0.294399	0.602076	0.696339	0.884663	0.613583	2.60527	0.167579	1.9607	2.14373	6.43493	0.00624339	2.35424
MSTRG.114376.34	71	279	46	173	291	30	22	27	38	10	0.255776	1.10634	0.151822	0.646585	0.911763	0.101523	0.076669	0.094816	0.118434	0.033344	0.00183253	-1.95291
MSTRG.181408.1	58	226	168	179	128	31	42	63	52	38	0.220554	0.93728	0.584169	0.704051	0.419429	0.111875	0.156377	0.231136	0.171103	0.137868	0.00617446	-1.14501
MSTRG.113268.1	131	178	145	159	134	38	49	59	45	37	0.699988	1.03884	0.709557	0.876277	0.618233	0.19436	0.258075	0.304539	0.209866	0.185315	1.43395e-06	-1.16681
MSTRG.24573.11	11	0	1	0	19	45	573	29	280	10	0.01448	0	0.00018	0	0.022696	0.059742	0.809415	0.039759	0.347312	0.013384	0.00893247	3.17955
MSTRG.45382.1	69	63	81	40	52	124	75	184	164	101	0.456106	0.452168	0.488306	0.266764	0.295682	0.783711	0.492197	1.18354	0.951238	0.637867	0.000730001	1.49038
MSTRG.128663.1	0	2	0	3	3	293	8	125	419	94	0	0.048195	0	0.127946	0.07293	11.7632	0.330992	5.1016	15.4319	3.7793	3.40997e-10	5.53126
MSTRG.1257.8	64	76	85	57	69	164	81	98	159	84	1.19623	1.5374	1.44717	1.07935	1.10493	2.91973	1.49686	1.766	2.59823	1.50027	0.00468782	1.23025
MSTRG.79051.1	271	141	204	253	36	0	0	1	13	3	10.3472	5.83334	7.11461	9.93265	1.1706	0	0	0.01459	0.417804	0.106865	3.38644e-05	-3.99247
MSTRG.194909.5	46	32	59	35	62	168	84	49	231	146	0.220976	0.168326	0.2602	0.174427	0.260265	0.78563	0.408826	0.230454	0.98684	0.680143	0.00154166	1.92162
MSTRG.160951.1	8	19	11	5	5	60	12	96	552	128	0.120459	0.327823	0.148718	0.070468	0.060524	0.926472	0.187638	1.5055	7.84225	1.98183	8.52914e-06	3.76185
MSTRG.9853.1	6	14	5	34	18	208	14	43	362	192	0.096874	0.241579	0.07388	0.584067	0.25283	3.34344	0.227465	0.693744	5.34974	3.10629	9.04435e-05	3.33803
MSTRG.297239.1	46	51	56	62	80	174	146	68	138	71	0.406122	0.499858	0.454667	0.571215	0.613035	1.49435	1.30606	0.587574	1.0863	0.607385	0.00148837	1.53746
MSTRG.17079.3	90	131	218	54	377	0	0	1	1	0	0.320225	0.510532	0.712374	0.197169	1.16215	0	0	2.3e-05	1.7e-05	0	3.42875e-15	-6.21612
MSTRG.114779.2	13	554	17	92	195	0	0	0	0	0	0.053318	2.55818	0.062778	0.400481	0.712356	0	0	0	0	0	1.76281e-08	-5.49784
MSTRG.230781.1	25	36	13	7	20	205	71	72	315	103	0.149301	0.240185	0.068159	0.03848	0.103099	1.20858	0.431166	0.430399	1.70298	0.608669	1.02609e-06	3.12492
MSTRG.32364.1	94	183	123	185	131	16	12	76	25	22	0.723525	1.53434	0.863001	1.4674	0.867779	0.115425	0.08888	0.565486	0.165335	0.15989	0.00312268	-1.66056
MSTRG.169166.2	3	0	0	0	0	224	319	0	265	54	0.008377	0	0	0	0	0.887661	1.31816	0	0.963954	0.212978	0.00971886	3.24698
MSTRG.27967.4	67	39	67	42	61	135	141	106	123	81	0.210861	0.13471	0.195181	0.135546	0.166498	0.408234	0.446301	0.326132	0.341932	0.245529	0.000788184	1.5264
MSTRG.81793.1	12	12	31	12	28	186	202	49	186	132	0.157594	0.166091	0.380829	0.16217	0.326143	2.41111	2.71953	0.641804	2.20166	1.71514	1.41145e-08	3.28138
MSTRG.95254.1	94	143	179	139	141	12	43	59	14	24	0.418447	0.688589	0.726379	0.633484	0.537998	0.04711	0.186809	0.251464	0.053163	0.102084	0.00600223	-1.58804
MSTRG.92442.2	0	0	0	0	0	92	355	5	150	233	0	0	0	0	0	0.579625	2.34456	0.032024	0.873308	1.48134	2.34234e-11	6.26648
MSTRG.25127.19	43	54	48	42	72	126	75	113	94	159	0.426955	0.573569	0.431417	0.419442	0.614159	1.19393	0.733819	1.08369	0.809687	1.50949	2.52324e-06	1.65938
MSTRG.69485.3	6	6	0	8	0	212	100	39	216	226	0.185824	0.22074	0	0.252752	0	6.96472	3.41353	1.28357	6.51239	7.46987	2.63728e-08	4.66282
MSTRG.81793.2	50	25	51	60	66	100	104	76	149	125	0.437133	0.237927	0.409404	0.53697	0.49589	0.837791	0.904724	0.641191	1.13994	1.04649	0.000441311	1.59764
MSTRG.37235.1	60	62	48	85	71	90	85	60	123	121	0.417345	0.464938	0.303122	0.610136	0.422844	0.600933	0.584318	0.401653	0.746857	0.807333	0.00935192	1.0851
MSTRG.188638.1	88	185	107	128	157	37	18	36	7	40	0.623177	1.42596	0.693544	0.929224	0.958247	0.244866	0.120709	0.242085	0.042682	0.269217	0.00692577	-1.56184
MSTRG.45279.1	53	34	68	14	51	132	91	99	126	111	1.32392	0.923712	1.56911	0.349976	1.10661	3.1752	2.27475	2.43354	2.77014	2.68178	0.00365848	1.71767
MSTRG.132559.1	2	0	5	5	6	139	445	148	1	2	0.004499	0	0.008539	0.009391	0.010668	0.299411	1.00111	0.325593	0.00166	0.003875	0.00147102	3.62169
MSTRG.25121.1	44	58	62	50	63	118	81	54	94	116	0.268356	0.381023	0.343055	0.311181	0.329389	0.688845	0.490482	0.31823	0.500593	0.675466	0.0029379	1.28028
MSTRG.12663.1	43	160	115	128	135	36	24	52	23	16	0.23795	0.961596	0.57854	0.730702	0.641951	0.186246	0.127347	0.276689	0.107424	0.080535	0.00730995	-1.30522
MSTRG.140057.1	22	9	27	36	31	90	229	30	82	175	0.20089	0.088075	0.230514	0.348403	0.250817	0.8061	2.15146	0.27446	0.673295	1.58093	0.00048503	2.55049
MSTRG.151823.1	8	8	7	10	14	140	16	83	276	161	0.160202	0.192647	0.130196	0.224351	0.270406	3.02289	0.339043	1.81771	5.45876	3.48059	5.81829e-09	3.8867
MSTRG.5621.1	22	52	59	55	57	71	73	143	80	111	0.256027	0.68498	0.652671	0.680743	0.588693	0.826458	0.884638	1.69054	0.843569	1.29612	1.65855e-05	1.48296
MSTRG.270250.37	34	44	52	48	83	83	65	52	109	152	0.394133	0.555747	0.5593	0.580845	0.844128	0.93659	0.758248	0.598933	1.12741	1.72168	0.009135	1.3539
MSTRG.233472.1	94	94	68	161	114	25	29	41	45	38	1.0866	1.18605	0.718254	1.93276	1.13969	0.274422	0.335032	0.456021	0.45496	0.423934	0.00945078	-1.01891
MSTRG.127997.4	5	30	42	36	24	34	184	94	100	159	0.022138	0.177269	0.207655	0.200843	0.11067	0.173771	1.00325	0.501612	0.480572	0.834828	0.000413537	2.40915
MSTRG.111623.1	86	147	97	159	89	18	19	55	22	13	0.575643	1.07192	0.593597	1.1027	0.513048	0.115177	0.121376	0.359191	0.126798	0.07797	0.000564705	-1.61605
MSTRG.267712.1	50	40	47	62	39	79	94	70	117	98	0.807067	0.696233	0.691481	1.03262	0.548751	1.22288	1.51762	1.10302	1.67141	1.53008	0.000156984	1.42465
MSTRG.74071.1	51	46	51	52	57	113	65	91	75	94	0.494729	0.48159	0.451996	0.513725	0.475618	1.0481	0.628626	0.864726	0.641593	0.871758	0.000240679	1.2819
MSTRG.27870.1	44	46	35	33	51	76	116	57	103	123	0.223209	0.253515	0.161674	0.171662	0.222013	0.367045	0.590003	0.280325	0.458803	0.601354	3.77339e-05	1.68873
MSTRG.131870.1	42	25	22	31	48	127	88	90	81	125	0.298521	0.186357	0.141504	0.2255	0.291577	0.863658	0.623568	0.622772	0.501557	0.849242	1.21852e-06	2.06867
MSTRG.29312.2	0	0	0	0	0	44	29	77	260	269	0	0	0	0	0	0.223407	0.152749	0.396959	1.21274	1.3728	5.56138e-15	6.8106
MSTRG.74317.1	14	25	58	5	11	57	171	46	71	220	0.048659	0.097715	0.194462	0.015402	0.032196	0.201589	0.629868	0.162619	0.228808	0.780205	0.00614848	2.42945
MSTRG.222795.1	43	31	57	38	55	110	81	48	140	72	0.284062	0.219558	0.345962	0.260366	0.309904	0.695211	0.533083	0.305665	0.810987	0.454769	0.00523743	1.46364
MSTRG.219961.14	40	61	44	37	72	73	67	63	92	103	0.481217	0.811254	0.491495	0.457612	0.755647	0.854407	0.806001	0.741188	0.982102	1.20305	0.000397983	1.20202
MSTRG.134423.1	59	52	30	38	50	75	61	68	153	65	0.179154	0.17048	0.082924	0.119927	0.130988	0.21877	0.184038	0.201766	0.408882	0.190292	0.00600998	1.32534
MSTRG.247653.1	0	0	9	7	0	93	143	43	126	214	0	0	0.035974	0.030362	0	0.431272	0.69258	0.200427	0.537625	0.996695	2.17785e-05	4.16138
MSTRG.27874.1	27	33	23	35	41	69	103	44	90	162	0.212997	0.290148	0.164687	0.288599	0.28283	0.530075	0.83146	0.346849	0.639253	1.25567	3.29183e-05	2.04978
MSTRG.41856.1	14	37	9	42	48	163	44	42	130	91	0.079212	0.22297	0.041819	0.244401	0.233444	0.879278	0.24841	0.231548	0.641651	0.494156	0.00182515	2.11826
MSTRG.231010.1	26	35	22	35	41	74	87	15	93	158	0.295977	0.445516	0.233366	0.422987	0.416486	0.83121	1.01687	0.169122	0.959564	1.78606	0.00801369	1.87107
MSTRG.71975.2	30	17	13	15	27	149	62	68	93	111	0.159782	0.095637	0.060246	0.079066	0.122148	0.776212	0.336328	0.358142	0.443937	0.577439	2.65093e-07	2.61635
MSTRG.133180.1	23	26	34	17	36	68	76	81	101	120	0.203946	0.24856	0.279305	0.152278	0.271863	0.585094	0.672705	0.70722	0.794945	1.03003	5.97601e-10	2.19284
MSTRG.27871.1	31	48	24	24	9	79	108	41	106	108	0.204714	0.348431	0.146763	0.166329	0.049827	0.508405	0.725025	0.263587	0.626505	0.696802	0.000596647	2.09152
MSTRG.209457.2	35	5	9	10	13	66	146	12	186	89	1.25049	0.174594	0.268223	0.349873	0.378107	2.26244	5.27562	0.394198	5.90613	3.08835	0.00317395	2.6584
MSTRG.238945.1	39	19	30	10	14	95	89	90	88	93	0.211829	0.10817	0.146969	0.051901	0.063977	0.495939	0.484938	0.479111	0.422319	0.485506	4.32014e-05	2.29716
MSTRG.74971.7	40	48	44	42	48	74	69	39	98	63	0.129312	0.17054	0.13091	0.141115	0.133839	0.228417	0.221539	0.123149	0.279177	0.195497	0.00521947	1.15022
MSTRG.41770.1	30	16	15	35	27	117	42	47	77	150	0.521327	0.287956	0.229656	0.617478	0.40588	1.95497	0.720887	0.798237	1.17448	2.50879	0.000459702	2.18962
MSTRG.194904.1	7	10	0	11	14	126	178	34	108	63	0.057343	0.090841	0	0.100231	0.107754	1.10813	1.62774	0.3014	0.866375	0.554395	2.74476e-07	3.70201
MSTRG.184744.1	44	12	9	3	31	80	87	81	107	95	0.440059	0.123491	0.073775	0.020756	0.26021	0.756202	0.862634	0.787851	0.933501	0.911007	0.00341699	2.30549
MSTRG.42798.2	0	0	3	0	0	109	17	78	194	143	0	0	0.027585	0	0	1.56183	0.241181	1.12854	2.54975	2.06153	1.44808e-11	5.77893
MSTRG.89062.1	0	0	0	0	0	121	3	117	216	87	0	0	0	0	0	2.01737	0.034987	1.97577	3.29146	1.44688	2.78878e-11	6.16743
MSTRG.252098.1	44	44	24	39	37	64	39	76	118	58	0.245712	0.266367	0.124092	0.225568	0.179333	0.34165	0.214745	0.414899	0.582325	0.311575	0.00139023	1.37152
MSTRG.152992.1	20	41	51	38	49	96	46	50	73	75	0.114996	0.266056	0.277638	0.2303	0.247736	0.543232	0.267074	0.289158	0.375869	0.42314	0.00395425	1.31742
MSTRG.144321.1	74	108	56	68	120	12	13	43	21	18	0.717305	1.14673	0.501644	0.683765	1.00605	0.112041	0.125713	0.40154	0.172512	0.166773	0.00128587	-1.42034
MSTRG.168996.1	37	26	55	33	52	70	53	71	62	68	0.318548	0.249226	0.44224	0.298789	0.390306	0.586306	0.460627	0.607476	0.473894	0.568156	0.006491	1.16019
MSTRG.41592.2	11	14	11	7	11	112	52	119	37	152	0.069056	0.100063	0.066667	0.04262	0.059461	0.733751	0.34815	0.792748	0.217354	0.997179	2.35762e-10	3.42204
MSTRG.40939.1	25	8	26	28	30	98	68	58	104	79	0.106381	0.03805	0.103973	0.122887	0.111543	0.412656	0.29553	0.244253	0.398283	0.331051	9.51575e-06	2.1947
MSTRG.81793.4	15	23	31	18	21	62	42	41	133	137	0.30347	0.532702	0.603373	0.400634	0.38612	1.27491	0.900181	0.841281	2.51101	2.82834	3.307e-05	2.32195
MSTRG.232731.1	53	70	79	101	92	17	17	40	37	14	0.371636	0.54065	0.515689	0.735405	0.563418	0.110657	0.114582	0.274376	0.225255	0.095182	0.0075645	-1.11677
MSTRG.32115.2	29	36	35	35	25	99	55	61	74	70	0.15003	0.201033	0.16251	0.184876	0.110622	0.491065	0.28234	0.303985	0.334736	0.347963	5.3631e-06	1.66928
MSTRG.111624.1	68	104	49	108	103	10	14	31	11	17	0.486578	0.813894	0.317974	0.79825	0.638082	0.067225	0.093923	0.215528	0.06355	0.111153	8.59025e-06	-1.77089
MSTRG.157257.7	18	30	44	33	36	65	78	57	85	68	0.074436	0.138105	0.167394	0.140982	0.128011	0.262234	0.327601	0.231678	0.31411	0.273289	7.02162e-07	1.65446
MSTRG.17245.9	2	0	0	5	2	475	12	6	7	2	0.001782	0	0	0.004463	0.001151	0.488471	0.011884	0.006171	0.006213	0.001307	0.00935192	3.229
MSTRG.238482.15	98	136	50	58	167	0	0	0	0	0	0.422794	0.636831	0.197009	0.257709	0.620538	0	0	0	0	0	3.42875e-15	-6.48684
MSTRG.120175.1	0	9	7	3	2	212	7	53	145	67	0	0.128009	0.081089	0.044541	0.023823	2.96863	0.093228	0.743886	1.85235	0.938581	5.49051e-06	4.04682
MSTRG.43483.4	5	1	6	6	9	139	10	29	227	73	0.203895	0.014039	0.243926	0.274637	0.345266	5.93013	0.439608	1.25493	8.85728	3.10308	4.20138e-06	3.82208
MSTRG.105666.1	5	13	4	14	24	108	9	79	179	68	0.058699	0.178258	0.039932	0.182093	0.261792	1.30069	0.108549	0.97046	1.98449	0.816285	4.76181e-05	3.04797
MSTRG.287769.4	29	37	27	50	60	51	57	59	47	82	0.579133	0.815252	0.492788	1.04232	1.03346	0.983651	1.13548	1.14999	0.822104	1.58532	0.00505715	1.10496
MSTRG.95995.2	65	215	92	59	66	0	0	0	0	0	0.420043	1.51092	0.542459	0.389143	0.36646	0	0	0	0	0	1.47238e-14	-6.39379
MSTRG.195857.3	6	27	11	8	44	80	46	55	78	136	0.04429	0.254645	0.081274	0.069909	0.333952	0.668503	0.39824	0.467263	0.596498	1.14932	8.14986e-05	2.50024
MSTRG.133179.1	6	233	34	57	153	0	1	0	5	0	0.030515	1.32244	0.159937	0.302625	0.68254	0	0.002325	0	0.018419	0	9.04435e-05	-3.94961
MSTRG.1818.1	29	101	62	56	151	15	17	27	11	18	0.295166	1.12955	0.584353	0.59247	1.33934	0.139603	0.165862	0.263635	0.096193	0.169767	0.00523743	-1.47901
MSTRG.113161.1	29	42	28	22	35	63	50	64	85	64	0.255451	0.400491	0.224149	0.191897	0.263107	0.531321	0.433008	0.54555	0.655675	0.538657	1.69678e-08	1.58487
MSTRG.136413.1	6	4	13	0	3	155	4	26	210	58	0.208423	0.119944	0.408369	0	0.077709	5.43583	0.124568	0.907336	6.73342	2.01262	0.00135371	3.33425
MSTRG.200758.5	8	14	11	1	2	1	115	83	112	122	0.057383	0.114772	0.072604	0.007456	0.007535	0.007132	0.85967	0.604733	0.735577	0.874022	0.00167892	3.13631
MSTRG.89061.1	41	31	26	20	44	60	57	45	84	55	0.721124	0.58455	0.410574	0.36002	0.669344	1.01067	0.994856	0.764725	1.30106	0.921788	0.00230328	1.36825
MSTRG.164177.2	102	126	82	105	46	0	0	0	0	0	0.62959	0.849102	0.463216	0.667007	0.245427	0	0	0	0	0	5.56138e-15	-6.43696
MSTRG.51110.1	46	126	50	69	76	20	15	29	19	11	0.343549	1.0442	0.344716	0.537841	0.495612	0.141288	0.106608	0.209371	0.124856	0.077658	0.000573901	-1.3474
MSTRG.135867.1	25	20	25	14	29	32	142	18	72	79	0.122009	0.106817	0.113664	0.068559	0.122479	0.152716	0.713459	0.087141	0.316878	0.379608	0.00945002	1.94866
MSTRG.222725.1	5	0	0	3	0	27	4	19	358	40	0.075482	0	0	0.058006	0	0.47888	0.056428	0.346478	5.87606	0.70855	0.00317395	3.4657
MSTRG.177072.1	25	150	60	81	68	16	11	21	13	9	0.241839	1.6142	0.54392	0.81991	0.577246	0.149199	0.099181	0.201513	0.110303	0.076551	0.000743638	-1.74504
MSTRG.964.1	32	6	12	12	17	72	97	52	72	82	0.354325	0.067943	0.123982	0.140223	0.159252	0.78132	1.09252	0.564291	0.711271	0.883507	7.23682e-05	2.47806
MSTRG.25184.1	21	2	9	17	7	89	14	23	193	73	0.223401	0.024017	0.087418	0.184167	0.066596	0.939372	0.154107	0.242901	1.87422	0.768097	0.00478223	2.63475
MSTRG.257726.1	27	29	18	15	13	43	45	28	119	110	0.210056	0.245263	0.128183	0.116062	0.083408	0.32682	0.358118	0.214327	0.832703	0.840252	0.00135623	2.08338
MSTRG.45380.1	10	11	3	3	0	138	63	28	164	24	0.163152	0.191691	0.031128	0.03503	0	2.22006	1.05415	0.444206	2.42196	0.379021	5.21194e-05	3.56881
MSTRG.193831.1	3	12	3	0	0	24	190	3	141	67	0.01153	0.070655	0.010551	0	0	0.129755	1.07737	0.011204	0.705666	0.364592	0.00139023	3.50333
MSTRG.128930.3	12	47	35	29	38	44	86	38	67	45	0.294117	1.26463	0.771142	0.737887	0.798522	1.02292	2.10277	0.912106	1.44948	1.06579	0.00596553	1.35759
MSTRG.204065.2	0	13	13	0	7	89	105	36	19	158	0	0.11249	0.094536	0	0.048234	0.720272	0.8871	0.2927	0.138255	1.29366	0.00136447	3.2588
MSTRG.32977.1	54	63	65	75	73	19	11	33	23	22	0.955925	1.21873	1.05708	1.35877	1.10841	0.313611	0.189607	0.569955	0.349015	0.364125	0.00222579	-1.06487
MSTRG.271668.1	27	42	32	28	23	74	40	64	43	64	0.21317	0.360426	0.229796	0.222696	0.152101	0.555324	0.315941	0.493539	0.29811	0.486169	0.000444263	1.41844
MSTRG.24582.1	12	11	25	29	17	45	60	44	122	70	0.087558	0.082378	0.167626	0.223906	0.10764	0.319939	0.444085	0.320488	0.801853	0.504074	8.59025e-06	2.24734
MSTRG.90967.1	33	17	30	34	18	57	59	41	80	63	0.379881	0.20942	0.319803	0.404775	0.183011	0.635348	0.689037	0.46735	0.822754	0.701755	0.00166261	1.59713
MSTRG.203356.1	24	33	10	34	37	68	49	32	73	71	0.168734	0.260904	0.066538	0.253463	0.231952	0.468504	0.348437	0.220914	0.465581	0.4937	0.00147102	1.61366
MSTRG.283223.1	7	18	19	18	51	70	61	53	65	69	0.10922	0.32577	0.288866	0.317948	0.757159	1.14834	1.04783	0.876397	0.970125	1.12707	3.5618e-05	2.02839
MSTRG.268249.6	95	20	14	19	252	5	3	14	6	2	0.324671	0.071875	0.043765	0.066472	0.747344	0.015638	0.009021	0.044178	0.016492	0.004964	0.0085695	-2.60154
MSTRG.256376.1	7	5	3	12	9	76	9	47	135	116	0.360269	0.266203	0.149316	0.690973	0.400095	4.14488	0.506039	2.60293	6.80822	6.40189	1.9642e-06	3.44667
MSTRG.154434.1	26	31	13	27	48	39	83	34	52	65	0.147542	0.186192	0.06275	0.152968	0.230768	0.211341	0.465713	0.184199	0.254069	0.351671	0.00765939	1.44747
MSTRG.57148.73	112	96	107	46	54	1	1	1	0	0	0.634755	0.590381	0.556666	0.268263	0.26292	0.001187	5e-06	0.000866	0	0	6.93761e-13	-5.36195
MSTRG.113917.1	3	0	0	5	11	182	21	68	28	99	0.006746	0	0	0.013894	0.029025	0.581229	0.067086	0.219892	0.081885	0.317199	5.04203e-05	3.83885
MSTRG.185914.2	12	22	16	14	17	90	82	75	17	72	0.078168	0.159356	0.099829	0.098576	0.096822	0.593222	0.5597	0.50076	0.101353	0.473275	7.39394e-06	2.47925
MSTRG.57148.56	22	61	61	42	212	0	1	16	1	1	0.065469	0.200022	0.16806	0.128054	0.54944	0	1e-05	0.045524	0.002068	4e-06	0.0032101	-2.99316
MSTRG.148008.2	3	2	7	4	19	135	165	36	22	22	0.009929	0.007356	0.026354	0.016964	0.064971	0.528799	0.677475	0.141529	0.077093	0.085373	9.04435e-05	3.39119
MSTRG.209160.3	1	5	18	3	21	23	178	12	82	71	0.000697	0.018757	0.062155	0.008648	0.071031	0.086786	0.698485	0.045555	0.281714	0.26654	0.00312268	2.86059
MSTRG.268265.1	65	54	46	45	149	13	7	22	3	8	0.263391	0.238471	0.17168	0.18768	0.527244	0.047349	0.024671	0.085877	0.007248	0.029059	0.00250668	-2.02592
MSTRG.24357.1	3	3	7	6	4	65	5	42	211	63	0.122047	0.128869	0.294346	0.281841	0.136771	3.13193	0.21801	2.08068	9.40744	3.03092	2.90934e-06	3.77523
MSTRG.12397.24	59	97	29	39	176	0	0	3	5	0	0.786847	1.40682	0.347844	0.526878	2.03065	0	0	0.035397	0.050066	0	3.58411e-07	-4.15473
MSTRG.43971.1	33	22	16	24	26	65	64	40	58	52	0.222882	0.158555	0.095111	0.168726	0.149908	0.424646	0.438111	0.26313	0.351523	0.340687	0.000133782	1.67585
MSTRG.85473.1	0	0	0	0	1	108	5	34	219	32	0	0	0	0	0.048342	5.9117	0.244796	1.87459	10.9838	1.71826	5.19261e-09	5.53923
MSTRG.163766.1	0	0	4	5	0	19	137	67	94	72	0	0	0.028816	0.033431	0	0.141184	1.0981	0.524033	0.661955	0.55065	6.92279e-08	4.6224
MSTRG.152854.19	78	52	29	113	73	3	14	18	9	4	1.06116	0.767585	0.35971	1.58535	0.854412	0.037752	0.177892	0.238828	0.097454	0.042868	0.00116798	-2.16283
MSTRG.122320.1	18	46	73	39	192	0	0	12	5	6	0.06799	0.195119	0.264606	0.157054	0.653625	0	0	0.045134	0.01401	0.02266	0.00586749	-2.7458
MSTRG.238802.1	3	14	5	12	9	26	145	4	75	97	0.010217	0.073292	0.018699	0.062356	0.038533	0.122894	0.72992	0.019642	0.330617	0.468581	0.000379902	3.07953
MSTRG.152949.1	33	42	21	34	29	46	37	40	48	58	0.415458	0.576954	0.241616	0.438369	0.307829	0.550892	0.457728	0.492139	0.529411	0.696734	0.00620841	1.05852
MSTRG.218858.1	11	24	37	32	22	56	61	28	59	58	0.048386	0.121245	0.159656	0.155308	0.09075	0.256797	0.289098	0.130292	0.24836	0.264259	0.00286088	1.56263
MSTRG.283494.1	12	44	31	25	27	47	32	35	67	68	0.143753	0.611795	0.355336	0.327486	0.296308	0.572362	0.404756	0.437546	0.754643	0.833159	0.00391364	1.38346
MSTRG.244502.1	11	26	9	5	27	61	23	30	114	79	0.091357	0.231318	0.061315	0.039631	0.19293	0.481782	0.185807	0.242291	0.824467	0.625639	0.000573268	2.34882
MSTRG.257797.1	0	0	0	0	0	67	122	11	90	94	0	0	0	0	0	0.52866	1.00856	0.08117	0.651165	0.743564	7.64639e-14	6.50534
MSTRG.53249.8	15	30	10	25	38	58	33	25	89	58	0.147476	0.328545	0.086732	0.261825	0.337921	0.566333	0.335654	0.248573	0.80953	0.574871	0.0032665	1.67336
MSTRG.60631.2	26	23	23	27	41	32	46	35	54	65	1.23534	1.15092	0.997463	1.27898	1.65763	1.44199	2.16385	1.59032	2.233	2.92544	0.00390298	1.24702
MSTRG.277116.1	9	8	9	3	3	50	132	13	19	123	0.052457	0.05612	0.047803	0.01346	0.011292	0.305786	0.849821	0.076461	0.103136	0.762261	9.04435e-05	3.29368
MSTRG.243530.1	0	0	0	0	0	44	17	51	211	44	0	0	0	0	0	0.912076	0.349007	1.07018	4.02192	0.901958	8.68568e-13	6.31742
MSTRG.37036.1	28	13	21	11	22	65	48	51	25	82	0.372675	0.183774	0.254191	0.143619	0.244506	0.827877	0.640065	0.656713	0.282682	1.0506	0.00282535	1.87873
MSTRG.165811.1	32	33	27	21	31	47	39	36	49	50	0.416963	0.457247	0.320274	0.280819	0.342762	0.58643	0.501306	0.45242	0.553713	0.620125	0.00307091	1.13388
MSTRG.212015.2	31	33	17	16	36	61	36	47	37	50	0.37095	0.433557	0.187205	0.196429	0.374055	0.713927	0.437919	0.556305	0.393962	0.586502	0.00584833	1.30866
MSTRG.169166.1	0	5	1	0	0	22	293	14	11	17	0	0.016928	0.001894	0	0	0.077987	1.09598	0.04824	0.034007	0.061036	0.000432893	3.91637
MSTRG.226132.3	4	12	9	0	3	87	103	30	73	42	0.028311	0.106274	0.067205	0	0.01437	0.674696	0.838205	0.23706	0.519164	0.329097	9.86357e-07	3.6092
MSTRG.27863.1	15	44	7	14	24	59	63	47	39	51	0.114109	0.37345	0.048517	0.111111	0.159707	0.437163	0.487015	0.354494	0.261956	0.378682	0.000397983	1.85794
MSTRG.30264.1	5	0	0	6	5	31	12	101	93	109	0.090203	0	0	0.114859	0.064242	0.536628	0.204724	1.807	1.5053	1.93368	7.7301e-06	3.89489
MSTRG.12657.296	64	52	15	70	159	0	0	0	0	0	0.340752	0.30045	0.070845	0.382425	0.730097	0	0	0	0	0	1.25838e-10	-5.76557
MSTRG.204065.5	4	3	7	12	6	37	35	36	60	159	0.022775	0.015044	0.037929	0.084241	0.034659	0.242538	0.23452	0.236678	0.357059	1.04509	2.54703e-07	3.48375
MSTRG.34374.1	15	48	19	38	26	38	33	66	42	33	0.170772	0.614694	0.198082	0.457981	0.261885	0.427306	0.382111	0.755666	0.429598	0.363948	0.0082995	1.07978
MSTRG.101800.1	25	55	50	77	97	6	4	21	15	7	0.234781	0.573446	0.441722	0.764068	0.807912	0.052752	0.029301	0.190247	0.126072	0.056427	0.000732665	-1.8625
MSTRG.55496.9	0	0	0	0	0	17	16	8	93	222	0	0	0	0	0	1.25635	1.24338	0.560893	6.66448	17.4601	2.95314e-08	5.4523
MSTRG.132004.1	23	31	18	22	40	45	35	30	61	49	0.147824	0.217551	0.106354	0.14499	0.21806	0.272674	0.221047	0.185406	0.340203	0.301271	0.00211402	1.25615
MSTRG.104386.2	83	37	23	78	75	3	5	20	13	8	0.608246	0.290164	0.147987	0.587545	0.47161	0.019683	0.02944	0.137243	0.077684	0.055201	0.00575785	-1.97065
MSTRG.274654.82	36	12	10	19	19	47	59	46	52	43	0.811144	0.292389	0.202215	0.437739	0.357819	1.00967	1.31587	0.997712	1.02822	0.933127	0.00333936	1.71751
MSTRG.75831.1	18	24	31	35	28	36	36	50	48	37	0.296994	0.435785	0.480294	0.612563	0.405089	0.584145	0.606945	0.838616	0.716399	0.610944	0.000204458	1.12755
MSTRG.23438.1	6	9	0	3	0	103	12	50	90	65	0.333078	0.575386	0	0.170325	0	5.9371	0.675676	2.91976	4.72357	3.70608	4.05006e-05	3.70151
MSTRG.114802.1	65	82	43	69	43	2	3	11	13	2	0.696526	0.960055	0.427685	0.768648	0.395058	0.020111	0.025726	0.105706	0.115011	0.019891	9.69202e-06	-2.60877
MSTRG.24564.1	6	4	3	6	3	86	44	14	128	37	0.094309	0.054238	0.030388	0.095181	0.041507	1.34032	0.708261	0.222547	1.84583	0.582051	4.32218e-08	3.79372
MSTRG.243330.1	27	18	29	29	26	31	37	38	59	35	0.300507	0.208598	0.292095	0.331922	0.241479	0.32885	0.410148	0.411182	0.573904	0.373338	0.00861788	1.10411
MSTRG.117025.1	28	59	46	52	66	15	12	25	9	12	0.366915	0.83378	0.547469	0.701725	0.736382	0.175749	0.149804	0.31358	0.092654	0.150366	0.00260646	-1.18102
MSTRG.208513.1	10	13	21	21	10	56	24	47	63	55	0.121851	0.161258	0.226093	0.252915	0.105204	0.654859	0.282461	0.556771	0.668519	0.635582	4.65892e-06	2.13302
MSTRG.44235.1	0	0	2	1	0	69	3	43	117	85	0	0	0.057873	0.029823	0	2.07952	0.08925	1.30008	3.22664	2.56786	2.95314e-08	5.05749
MSTRG.222623.1	12	17	26	32	34	31	46	38	42	41	0.116004	0.184118	0.238442	0.326917	0.295377	0.297332	0.462819	0.372783	0.371132	0.396773	0.00200619	1.24646
MSTRG.297120.1	0	7	11	0	0	66	6	50	91	88	0	0.109481	0.152347	0	0	0.953783	0.090002	0.7414	1.22021	1.28155	0.00658218	3.10859
MSTRG.179056.1	8	23	7	27	6	75	47	44	40	39	0.078363	0.248093	0.055066	0.27274	0.047425	0.707062	0.457847	0.416994	0.341909	0.364771	0.000116276	2.24043
MSTRG.59.1	7	11	19	9	3	81	19	25	31	110	0.059477	0.102387	0.150966	0.082005	0.015551	0.686776	0.166981	0.21059	0.238453	0.938586	0.00125368	2.60741
MSTRG.57148.57	98	57	65	70	20	0	1	0	1	0	1.54776	0.986194	0.941126	1.14266	0.262484	0	7e-06	0	9e-06	0	8.16961e-10	-5.11634
MSTRG.273606.1	5	10	0	9	2	104	49	3	45	84	0.051884	0.12014	0	0.09789	0.020044	1.16416	0.565696	0.030096	0.46335	0.939183	0.00101013	3.21023
MSTRG.35216.1	28	71	25	86	70	9	8	3	11	0	0.135383	0.375368	0.110513	0.430896	0.291589	0.037764	0.038604	0.014016	0.046289	0	0.00234313	-2.27382
MSTRG.149251.1	0	0	0	3	0	53	54	17	116	66	0	0	0	0.018669	0	0.447665	0.481982	0.141601	0.907297	0.564312	1.58049e-11	5.52144
MSTRG.34186.2	0	0	3	5	5	64	141	0	29	60	0	0	0.011727	0.026395	0.02207	0.385742	0.889988	0	0.159088	0.361613	0.00505677	3.27539
MSTRG.96040.1	12	30	17	22	30	24	36	40	40	55	0.091717	0.247149	0.119111	0.168703	0.195215	0.168819	0.273855	0.293146	0.264993	0.399399	0.00031901	1.36463
MSTRG.92090.1	0	0	0	0	0	21	145	3	30	106	0	0	0	0	0	0.171439	1.28714	0.017474	0.228138	0.903497	4.88434e-08	5.37461
MSTRG.270250.36	7	17	30	16	17	18	46	36	54	60	0.144672	0.37104	0.561368	0.327067	0.294829	0.351965	0.951055	0.720962	0.970101	1.19486	0.00256815	1.73685
MSTRG.270092.1	3	6	8	5	9	19	126	14	11	98	0.012139	0.038112	0.044098	0.028824	0.041809	0.10462	0.75295	0.080094	0.053153	0.56265	0.000288658	3.13304
MSTRG.74971.12	16	21	21	21	21	45	29	21	65	39	0.086593	0.123284	0.10574	0.117829	0.097481	0.239148	0.157582	0.11214	0.31853	0.205253	0.00174417	1.48614
MSTRG.12603.7	9	7	11	8	10	70	5	21	120	37	0.031633	0.025921	0.033757	0.027479	0.028828	0.245087	0.015293	0.072181	0.38696	0.129565	0.00190138	2.57217
MSTRG.163334.1	5	0	0	0	0	108	10	20	125	30	0.108716	0	0	0	0	2.76342	0.241442	0.509148	2.93321	0.758823	0.000826991	3.72741
MSTRG.235125.1	21	10	6	7	14	25	36	34	99	44	0.533013	0.260611	0.120818	0.185808	0.302908	0.605449	0.910277	0.832499	2.24115	1.08537	0.000384427	2.27685
MSTRG.164094.1	11	30	24	13	8	46	53	21	33	56	0.18473	0.552991	0.38124	0.220619	0.117895	0.762994	0.911606	0.356352	0.497058	0.937003	0.00614848	1.75069
MSTRG.223990.1	5	17	14	0	24	49	39	33	36	77	0.109885	0.497547	0.33348	0	0.552731	1.27042	1.05829	0.849425	0.851622	2.00026	0.0066001	2.27741
MSTRG.21602.1	25	8	6	9	5	56	32	28	74	49	0.360711	0.119806	0.068618	0.124302	0.056825	0.78812	0.47108	0.399093	0.971037	0.692673	0.00135623	2.32033
MSTRG.270250.39	11	25	21	33	20	46	26	30	50	28	0.103735	0.272138	0.194571	0.340542	0.175606	0.450161	0.262389	0.295184	0.444303	0.275932	0.00622901	1.24213
MSTRG.153374.1	0	0	0	14	0	42	38	42	77	76	0	0	0	0.234489	0	0.697333	0.640827	0.70894	1.15869	1.24983	0.00913508	3.10064
MSTRG.275654.21	23	43	130	40	40	6	0	0	0	6	0.625401	1.31928	3.35605	1.15016	0.958655	0.147507	0	0	0	0.160272	0.00945002	-2.85162
MSTRG.61269.1	0	4	2	0	0	53	9	28	140	50	0	0.069823	0.031456	0	0	0.954279	0.15106	0.50285	2.30423	0.900534	2.80731e-07	4.58766
MSTRG.84718.2	6	17	8	3	2	68	56	72	2	52	0.07784	0.247717	0.089606	0.032622	0.013657	0.896262	0.762079	0.96391	0.02121	0.681622	0.00248971	2.7858
MSTRG.116435.5	3	15	22	17	7	26	47	29	58	57	0.076206	0.539325	0.681762	0.59617	0.188623	0.850242	1.59548	0.958307	1.75273	1.87914	0.000425587	2.15682
MSTRG.150200.1	29	82	28	49	60	0	4	17	3	9	0.453269	1.424	0.40414	0.800685	0.82755	0	0.048374	0.253187	0.028382	0.124207	0.0067886	-2.10205
MSTRG.103957.1	0	0	0	0	0	53	28	6	92	100	0	0	0	0	0	0.833015	0.456016	0.091224	1.33958	1.60069	1.2154e-10	5.92789
MSTRG.23943.1	4	5	0	0	0	39	55	17	68	89	0.023642	0.02871	0	0	0	0.242175	0.354752	0.102185	0.384343	0.557506	1.21852e-06	4.2369
MSTRG.278323.1	11	20	16	12	23	21	49	17	54	52	0.157175	0.337495	0.227917	0.177611	0.300059	0.30285	0.75922	0.249502	0.726691	0.775844	0.00211572	1.72374
MSTRG.257949.1	8	11	11	17	15	29	36	17	84	45	0.095892	0.15726	0.124783	0.229994	0.171755	0.363167	0.477436	0.223523	0.994062	0.574965	9.04435e-05	2.17803
MSTRG.37045.1	17	12	21	6	16	42	46	18	41	54	0.263355	0.200488	0.30144	0.09395	0.21856	0.641596	0.730618	0.277491	0.573073	0.826261	0.00292574	1.87071
MSTRG.239182.1	0	0	0	0	0	8	9	14	180	61	0	0	0	0	0	0.045199	0.048634	0.078649	0.940983	0.34744	1.20576e-07	5.25027
MSTRG.140191.1	0	0	0	0	0	80	3	21	129	38	0	0	0	0	0	1.90221	0.061637	0.509111	2.81529	0.892073	9.90953e-09	5.5284
MSTRG.132560.2	0	3	0	0	3	14	122	3	79	42	0	0.010046	0	0	0.007945	0.060837	0.551869	0.008966	0.316375	0.180104	2.52721e-05	4.22765
MSTRG.24578.1	18	6	3	9	24	32	49	16	41	67	0.283899	0.091069	0.029204	0.145649	0.32454	0.481135	0.76949	0.246028	0.564883	1.01459	0.00819128	2.07854
MSTRG.219718.1	4	12	14	11	7	49	52	21	64	30	0.048838	0.160457	0.151061	0.130772	0.065608	0.585246	0.649343	0.251124	0.704205	0.358662	1.21852e-06	2.57516
MSTRG.194968.1	0	2	0	3	0	10	3	29	141	75	0	0.021794	0	0.031226	0	0.129718	0.030174	0.41035	1.85771	1.06945	3.92184e-05	4.18682
MSTRG.32685.1	30	35	19	57	71	10	13	12	8	7	0.592144	0.753388	0.337288	1.18629	1.23236	0.185617	0.2456	0.229675	0.127484	0.127533	0.0097631	-1.41886
MSTRG.144532.1	6	14	9	21	23	52	18	16	33	66	0.070617	0.202979	0.110672	0.300057	0.270922	0.688753	0.239577	0.209305	0.393067	0.876356	0.00888435	1.83581
MSTRG.243358.1	0	0	4	7	0	25	6	25	119	70	0	0	0.071403	0.133685	0	0.509319	0.127603	0.516396	2.2266	1.42429	0.00154166	3.42828
MSTRG.225804.2	14	11	18	5	13	38	24	30	47	54	0.344463	0.283819	0.406242	0.107367	0.268482	0.929915	0.596642	0.735123	1.05246	1.31944	0.000135285	2.04835
MSTRG.87602.1	0	0	0	0	0	94	27	20	44	67	0	0	0	0	0	0.522317	0.152164	0.108927	0.221703	0.372676	3.85099e-13	6.28475
MSTRG.113264.1	36	62	35	52	27	10	9	6	5	7	0.503562	0.95054	0.456005	0.762284	0.329144	0.130344	0.114268	0.069775	0.053004	0.082725	0.000158753	-1.85427
MSTRG.71211.1	16	0	9	12	4	35	36	36	53	46	0.351663	0	0.164114	0.275014	0.072654	0.735453	0.788089	0.764637	1.02599	0.97414	0.00473104	2.35953
MSTRG.37236.1	13	18	13	26	21	38	26	26	35	30	0.310249	0.477465	0.283413	0.646551	0.43542	0.870269	0.611139	0.605934	0.733389	0.698689	0.000716956	1.30788
MSTRG.162051.1	10	12	25	18	13	43	35	17	44	26	0.105447	0.136175	0.243195	0.192969	0.110839	0.432321	0.365841	0.172333	0.410483	0.26148	0.00836371	1.53873
MSTRG.57162.1	47	70	19	62	26	6	3	7	1	1	0.524647	0.858384	0.190266	0.708188	0.251842	0.061493	0.022881	0.066297	0.001987	0.005399	8.5681e-05	-2.75938
MSTRG.14436.1	16	10	15	19	16	32	28	13	47	45	0.195004	0.138764	0.166689	0.248889	0.173663	0.388902	0.348129	0.149712	0.515708	0.548762	0.009135	1.55972
MSTRG.121836.1	5	2	3	7	10	61	14	17	14	107	0.099325	0.033903	0.048735	0.149095	0.195621	1.34976	0.311589	0.360816	0.279126	2.35783	0.000379902	3.0306
MSTRG.14449.1	3	19	16	6	24	38	16	40	53	22	0.025211	0.247326	0.182135	0.068751	0.253962	0.448511	0.19678	0.479319	0.578248	0.26024	0.00600998	1.76787
MSTRG.76177.1	4	11	13	16	17	34	30	45	42	25	0.035599	0.126066	0.124475	0.165725	0.149787	0.34587	0.311426	0.459657	0.391568	0.248066	1.68348e-08	2.02912
MSTRG.95982.1	0	0	5	0	0	93	4	11	93	31	0	0	0.091485	0	0	2.19513	0.096289	0.250864	2.015	0.735163	0.00206044	3.5478
MSTRG.90400.1	10	18	16	12	27	39	33	21	36	23	0.289646	0.593113	0.446996	0.363048	0.708148	1.12888	0.98482	0.618642	0.955798	0.664977	0.00215068	1.4157
MSTRG.29596.1	0	0	3	3	0	55	15	25	22	105	0	0	0.027614	0.021756	0	0.550516	0.148717	0.248544	0.195123	1.04609	1.43395e-06	4.35133
MSTRG.190894.1	22	53	28	41	38	7	11	5	16	5	0.203377	0.535236	0.230349	0.390705	0.302065	0.059177	0.100725	0.043782	0.130137	0.035898	0.0043094	-1.40645
MSTRG.113271.1	28	51	51	32	29	8	8	10	5	3	0.355556	0.695965	0.588481	0.418293	0.307051	0.096661	0.100847	0.122446	0.044787	0.030421	0.000275209	-1.85648
MSTRG.263599.1	0	0	4	7	15	63	11	50	49	26	0	0	0.060865	0.136836	0.267268	1.3174	0.237822	1.06471	0.939888	0.535941	0.0032665	2.85325
MSTRG.102407.3	5	17	64	126	10	0	1	0	0	1	0.02801	0.105549	0.345158	0.769273	0.047532	0	0.003952	0	0	0.005109	8.93044e-05	-4.02387
MSTRG.217804.1	3	16	12	12	14	22	31	21	68	25	0.029255	0.179937	0.116257	0.126787	0.130828	0.223784	0.331794	0.219443	0.644632	0.257332	0.000311437	2.00322
MSTRG.25653.1	5	11	12	3	5	75	49	25	18	21	0.104988	0.285795	0.281491	0.07124	0.090401	1.84636	1.25107	0.608717	0.388312	0.500704	0.000203398	2.66339
MSTRG.273200.1	10	6	10	14	17	43	19	22	51	32	0.092279	0.062818	0.091385	0.136839	0.148203	0.415173	0.192321	0.211747	0.447244	0.307706	0.000178878	1.985
MSTRG.75419.2	0	0	0	0	0	18	54	44	37	70	0	0	0	0	0	0.114608	0.371609	0.29278	0.219699	0.463005	1.65831e-14	6.3876
MSTRG.82673.3	0	0	0	0	3	11	85	27	66	25	0	0	0	0	0.012945	0.074891	0.63042	0.189268	0.428547	0.175159	1.36621e-08	4.99146
MSTRG.160654.2	9	3	4	9	9	21	78	37	31	15	0.164288	0.051395	0.074925	0.189777	0.14269	0.407098	1.5886	0.724536	0.552775	0.27841	9.7947e-05	2.64932
MSTRG.179052.1	7	2	4	0	3	122	11	10	43	13	0.177343	0.028983	0.079824	0	0.047506	3.07099	0.278312	0.254287	0.987937	0.307495	0.00217937	3.12059
MSTRG.179793.3	0	0	0	0	0	13	109	3	37	51	0	0	0	0	0	0.073205	0.663436	0.012015	0.195529	0.297178	6.86062e-08	5.28738
MSTRG.57501.1	0	2	3	1	2	66	16	11	91	21	0	0.011559	0.01301	0.005856	0.012052	0.44182	0.10826	0.069023	0.558234	0.137829	1.39627e-07	4.27362
MSTRG.257950.1	4	24	8	19	13	34	22	21	29	37	0.0582	0.481452	0.130318	0.367903	0.209343	0.596062	0.405026	0.368368	0.475158	0.666302	0.00263581	1.62692
MSTRG.259741.1	30	50	30	28	30	7	7	11	9	9	0.292856	0.540355	0.273989	0.281246	0.257873	0.057937	0.061097	0.098363	0.071061	0.077746	0.00128587	-1.37429
MSTRG.27895.2	0	11	7	15	9	22	20	21	39	67	0	0.12092	0.060972	0.160102	0.077322	0.222683	0.209741	0.216128	0.376672	0.70169	0.0018594	2.36344
MSTRG.194967.1	2	5	0	2	0	39	0	13	125	20	0.045757	0.100836	0	0.02526	0	0.838602	0	0.281334	2.50746	0.419397	0.00810087	3.13475
MSTRG.198670.1	0	3	0	5	3	58	44	5	52	35	0	0.01269	0	0.024003	0.014407	0.318338	0.252475	0.027363	0.261322	0.194003	3.58727e-06	3.91798
MSTRG.260197.10	5	5	17	5	13	12	17	63	22	46	0.074561	0.092254	0.276435	0.076782	0.193194	0.20817	0.297033	1.13281	0.355905	0.803155	0.00472948	2.08224
MSTRG.106746.1	10	8	9	4	7	19	76	17	11	42	0.125461	0.099311	0.102077	0.040291	0.067378	0.230151	0.976365	0.202515	0.120037	0.509665	0.0028723	2.35509
MSTRG.193693.2	0	3	4	0	5	20	120	2	16	33	0	0.013531	0.022666	0	0.026088	0.116564	0.734361	0.011389	0.084658	0.192531	0.00205455	3.32498
MSTRG.283119.1	15	6	5	7	13	30	35	37	25	30	0.228193	0.097615	0.065172	0.100627	0.162123	0.44736	0.53586	0.560248	0.330172	0.438197	6.87549e-06	2.17347
MSTRG.22180.2	14	3	0	6	3	32	16	35	54	36	0.158041	0.024783	0	0.068757	0.027728	0.34164	0.178066	0.375687	0.531086	0.389818	0.00181593	2.65104
MSTRG.70239.1	6	0	4	3	6	40	3	23	98	16	0.114167	0	0.057029	0.039808	0.083215	0.723347	0.038468	0.414458	1.64346	0.290509	0.00337672	2.88105
MSTRG.136748.7	128	42	7	8	11	0	1	1	0	0	1.42346	0.501644	0.065246	0.086949	0.097796	0	0.000713	2.4e-05	0	0	0.000261328	-3.91488
MSTRG.65297.2	2	2	0	2	3	9	28	6	119	26	0.036684	0.044749	0	0.042037	0.035624	0.170613	0.568088	0.119001	2.13663	0.492343	1.90734e-05	3.83558
MSTRG.78850.1	0	2	0	1	3	33	54	32	46	26	0	0.023398	0	0.020211	0.037006	0.672849	1.14357	0.658581	0.854119	0.512254	3.42875e-15	4.93615
MSTRG.206258.2	7	4	0	4	8	15	23	11	20	102	0.097704	0.065366	0	0.055287	0.09817	0.220572	0.359286	0.159498	0.272801	1.57031	0.00282633	2.82737
MSTRG.223601.1	0	0	0	0	0	20	107	5	41	21	0	0	0	0	0	0.202507	1.16376	0.042669	0.388148	0.218451	1.69055e-08	5.4191
MSTRG.271450.1	3	15	7	8	10	30	23	15	62	19	0.048949	0.373093	0.136019	0.175407	0.203575	0.690899	0.547009	0.333322	1.31653	0.441963	0.000204776	2.21932
MSTRG.8402.1	2	0	2	8	5	34	35	19	67	19	0.012358	0	0.011308	0.099043	0.042563	0.387889	0.424083	0.215828	0.711242	0.214804	1.43395e-06	3.42044
MSTRG.257797.2	1	3	0	0	11	26	49	7	35	58	0.004865	0.014832	0	0	0.059192	0.164146	0.328357	0.04165	0.206002	0.373378	0.000740308	3.30613
MSTRG.287719.1	11	8	6	9	1	16	22	16	24	77	0.251778	0.190832	0.113701	0.210668	0.011826	0.335948	0.49373	0.360528	0.472526	1.71279	0.00726602	2.29239
MSTRG.45380.2	1	0	0	0	2	48	34	17	75	13	0.000552	0	0	0	0.032764	0.908221	0.659044	0.325058	1.29509	0.244634	7.37936e-10	5.03695
MSTRG.60806.1	0	0	1	0	2	29	16	19	66	57	0	0	0.006449	0	0.025253	0.403281	0.222137	0.27074	0.847762	0.795551	8.68026e-11	5.14499
MSTRG.14422.1	5	8	13	7	24	25	20	23	18	43	0.061186	0.124499	0.176779	0.096275	0.305454	0.35926	0.299634	0.327009	0.228232	0.614098	0.00836371	1.67103
MSTRG.253870.1	11	8	3	9	12	17	14	19	45	47	0.139388	0.112748	0.02551	0.120255	0.137092	0.217364	0.184168	0.24516	0.542098	0.621709	0.00135623	2.07831
MSTRG.3686.1	13	0	8	11	3	29	27	40	25	28	0.089455	0	0.051396	0.080678	0.012838	0.199465	0.192079	0.280838	0.15651	0.192218	0.00945002	2.17165
MSTRG.69485.4	8	1	3	10	9	18	47	19	37	31	0.159083	0.010708	0.050049	0.202666	0.146697	0.345108	0.963934	0.371382	0.675663	0.612026	0.00014123	2.55619
MSTRG.45396.2	0	0	0	4	4	45	78	2	24	25	0	0	0	0.070034	0.059577	0.740748	1.34898	0.024126	0.367094	0.411618	0.000716283	3.59238
MSTRG.78281.1	3	3	0	0	0	41	17	19	83	15	0.017106	0.018689	0	0	0	0.33111	0.143415	0.149551	0.614466	0.115224	1.52274e-06	4.16313
MSTRG.120785.1	5	6	1	14	1	14	24	25	31	59	0.058984	0.08724	0.013224	0.202716	0.001524	0.195842	0.338306	0.343706	0.386763	0.816764	0.00098696	2.65184
MSTRG.39072.1	5	7	5	9	0	22	41	60	4	27	0.099352	0.134553	0.090262	0.181242	0	0.412118	0.821323	1.18299	0.063358	0.510778	0.00468507	2.56604
MSTRG.258965.2	36	15	6	40	71	4	3	4	0	0	0.556801	0.244079	0.086241	0.65342	0.963095	0.059929	0.045463	0.060089	0	0	0.00620841	-2.68402
MSTRG.6417.1	3	6	4	1	2	69	11	8	51	24	0.035907	0.116771	0.064359	0.00492	0.016322	1.16972	0.192434	0.133006	0.78649	0.399221	4.88813e-05	3.30812
MSTRG.136894.1	4	9	15	9	11	37	31	37	16	9	0.038252	0.116826	0.171516	0.113251	0.118567	0.436208	0.389439	0.452155	0.171219	0.109137	0.0043094	1.85085
MSTRG.32303.3	0	0	0	0	0	65	32	11	7	62	0	0	0	0	0	2.55915	1.31547	0.418428	0.22755	2.43943	6.30203e-09	5.50201
MSTRG.222352.2	0	5	0	4	1	10	13	79	43	17	0	0.050729	0	0.042619	0.008959	0.106493	0.140731	0.879861	0.426711	0.187267	1.29006e-05	3.70283
MSTRG.287746.1	5	17	11	7	15	15	27	28	17	30	0.075153	0.269086	0.142095	0.095966	0.192964	0.216184	0.402497	0.418629	0.218601	0.430357	0.000864297	1.60928
MSTRG.159804.1	11	9	5	6	5	19	9	22	31	54	0.139927	0.127227	0.051286	0.083297	0.058093	0.24706	0.111542	0.285285	0.366008	0.715761	0.0016161	2.19151
MSTRG.31725.1	0	2	0	10	2	51	48	20	2	34	0	0.013432	0	0.078911	0.012435	0.403034	0.39568	0.155627	0.008266	0.269043	0.00479889	3.05132
MSTRG.22282.1	9	8	4	3	0	47	29	30	18	20	0.304097	0.29736	0.117068	0.070957	0	1.53359	0.972124	0.96777	0.533136	0.629201	0.000413415	2.7
MSTRG.16687.3	0	0	0	0	0	88	4	5	29	41	0	0	0	0	0	0.949402	0.035737	0.044502	0.279947	0.440192	5.5234e-07	5.02124
MSTRG.226955.1	7	15	4	7	12	25	26	9	35	27	0.073233	0.185709	0.043187	0.075414	0.115607	0.281953	0.310512	0.094646	0.362789	0.302112	0.0012049	1.92125
MSTRG.153346.1	3	0	0	0	0	66	6	12	51	27	0.047831	0	0	0	0	1.48411	0.14152	0.257822	1.04897	0.610134	3.29183e-05	4.14046
MSTRG.224268.1	0	0	5	0	0	51	10	24	22	53	0	0	0.036248	0	0	0.478972	0.094155	0.220165	0.188838	0.496362	0.000119477	3.86446
MSTRG.220178.1	0	0	5	0	0	42	38	13	45	21	0	0	0.041409	0	0	0.40202	0.375003	0.121487	0.39606	0.198922	1.54006e-05	4.04916
MSTRG.135748.1	7	39	40	18	49	3	4	3	0	0	0.06172	0.429657	0.373264	0.179283	0.424948	0.01966	0.030704	0.019925	0	0	0.000886742	-2.79375
MSTRG.267323.1	2	11	7	9	11	28	16	15	22	41	0.023934	0.186442	0.08945	0.14556	0.144808	0.418446	0.249202	0.233054	0.299529	0.627828	0.000311437	2.09968
MSTRG.110435.1	0	0	0	0	1	8	4	6	114	27	0	0	0	0	0.029758	0.346659	0.147329	0.261651	4.51564	1.1409	1.21838e-05	4.5023
MSTRG.245005.1	0	4	2	1	0	15	13	38	19	67	0	0.134584	0.045896	0.011762	0	0.49803	0.444487	1.33833	0.607322	2.34354	3.41701e-07	4.11468
MSTRG.126490.1	4	0	8	8	3	42	7	15	45	26	0.10829	0	0.22052	0.240981	0.07558	1.30191	0.216738	0.450977	1.27219	0.8184	0.00391596	2.55939
MSTRG.245529.1	0	2	3	5	4	42	24	6	38	34	0	0.024739	0.022887	0.051717	0.042611	0.496792	0.296516	0.060676	0.406216	0.39554	3.7787e-06	3.45441
MSTRG.23942.1	0	0	0	0	2	23	30	15	40	46	0	0	0	0	0.010706	0.229749	0.3101	0.14692	0.37428	0.463572	1.25218e-11	5.32669
MSTRG.277825.35	4	0	11	4	8	16	16	10	55	32	0.068449	0	0.178451	0.072209	0.12257	0.280119	0.284698	0.164273	0.879887	0.563946	0.00972032	2.32228
MSTRG.203754.1	0	7	7	0	3	38	24	25	25	24	0	0.102772	0.086369	0	0.040287	0.554618	0.363625	0.369343	0.330422	0.355979	5.41329e-06	3.18884
MSTRG.45279.3	8	3	6	3	0	36	20	18	23	36	0.376749	0.161129	0.234981	0.137566	0	1.74848	0.996248	0.8675	1.01486	1.73149	0.000203148	2.79702
MSTRG.6469.1	0	0	2	0	0	25	28	8	18	72	0	0	0.035889	0	0	0.470961	0.532491	0.136036	0.311722	1.36631	1.48829e-07	4.77533
MSTRG.50687.1	2	0	5	1	0	44	9	10	52	28	0.01419	0	0.051495	0.011676	0	0.516404	0.109866	0.117061	0.559163	0.331895	0.000108272	3.56999
MSTRG.8995.1	3	3	7	4	2	20	27	10	17	58	0.019855	0.021691	0.054688	0.038704	0.015642	0.184149	0.256577	0.09358	0.145152	0.545004	6.66296e-05	2.9477
MSTRG.131572.1	5	7	0	7	3	6	23	7	59	32	0.08771	0.153471	0	0.135711	0.037825	0.1174	0.479533	0.12806	1.11052	0.650802	0.00600998	2.54909
MSTRG.287689.2	0	4	0	3	2	53	13	11	29	34	0	0.070171	0	0.040515	0.033425	0.972263	0.24123	0.190154	0.48669	0.627978	8.88436e-07	3.88356
MSTRG.131398.1	0	0	0	0	0	60	58	3	12	15	0	0	0	0	0	0.817732	0.826975	0.036943	0.141669	0.194812	2.92386e-07	5.07349
MSTRG.33176.7	1	2	0	2	5	28	18	45	46	1	0.000107	0.010259	0	0.011891	0.022992	0.161338	0.106809	0.262177	0.241681	0.0047	0.000135285	3.45908
MSTRG.276156.1	10	18	3	3	9	20	24	14	26	20	0.098251	0.191601	0.018888	0.021256	0.071093	0.187619	0.242428	0.130307	0.232586	0.189399	0.00735843	1.72924
MSTRG.145516.1	0	0	0	0	0	33	33	3	21	55	0	0	0	0	0	0.356675	0.370119	0.022251	0.200535	0.591364	1.69055e-08	5.36278
MSTRG.114874.6	0	3	1	3	4	24	36	2	57	13	0	0.012123	0.003288	0.016121	0.015394	0.119352	0.187237	0.008871	0.261947	0.066014	0.000155363	3.40298
MSTRG.168166.1	7	7	5	15	7	20	26	15	18	22	0.073869	0.090455	0.044964	0.186662	0.063677	0.223549	0.306621	0.167356	0.182778	0.247524	0.00071246	1.77872
MSTRG.296294.4	8	9	0	3	6	29	14	22	21	30	0.272036	0.339175	0	0.11922	0.167634	1.06713	0.528492	0.818766	0.703192	1.10176	0.000187554	2.47685
MSTRG.58044.1	7	6	14	7	5	21	31	12	21	18	0.112959	0.115871	0.224855	0.125221	0.064843	0.359696	0.562901	0.204196	0.340742	0.307519	0.00391596	1.80076
MSTRG.59363.1	6	7	15	7	9	27	18	18	25	10	0.214748	0.263527	0.472788	0.235437	0.258575	0.908584	0.639636	0.608761	0.775092	0.317972	0.00596495	1.59333
MSTRG.103911.1	0	2	3	4	4	19	4	24	37	44	0	0.03333	0.04112	0.061558	0.047276	0.271339	0.054972	0.345419	0.489281	0.643261	1.53848e-05	3.32616
MSTRG.204148.1	3	5	0	6	12	28	22	15	7	43	0.044551	0.096622	0	0.131213	0.224288	0.58369	0.479242	0.310012	0.130945	0.9089	0.00474679	2.43538
MSTRG.108008.1	3	0	9	4	4	47	26	9	28	10	0.027213	0	0.09961	0.046777	0.036894	0.604715	0.337147	0.105776	0.329836	0.125217	0.00352838	2.60801
MSTRG.100835.1	38	36	17	26	9	0	0	5	1	5	0.945456	0.957998	0.383785	0.669361	0.174329	0	0	0.103538	0.000425	0.097938	0.00800506	-2.5255
MSTRG.107566.1	0	0	0	0	0	19	60	3	26	28	0	0	0	0	0	0.172242	0.587632	0.019396	0.219177	0.257384	3.56147e-08	5.27323
MSTRG.300050.1	0	0	1	2	0	17	4	6	86	20	0	0	0.014571	0.070308	0	0.573876	0.130699	0.202795	2.81341	0.695886	4.76234e-05	4.0646
MSTRG.83584.102	12	9	45	16	41	2	1	6	4	0	0.160788	0.133732	0.563472	0.223719	0.481945	0.015316	0.000521	0.072715	0.040822	0	0.00906507	-2.3505
MSTRG.45165.1	0	0	5	0	0	15	2	13	69	29	0	0	0.05339	0	0	0.207222	0.014515	0.177739	0.871528	0.391411	0.00804908	3.13871
MSTRG.152958.1	2	0	0	0	0	59	6	7	36	22	0.077566	0	0	0	0	2.1831	0.214394	0.245757	1.21486	0.783737	7.7301e-06	4.34144
MSTRG.267543.1	0	0	0	0	0	15	61	5	13	38	0	0	0	0	0	0.29013	1.2994	0.084292	0.22765	0.766727	4.91185e-08	5.23186
MSTRG.95250.1	15	31	13	33	27	6	0	1	4	2	0.514046	1.1309	0.403224	1.1545	0.772284	0.181407	0	0.015631	0.092063	0.051156	0.000565195	-2.34526
MSTRG.97028.2	14	26	27	15	44	0	0	6	0	0	0.21297	0.434094	0.386957	0.233613	0.588613	0	0	0.080638	0	0	0.00112163	-3.09291
MSTRG.153583.1	0	0	0	0	0	31	5	29	45	21	0	0	0	0	0	0.789333	0.110311	0.767865	1.08457	0.546653	5.97601e-10	5.58817
MSTRG.33017.2	3	8	2	8	13	21	15	17	17	25	0.036879	0.152192	0.032642	0.140079	0.204347	0.357139	0.266322	0.288349	0.272007	0.431331	0.000213169	1.98514
MSTRG.186780.3	0	6	3	0	0	16	10	5	18	70	0	0.074271	0.033503	0	0	0.181149	0.12146	0.05273	0.193855	0.83416	0.00491663	3.10924
MSTRG.239970.1	24	17	32	13	24	3	3	5	3	3	0.581357	0.450164	0.716613	0.32634	0.500999	0.052841	0.050276	0.098191	0.049471	0.048409	0.00170672	-2.03185
MSTRG.161308.1	0	0	0	0	0	3	5	6	102	10	0	0	0	0	0	0.101149	0.156079	0.227855	3.47584	0.352838	4.76181e-05	4.38365
MSTRG.263761.1	9	3	12	3	4	16	18	23	17	21	0.190418	0.051364	0.240724	0.071894	0.064583	0.350559	0.408857	0.523018	0.345641	0.451828	0.00302137	1.91626
MSTRG.238915.1	0	3	2	6	3	26	20	0	40	24	0	0.044932	0.025743	0.088091	0.024717	0.342163	0.28327	0	0.49044	0.316115	0.00800515	2.78353
MSTRG.266245.1	11	7	5	7	5	20	10	13	27	19	0.170391	0.111321	0.062161	0.104929	0.063382	0.308505	0.162111	0.198689	0.396435	0.29365	0.00350612	1.73777
MSTRG.31829.1	4	12	8	11	3	14	24	10	20	18	0.080539	0.290924	0.162279	0.236291	0.038636	0.287164	0.520171	0.197697	0.387281	0.379485	0.00800506	1.64969
MSTRG.119648.2	0	2	2	0	0	22	7	20	35	34	0	0.040104	0.026005	0	0	0.419844	0.143017	0.385071	0.618326	0.668637	1.7628e-08	4.41811
MSTRG.46959.1	3	4	11	9	12	17	22	13	20	11	0.030177	0.063088	0.137978	0.124302	0.142912	0.238483	0.314388	0.175745	0.261487	0.144568	0.00936933	1.5615
MSTRG.199252.1	7	9	6	2	11	22	10	14	17	23	0.189494	0.26433	0.13123	0.049333	0.25412	0.579778	0.258744	0.376914	0.412702	0.606537	0.0036989	1.7539
MSTRG.145516.2	0	0	0	0	0	31	39	6	4	40	0	0	0	0	0	0.25	0.329371	0.041916	0.029555	0.322849	2.06561e-07	5.07634
MSTRG.273581.1	4	9	4	5	3	15	8	5	37	30	0.067264	0.172494	0.068949	0.07849	0.032815	0.26332	0.148911	0.074065	0.597749	0.54211	0.00514297	2.20835
MSTRG.193021.1	13	26	26	25	22	0	3	4	0	0	0.176893	0.399154	0.346649	0.3625	0.271868	0	0.02937	0.056405	0	0	6.87549e-06	-3.06671
MSTRG.245798.1	0	0	2	5	0	34	5	6	55	12	0	0	0.019227	0.04446	0	0.339783	0.042819	0.053584	0.516042	0.116071	0.00286088	3.21563
MSTRG.120282.3	0	4	5	3	1	11	19	22	23	28	0	0.086963	0.095473	0.045824	0.014432	0.228572	0.413418	0.462997	0.432484	0.582239	4.88434e-08	3.23586
MSTRG.128795.70	3	0	0	0	3	74	3	5	18	10	0.066128	0	0	0	0.081135	2.21541	0.089763	0.123108	0.470575	0.296297	0.0078166	3.09706
MSTRG.198678.1	7	3	4	7	11	24	22	14	15	9	0.084289	0.030696	0.043238	0.095701	0.121045	0.317842	0.298204	0.185855	0.182245	0.114092	0.0043094	1.81958
MSTRG.35779.2	3	6	2	12	6	27	5	22	16	15	0.051951	0.102805	0.018285	0.231682	0.087284	0.47507	0.093361	0.384618	0.25835	0.264921	0.00701736	1.9429
MSTRG.220178.2	2	0	5	0	3	49	14	5	6	29	0.016669	0	0.030712	0	0.01445	0.389202	0.113867	0.032614	0.040747	0.224568	0.00522949	2.94349
MSTRG.94354.1	0	0	3	0	0	25	22	5	25	33	0	0	0.023855	0	0	0.306836	0.277976	0.050833	0.277014	0.401646	2.57481e-06	4.24699
MSTRG.101244.1	0	0	0	0	0	17	4	20	47	22	0	0	0	0	0	0.325272	0.079773	0.397004	0.857188	0.427719	1.00767e-08	5.31891
MSTRG.35217.1	14	24	5	37	21	4	0	3	2	0	0.190048	0.365645	0.052697	0.541734	0.25669	0.053078	0	0.039702	0.021052	0	0.00521289	-2.46009
MSTRG.43477.1	0	1	6	5	3	30	5	7	23	29	0	0.007859	0.080792	0.065808	0.029004	0.442248	0.071196	0.091486	0.31359	0.420396	0.00333423	2.68312
MSTRG.168519.1	0	0	4	3	5	25	32	12	12	15	0	0	0.049299	0.028216	0.047344	0.314027	0.421748	0.15699	0.143251	0.18579	8.88997e-05	3.10067
MSTRG.219450.1	0	9	0	0	0	11	29	19	11	29	0	0.154577	0	0	0	0.175404	0.498061	0.310382	0.155405	0.475727	0.00806848	2.97804
MSTRG.161359.1	0	0	0	0	5	34	1	7	42	15	0	0	0	0	0.195506	1.82871	0.032761	0.350004	2.02754	0.766022	0.00854225	3.12577
MSTRG.219580.1	0	0	0	0	0	18	4	11	40	31	0	0	0	0	0	1.01534	0.227934	0.621226	2.13246	1.81549	3.52106e-08	5.19984
MSTRG.265927.1	7	24	22	19	21	3	2	3	1	2	0.147716	0.58219	0.452758	0.434552	0.393512	0.049984	0.029642	0.044394	0.010402	0.040855	0.00032631	-2.28794
MSTRG.55216.1	0	0	0	0	0	14	51	3	27	9	0	0	0	0	0	0.118278	0.473126	0.018535	0.217158	0.073103	5.18871e-07	4.94424
MSTRG.121950.1	0	0	0	0	0	29	15	7	34	16	0	0	0	0	0	0.827837	0.441388	0.176648	0.887009	0.437769	3.46079e-09	5.39754
MSTRG.224875.1	0	0	0	0	1	10	31	5	36	18	0	0	0	0	0.007579	0.103872	0.33818	0.043862	0.348396	0.189431	7.72498e-08	4.86205
MSTRG.244735.1	8	20	26	22	11	4	1	3	4	2	0.201769	0.596576	0.64104	0.612714	0.250971	0.097667	0.015255	0.05515	0.073351	0.051053	0.00806848	-1.90216
MSTRG.68476.1	0	0	0	0	0	14	11	15	51	10	0	0	0	0	0	0.432281	0.350796	0.466035	1.47029	0.309418	9.33409e-09	5.30191
MSTRG.238651.1	2	0	2	5	7	20	4	10	38	9	0.061374	0	0.082603	0.211929	0.293797	0.932467	0.181883	0.486192	1.66692	0.399767	0.0095236	2.40644
MSTRG.194904.3	0	0	0	0	2	14	27	6	16	31	0	0	0	0	0.031542	0.353434	0.703473	0.14259	0.370514	0.792232	1.87242e-07	4.56994
MSTRG.239539.3	0	0	1	1	0	8	14	3	60	9	0	0	0.003463	0.002288	0	0.092319	0.170289	0.035007	0.64359	0.102637	3.29183e-05	4.09861
MSTRG.281680.1	1	0	0	0	0	33	19	11	19	11	0.013727	0	0	0	0	0.596796	0.354504	0.19043	0.30764	0.199918	6.30203e-09	4.98099
MSTRG.64699.4	31	25	9	9	16	3	0	1	0	0	2.0895	1.81308	0.526407	0.614983	0.9265	0.152005	0	0.038009	0	0	0.00101013	-3.11027
MSTRG.119084.1	0	0	0	0	0	7	4	32	29	21	0	0	0	0	0	0.237659	0.110964	1.14643	0.935336	0.708728	4.82008e-08	5.12896
MSTRG.248018.2	2	0	4	0	1	12	7	8	30	29	0.014688	0	0.046077	0	0.006071	0.157242	0.087699	0.110379	0.381105	0.39785	0.000257233	3.2692
MSTRG.6418.1	4	4	0	0	2	41	3	8	19	12	0.04618	0.066546	0	0	0.013274	0.590396	0.038472	0.107833	0.248818	0.17557	0.00689834	2.79021
MSTRG.134327.1	30	28	20	4	4	2	0	0	0	0	0.786088	0.795528	0.467337	0.08181	0.068468	0.037881	0	0	0	0	0.00286088	-3.26863
MSTRG.123930.1	3	3	1	0	6	19	32	3	10	9	0.044966	0.034002	0.005905	0	0.075629	0.273091	0.492207	0.041766	0.124643	0.119679	0.00804889	2.55733
MSTRG.51208.1	12	16	17	26	14	1	0	0	0	0	0.241974	0.367412	0.32204	0.5795	0.254165	0.015932	0	0	0	0	2.27029e-06	-4.17162
MSTRG.101284.47	17	19	9	16	14	3	3	4	0	0	0.445784	0.544605	0.205115	0.435654	0.307073	0.074315	0.068703	0.092556	0	0	0.00502438	-2.11827
MSTRG.136748.9	11	9	13	4	41	2	0	0	1	0	0.238129	0.217048	0.262267	0.092241	0.773442	0.034347	0	0	0.001373	0	0.00278524	-3.04116
MSTRG.106375.1	0	0	0	0	0	13	32	3	19	13	0	0	0	0	0	0.218527	0.557909	0.035149	0.285098	0.213374	2.54703e-07	4.96115
MSTRG.276678.2	0	0	0	0	2	14	18	8	15	23	0	0	0	0	0.018336	0.278636	0.37615	0.160433	0.270032	0.448863	3.57874e-08	4.54233
MSTRG.207390.2	8	16	11	34	10	0	0	0	0	0	0.060926	0.135635	0.077342	0.28457	0.069049	0	0	0	0	0	1.0399e-05	-4.37692
MSTRG.21979.1	0	0	0	0	0	24	12	4	9	29	0	0	0	0	0	0.647864	0.344787	0.091563	0.231817	0.802323	3.01416e-07	4.93827
MSTRG.126490.2	2	0	2	1	2	14	5	13	16	21	0.03549	0	0.058736	0.024102	0.039906	0.436853	0.147655	0.390219	0.455602	0.660557	4.5037e-06	3.32054
MSTRG.6468.1	0	0	0	0	0	8	34	8	9	16	0	0	0	0	0	0.128503	0.643068	0.13067	0.134589	0.290573	1.70039e-07	4.98394
MSTRG.78837.1	0	0	0	0	0	7	9	21	13	25	0	0	0	0	0	0.191583	0.28625	0.67081	0.351149	0.76815	1.68348e-08	5.17208
MSTRG.139657.13	2	0	0	1	0	5	5	3	42	15	0.077774	0	0	0.040353	0	0.195241	0.206945	0.087203	1.63525	0.606746	0.0010946	3.42534
MSTRG.200503.1	0	0	1	2	0	4	6	7	47	5	0	0	0.025267	0.060322	0	0.105587	0.169768	0.172613	1.19026	0.128503	0.000803273	3.48412
MSTRG.147230.1	3	0	0	0	0	22	15	6	8	17	0.044816	0	0	0	0	0.466816	0.311326	0.116273	0.13737	0.343525	8.5681e-05	3.69658
MSTRG.242598.1	9	23	10	17	6	0	0	4	0	2	0.297862	0.894456	0.305395	0.638026	0.18318	0	0	0.12302	0	0.05151	0.00968937	-2.41042
MSTRG.188211.1	0	0	3	0	0	8	8	3	29	19	0	0	0.03552	0	0	0.129827	0.153463	0.051214	0.47914	0.348362	0.000649557	3.50002
MSTRG.242683.2	12	10	16	21	8	0	0	3	0	0	0.332197	0.303834	0.417293	0.61038	0.198887	0	0	0.063625	0	0	0.000673122	-3.15585
MSTRG.62316.1	0	3	5	3	0	22	8	5	14	10	0	0.060176	0.114292	0.056911	0	0.553291	0.202654	0.107405	0.331694	0.250201	0.00579709	2.51681
MSTRG.144340.1	2	2	3	2	8	10	14	14	8	5	0.036937	0.026685	0.036357	0.019407	0.126348	0.16339	0.250012	0.250953	0.121781	0.073911	0.0051123	1.96523
MSTRG.244726.2	9	26	5	6	18	0	2	0	2	0	0.241812	0.765921	0.125362	0.17167	0.422566	0	0.035295	0	0.048392	0	0.00473104	-2.70193
MSTRG.43784.1	0	0	2	6	0	21	14	11	7	7	0	0	0.022338	0.149823	0	0.484278	0.327195	0.237209	0.12827	0.140336	0.00644482	2.74102
MSTRG.78854.1	0	0	0	2	0	8	22	13	14	8	0	0	0	0.036276	0	0.179591	0.555681	0.324769	0.296039	0.190708	2.65093e-07	4.29595
MSTRG.529.1	0	0	0	3	0	5	7	13	7	31	0	0	0	0.065342	0	0.125314	0.209329	0.369539	0.166707	0.906677	0.000325472	3.58886
MSTRG.132522.1	0	6	1	0	0	15	11	13	9	10	0	0.166441	0.005589	0	0	0.366993	0.27657	0.305209	0.183378	0.228174	0.00022287	3.08932
MSTRG.71382.1	0	0	0	0	0	9	7	7	25	17	0	0	0	0	0	0.151017	0.117943	0.115173	0.427882	0.306242	1.28742e-07	4.95907
MSTRG.185851.1	0	0	3	0	1	5	6	3	27	19	0	0	0.047579	0	0.017833	0.119675	0.143596	0.050103	0.602562	0.45236	0.00170141	3.22626
MSTRG.61357.1	15	16	8	16	6	0	0	3	0	0	0.351577	0.409489	0.182061	0.405233	0.127967	0	0	0.048899	0	0	0.00159241	-3.02196
MSTRG.68545.1	0	3	0	3	0	29	5	10	10	4	0	0.046946	0	0.032726	0	0.43539	0.063037	0.146221	0.134341	0.052661	0.00294178	3.01136
MSTRG.149081.2	0	5	6	2	1	8	12	13	5	11	0	0.155928	0.158279	0.037942	0.023313	0.198825	0.32327	0.357495	0.124128	0.282263	0.00804889	2.10809
MSTRG.151546.5	3	2	1	1	3	6	16	8	7	16	0.065955	0.030044	3e-06	0.012863	0.05645	0.148148	0.407664	0.185012	0.154955	0.408673	0.000386935	2.62782
MSTRG.259473.9	0	4	0	0	0	12	6	5	5	30	0	0.101924	0	0	0	0.320789	0.166796	0.137842	0.125419	0.817737	0.00305203	3.21953
MSTRG.140506.1	0	0	0	0	0	9	18	3	10	21	0	0	0	0	0	0.146589	0.337502	0.037296	0.153733	0.36775	1.02609e-06	4.76301
MSTRG.252071.1	13	10	19	6	13	0	0	0	0	0	0.242068	0.209507	0.320339	0.112224	0.215087	0	0	0	0	0	3.6288e-05	-4.1914
MSTRG.127581.1	2	3	0	2	4	11	3	7	18	10	0.02886	0.083413	0	0.029719	0.080502	0.288969	0.057436	0.169197	0.429829	0.256502	0.00246588	2.39333
MSTRG.66457.8	12	21	6	12	9	0	0	0	0	0	0.131745	0.271659	0.055513	0.143643	0.084687	0	0	0	0	0	3.29183e-05	-4.18889
MSTRG.211615.1	13	14	10	15	7	0	0	0	0	0	0.252996	0.284836	0.177321	0.297404	0.112815	0	0	0	0	0	2.52124e-05	-4.21999
MSTRG.27667.1	0	1	6	2	3	6	6	11	8	16	0	0.030332	0.22634	0.083463	0.072442	0.23651	0.243808	0.414757	0.265383	0.631764	0.00708914	2.20279
MSTRG.46121.4	6	5	5	4	39	0	0	0	0	0	0.13119	0.099733	0.083815	0.078092	0.749767	0	0	0	0	0	0.00106315	-3.69124
MSTRG.217202.23	11	7	15	12	12	0	0	0	0	0	0.282726	0.185083	0.379362	0.339641	0.277874	0	0	0	0	0	3.29183e-05	-4.18465
MSTRG.50740.1	0	0	0	3	2	16	7	3	16	10	0	0	0	0.123035	0.044352	0.724066	0.303849	0.09408	0.67519	0.416355	0.000573268	3.18144
MSTRG.128761.1	3	0	0	1	0	19	8	9	3	13	0.166622	0	0	0.034409	0	1.15674	0.465499	0.544986	0.165589	0.767303	0.00116806	3.17826
MSTRG.166306.1	0	0	0	0	4	6	9	5	21	8	0	0	0	0	0.043483	0.077173	0.127646	0.070241	0.266048	0.11208	0.000850466	3.23974
MSTRG.244784.6	7	8	15	10	11	0	0	0	0	0	0.259242	0.3377	0.530649	0.391785	0.34366	0	0	0	0	0	6.93543e-05	-4.06702
MSTRG.33892.1	0	0	1	1	0	11	3	10	11	12	0	0	0.024227	0.030733	0	0.350516	0.07185	0.315265	0.339987	0.389726	6.03006e-06	3.91127
MSTRG.87603.1	0	0	0	0	0	23	4	3	6	12	0	0	0	0	0	0.572163	0.103573	0.051081	0.136267	0.299179	2.43529e-05	4.36692
MSTRG.137231.5	2	12	8	12	10	2	1	0	0	0	0.026505	0.340039	0.171711	0.302788	0.220435	0.033772	0.001876	0	0	0	0.00806504	-2.57564
MSTRG.86135.1	0	0	3	0	0	2	7	9	15	11	0	0	0.058162	0	0	0.036261	0.189743	0.266401	0.397803	0.304495	0.000945174	3.25064
MSTRG.112918.1	9	6	7	4	20	0	0	0	0	0	0.192992	0.136163	0.127845	0.080537	0.374973	0	0	0	0	0	0.000433116	-3.80111
MSTRG.222822.3	15	10	8	4	7	0	2	0	0	0	0.522586	0.365143	0.258269	0.119891	0.186244	0	0.051822	0	0	0	0.00610553	-2.88246
MSTRG.243513.3	0	0	3	1	0	3	4	23	6	5	0	0	0.103385	0.002499	0	0.102379	0.158764	0.884849	0.176962	0.185364	0.0066543	2.83001
MSTRG.102822.1	3	19	9	6	5	1	1	0	0	0	0.118992	0.858699	0.34728	0.239247	0.173946	0.038593	0.023059	0	0	0	0.00804889	-2.77408
MSTRG.13206.1	1	3	1	2	0	11	13	4	6	3	0.041398	0.111506	0.020473	0.063225	0	0.408363	0.512906	0.137706	0.209695	0.096732	0.00573015	2.51051
MSTRG.200506.1	0	0	0	0	0	9	4	8	16	7	0	0	0	0	0	0.167791	0.061959	0.153639	0.288639	0.119316	1.5072e-06	4.62568
MSTRG.23330.1	2	14	10	5	11	2	0	0	0	0	0.033473	0.502007	0.291193	0.13788	0.288031	0.062695	0	0	0	0	0.00884385	-2.75746
MSTRG.277678.1	0	0	0	0	4	3	13	3	8	13	0	0	0	0	0.140584	0.120335	0.518515	0.116751	0.273357	0.500923	0.0078166	2.90477
MSTRG.34720.1	0	0	0	5	1	8	10	7	5	8	0	0	0	0.109712	0.010852	0.168562	0.244372	0.1465	0.088576	0.168528	0.00390728	2.67572
MSTRG.126490.3	0	0	1	1	4	11	4	6	9	7	0	0	0.035217	0.046998	0.152936	0.467853	0.155694	0.236554	0.355893	0.296428	0.00140114	2.72031
MSTRG.203756.1	3	0	2	0	0	4	7	6	8	10	0.067546	0	0.060481	0	0	0.117989	0.231219	0.176587	0.225575	0.300726	0.00270002	2.69317
MSTRG.43689.1	2	0	1	0	0	10	13	4	6	4	0.024191	0	0.018423	0	0	0.201788	0.278615	0.086748	0.120499	0.081946	0.000808488	3.18045
MSTRG.204078.1	0	0	3	0	0	3	12	9	6	3	0	0	0.062634	0	0	0.094024	0.398872	0.261232	0.160988	0.064503	0.00467894	2.93078
MSTRG.223224.3	0	0	0	0	0	3	12	3	9	9	0	0	0	0	0	0.058501	0.349775	0.068387	0.214686	0.234882	2.49838e-05	4.29621
MSTRG.21324.1	0	0	0	3	2	2	9	5	7	6	0	0	0	0.051272	0.038315	0.037746	0.198182	0.096764	0.130811	0.123128	0.00787322	2.54103
MSTRG.34692.1	0	2	2	0	0	3	8	5	7	7	0	0.12917	0.129378	0	0	0.16585	0.584753	0.292319	0.439669	0.43163	0.00139023	2.84582
MSTRG.204361.1	0	2	0	0	0	4	8	4	9	6	0	0.05052	0	0	0	0.090608	0.217219	0.083365	0.203024	0.153257	0.000219769	3.44127
MSTRG.60563.1	2	0	0	2	0	6	5	7	3	7	0.108137	0	0	0.092256	0	0.343094	0.273609	0.411674	0.128152	0.37887	0.00289241	2.71863
MSTRG.115672.1	1	0	0	0	0	6	7	3	3	9	0.003514	0	0	0	0	0.179785	0.196272	0.089171	0.057706	0.252539	0.000351167	3.60046
MSTRG.169568.1	0	0	0	0	0	7	8	3	3	5	0	0	0	0	0	0.239884	0.253998	0.071117	0.063666	0.139753	0.000121596	4.03417
MSTRG.194339.1	2	0	0	0	0	3	3	5	6	7	0.097906	0	0	0	0	0.225252	0.202835	0.315632	0.357659	0.459901	0.00199022	3.05604
MSTRG.71211.2	0	0	0	0	1	2	3	3	7	7	0	0	0	0	0.041923	0.124367	0.194736	0.166653	0.398766	0.423097	0.00145911	3.34692
