# Supplementary material for: Construction of an lncRNA-mediated ceRNA network to investigate the inflammatory regulatory mechanisms of ischemic stroke
Source: PLoS One. 2025 Jan 23;20(1):e0317710. doi: 10.1371/journal.pone.0317710 (PMC11756804; doi:10.1371/journal.pone.0317710)
Supplement: S6 Table — (XLS) [file pone.0317710.s007.xls]

## Sheet: Sheet1
Core DEL(62)
MSTRG.24573.12
MSTRG.23643.1
MSTRG.38529.1
MSTRG.17079.3
MSTRG.29312.2
MSTRG.82425.1
MSTRG.42798.2
MSTRG.92442.2
MSTRG.89062.1
MSTRG.128663.1
MSTRG.262448.1
MSTRG.14764.1
MSTRG.133180.1
MSTRG.60561.1
MSTRG.97892.39
MSTRG.113905.1
MSTRG.243513.1
MSTRG.61854.1
MSTRG.151823.1
MSTRG.81793.1
MSTRG.114779.2
MSTRG.69485.3
MSTRG.44456.1
MSTRG.45263.1
MSTRG.174134.1
MSTRG.71975.2
MSTRG.56524.3
MSTRG.194904.1
MSTRG.202847.1
MSTRG.230781.1
MSTRG.17115.1
MSTRG.131870.1
MSTRG.113268.1
MSTRG.167616.7
MSTRG.25127.12
MSTRG.21546.1
MSTRG.25127.19
MSTRG.157963.1
MSTRG.179535.4
MSTRG.27873.1
MSTRG.115537.1
MSTRG.160951.1
MSTRG.38529.4
MSTRG.69485.7
MSTRG.183271.1
MSTRG.5621.1
MSTRG.247653.1
MSTRG.185835.1
MSTRG.27874.1
MSTRG.79051.1
MSTRG.194909.4
MSTRG.27870.1
MSTRG.238945.1
MSTRG.114384.1
MSTRG.74971.1
MSTRG.101811.12
MSTRG.161003.1
MSTRG.142508.1
MSTRG.9853.1
MSTRG.114423.1
MSTRG.184567.10
MSTRG.243580.17
