# Supplementary material for: Construction of an lncRNA-mediated ceRNA network to investigate the inflammatory regulatory mechanisms of ischemic stroke
Source: PLoS One. 2025 Jan 23;20(1):e0317710. doi: 10.1371/journal.pone.0317710 (PMC11756804; doi:10.1371/journal.pone.0317710)
Supplement: S7 Table — (XLSX) [file pone.0317710.s008.xlsx]

## Sheet: Sheet1
LncRNA ID	Localization
>MSTRG.24573.12	Cytoplasm
>MSTRG.23643.1	Nucleus
>MSTRG.92442.2	Cytoplasm
>MSTRG.42798.2	Nucleus
>MSTRG.29312.2	Cytoplasm
>MSTRG.82425.1	Cytoplasm
>MSTRG.17079.3	Cytoplasm
>MSTRG.89062.1	Cytoplasm
>MSTRG.128663.1	Cytoplasm
>MSTRG.38529.1	Nucleus
>MSTRG.262448.1	Cytoplasm
>MSTRG.14764.1	Cytoplasm
>MSTRG.133180.1	Cytoplasm
>MSTRG.60561.1	Cytoplasm
>MSTRG.97892.39	Cytoplasm
>MSTRG.113905.1	Cytoplasm
>MSTRG.243513.1	Cytoplasm
>MSTRG.61854.1	Cytoplasm
>MSTRG.151823.1	Cytoplasm
>MSTRG.81793.1	Nucleus
MSTRG.185835.1	Nucleus
MSTRG.44456.1	Cytoplasm
MSTRG.69485.7	Nucleus
MSTRG.179535.4	Cytoplasm
MSTRG.45263.1	Cytoplasm
MSTRG.38529.4	Nucleus
MSTRG.161003.1	Nucleus
MSTRG.183271.1	Cytoplasm
MSTRG.142508.1	Cytoplasm
MSTRG.114423.1	Cytoplasm
MSTRG.21546.1	Cytoplasm
MSTRG.101811.12	Cytoplasm
MSTRG.17115.1	Cytoplasm
