# Supplementary material for: Construction of an lncRNA-mediated ceRNA network to investigate the inflammatory regulatory mechanisms of ischemic stroke
Source: PLoS One. 2025 Jan 23;20(1):e0317710. doi: 10.1371/journal.pone.0317710 (PMC11756804; doi:10.1371/journal.pone.0317710)
Supplement: S9 Table — (XLSX) [file pone.0317710.s010.xlsx]

## Sheet: Sheet1
Tag	logFC	PValue
novel_miR_364	8.38415	2.14e-23
novel_miR_689	8.38379	3.84e-23
novel_miR_1490	8.16163	3.07e-19
novel_miR_1473	8.14917	5.43e-14
novel_miR_211	7.73567	5.6e-31
novel_miR_1808	7.70848	3.49e-19
novel_miR_602	7.61708	2.69e-17
novel_miR_763	7.10015	3.66e-10
novel_miR_951	7.09451	1.99e-09
novel_miR_116	6.99903	1.32e-07
novel_miR_979	6.98926	6.48e-14
novel_miR_1711	6.94836	7.49e-09
novel_miR_1057	6.83358	6.2e-09
novel_miR_1255	6.83355	7.02e-09
novel_miR_390	6.7866	2.87e-18
novel_miR_1087	6.68646	8.37e-08
novel_miR_1121	6.67239	7.98e-26
novel_miR_1704	6.62124	2e-11
novel_miR_1218	6.59849	2.87e-06
novel_miR_748	6.38643	3.35e-22
novel_miR_411	6.38251	5.41e-16
novel_miR_12	6.34867	9.25e-19
novel_miR_1055	6.33799	3.51e-12
novel_miR_1005	6.33274	1.59e-16
novel_miR_1546	6.26396	1.12e-07
novel_miR_1386	6.23041	8.98e-05
novel_miR_377	6.22269	3.17e-17
novel_miR_151	6.17657	7.59e-07
novel_miR_342	6.17656	7.58e-07
novel_miR_500	6.1156	1.5e-06
novel_miR_352	6.10294	9.42e-07
novel_miR_119	6.10294	9.38e-07
novel_miR_336	6.08477	4.1e-15
novel_miR_1778	6.05784	4.18e-09
novel_miR_29	5.97569	1.31e-16
novel_miR_579	5.9753	3.2e-26
novel_miR_1578	5.94908	1.2e-16
novel_miR_562	5.9423	2.69e-05
novel_miR_1065	5.86357	2.2e-10
novel_miR_907	5.8192	1.42e-09
novel_miR_1793	5.79781	1.78e-12
novel_miR_1018	5.76735	1.48e-09
novel_miR_18	5.75163	6.82e-16
novel_miR_1348	5.74344	8.07e-05
novel_miR_753	5.72681	2.03e-06
novel_miR_619	5.72657	8.12e-07
novel_miR_1622	5.70103	1.93e-21
novel_miR_652	5.68835	7.03e-06
novel_miR_88	5.68389	2.02e-05
novel_miR_622	5.59711	3e-05
novel_miR_1401	5.57541	6.81e-14
novel_miR_1684	5.57034	1.05e-16
novel_miR_1259	5.55634	0.000751824
novel_miR_1611	5.55634	0.000755487
novel_miR_1398	5.50678	5.94e-20
novel_miR_426	5.50116	0.000149164
novel_miR_1219	5.46771	7.78e-11
novel_miR_1475	5.44936	0.00127753
novel_miR_1670	5.44875	2.5e-05
novel_miR_111	5.44858	2.46e-05
novel_miR_1672	5.44376	5.67e-11
novel_miR_959	5.42937	5.8e-05
novel_miR_620	5.42356	5.82e-13
novel_miR_264	5.41431	0.00215153
novel_miR_287	5.39397	3.05e-08
novel_miR_1325	5.37796	0.00152647
novel_miR_732	5.34558	0.000415725
novel_miR_1518	5.3296	6.12e-09
novel_miR_1694	5.31535	8.3e-10
novel_miR_1775	5.27792	1.66e-14
novel_miR_478	5.25346	0.000617319
novel_miR_1701	5.23747	0.000428535
novel_miR_1693	5.18589	0.00133276
novel_miR_800	5.17007	0.000217668
novel_miR_548	5.16895	0.00196896
novel_miR_1780	5.16385	3.38e-15
novel_miR_1514	5.15273	0.000538559
novel_miR_922	5.14393	9.1e-05
novel_miR_1310	5.12739	1.91e-08
novel_miR_1195	5.12133	1.59e-07
novel_miR_846	5.09064	7.97e-10
novel_miR_66	5.05048	2.47e-06
novel_miR_434	5.03664	8.6e-15
novel_miR_1718	5.01486	0.0026177
novel_miR_234	5.0132	8.06e-15
novel_miR_1291	5.00687	0.00803354
novel_miR_314	4.99009	3.83e-07
novel_miR_1030	4.96646	2.85e-06
novel_miR_1615	4.9284	0.000165976
novel_miR_1601	4.88911	4.24e-17
novel_miR_1184	4.88804	2.31e-12
novel_miR_1161	4.88474	0.00298432
novel_miR_150	4.88378	2.85e-11
novel_miR_414	4.87861	0.00086397
novel_miR_1247	4.86057	0.000901521
novel_miR_172	4.84527	0.00497742
novel_miR_657	4.841	0.00110595
novel_miR_719	4.83171	0.000487937
novel_miR_1088	4.78418	0.000350551
novel_miR_1732	4.78405	0.000143965
novel_miR_298	4.78381	0.000345779
novel_miR_914	4.76993	0.00156584
novel_miR_421	4.76168	4.97e-10
novel_miR_663	4.76167	4.9e-10
novel_miR_975	4.74671	0.000873501
novel_miR_295	4.74329	4e-13
novel_miR_423	4.73882	0.00270815
novel_miR_15	4.73707	9.45e-12
novel_miR_1240	4.69002	0.0167387
novel_miR_373	4.66597	0.00354178
rno-miR-1949	4.66496	1.31e-07
novel_miR_664	4.6457	2.74e-11
novel_miR_675	4.63635	3.43e-09
novel_miR_678	4.62557	2.49e-05
novel_miR_837	4.61323	2.55e-14
novel_miR_406	4.60531	8.28e-05
novel_miR_1069	4.59635	0.00393848
novel_miR_157	4.57849	0.0133962
novel_miR_912	4.55171	0.0068754
novel_miR_1197	4.53431	9.78e-13
novel_miR_1066	4.50043	0.00317806
novel_miR_1494	4.49457	0.0384141
novel_miR_792	4.47952	3.41e-16
novel_miR_464	4.47952	3.47e-16
novel_miR_968	4.46898	2.32e-05
novel_miR_1097	4.45422	1.41e-12
novel_miR_471	4.45422	1.38e-12
novel_miR_868	4.45422	1.36e-12
novel_miR_986	4.45422	1.34e-12
novel_miR_1355	4.45377	0.00537418
novel_miR_214	4.44471	4.56e-05
novel_miR_1298	4.42907	0.012183
novel_miR_972	4.42031	9.9e-09
novel_miR_812	4.40164	3.57e-08
novel_miR_1423	4.40107	0.0297089
novel_miR_513	4.37945	9.27e-05
novel_miR_1665	4.34965	0.0021249
novel_miR_1385	4.34322	8.9e-05
novel_miR_1127	4.30938	0.00117163
novel_miR_981	4.30367	0.00924454
novel_miR_932	4.30366	0.00924931
novel_miR_759	4.30364	0.00925693
novel_miR_730	4.30362	0.00926298
novel_miR_258	4.30362	0.00926343
novel_miR_669	4.30361	0.00926905
novel_miR_880	4.30361	0.00927012
novel_miR_191	4.30356	0.00928741
novel_miR_1673	4.30355	0.00928967
novel_miR_1555	4.30349	0.00931409
novel_miR_1431	4.30346	0.00932503
novel_miR_155	4.30346	0.00932599
novel_miR_1610	4.2842	1.62e-08
novel_miR_1368	4.28242	0.000147231
novel_miR_1677	4.28048	0.0146779
novel_miR_1792	4.27915	0.0376474
novel_miR_1441	4.27393	1.52e-07
novel_miR_1149	4.26724	0.000429727
novel_miR_1049	4.25604	0.00191839
novel_miR_1796	4.24167	0.0163959
novel_miR_297	4.23469	0.000214326
novel_miR_734	4.21694	3.75e-14
novel_miR_1013	4.19164	6.51e-07
novel_miR_821	4.17999	0.0063929
novel_miR_1261	4.16714	0.0108474
novel_miR_59	4.1646	0.00655305
novel_miR_1443	4.1646	0.00656074
novel_miR_1078	4.1646	0.00656451
novel_miR_1413	4.16076	0.0154643
novel_miR_990	4.1601	0.00875987
novel_miR_928	4.15237	9.31e-07
novel_miR_1004	4.14719	0.0114408
novel_miR_1405	4.14602	1.11e-10
novel_miR_1202	4.13971	2.29e-12
novel_miR_499	4.11399	2.13e-10
novel_miR_1157	4.11056	0.0244986
novel_miR_1528	4.10947	0.0477392
novel_miR_544	4.10288	9.67e-15
novel_miR_317	4.10192	1.43e-12
novel_miR_724	4.09543	0.0182735
novel_miR_1638	4.08802	7.42e-06
novel_miR_1226	4.07302	1.38e-09
novel_miR_1209	4.06914	2.65e-14
novel_miR_398	4.06059	1.14e-10
novel_miR_1679	4.03492	8.81e-05
novel_miR_1590	4.03292	1.28e-09
novel_miR_1181	4.03288	1.3e-09
novel_miR_460	4.02127	1.42e-08
novel_miR_1547	4.01802	3.98e-07
novel_miR_221	4.01413	9.39e-06
novel_miR_1550	3.99875	2.31e-13
novel_miR_604	3.98818	0.0132436
novel_miR_871	3.98803	0.0132099
novel_miR_1223	3.96942	8.02e-05
novel_miR_457	3.96421	0.00878413
novel_miR_1280	3.96341	0.0130354
novel_miR_636	3.96235	0.0210908
novel_miR_1457	3.96235	0.0210795
novel_miR_1643	3.96135	1.17e-06
novel_miR_1802	3.95456	0.00120822
novel_miR_1160	3.95221	0.0168639
novel_miR_716	3.95208	0.0169079
novel_miR_201	3.93535	1.43e-07
novel_miR_326	3.93059	8.51e-06
novel_miR_140	3.9293	8.44e-10
novel_miR_690	3.91694	0.0444512
novel_miR_1479	3.89495	0.00513523
novel_miR_359	3.88014	2.72e-07
novel_miR_1683	3.88012	2.71e-07
novel_miR_507	3.87077	0.0423118
novel_miR_1784	3.86106	2.23e-09
novel_miR_1477	3.84898	0.00057046
novel_miR_400	3.82337	0.00141198
novel_miR_1696	3.81887	1.48e-06
novel_miR_1179	3.81466	1.55e-06
novel_miR_1687	3.81113	2e-13
novel_miR_647	3.80869	6.11e-09
novel_miR_1779	3.80103	0.00555311
novel_miR_1173	3.801	0.00557383
novel_miR_127	3.79814	1.7e-08
novel_miR_1799	3.79345	5.96e-05
novel_miR_1596	3.75598	1.71e-08
novel_miR_1430	3.75494	0.0364017
novel_miR_367	3.71067	0.031867
novel_miR_247	3.6915	0.0458525
novel_miR_456	3.69143	0.0459198
novel_miR_356	3.69141	0.0459398
novel_miR_1522	3.68652	0.000500243
novel_miR_105	3.67416	0.000356824
novel_miR_442	3.66725	0.00549061
novel_miR_713	3.66546	0.0002511
novel_miR_1333	3.64171	4.08e-06
novel_miR_641	3.60898	4.65e-10
novel_miR_293	3.59151	1.72e-05
novel_miR_1600	3.59137	0.00103332
novel_miR_908	3.58755	0.00116402
novel_miR_1645	3.58579	0.000255385
novel_miR_1488	3.5854	0.000969667
novel_miR_1363	3.56141	2.42e-05
novel_miR_1014	3.5559	6.87e-05
novel_miR_178	3.54936	0.00320111
novel_miR_896	3.53266	0.00128637
novel_miR_958	3.53108	0.000666587
novel_miR_1330	3.52817	0.00409415
novel_miR_1478	3.52812	0.0040607
novel_miR_1289	3.52772	7.86e-06
novel_miR_954	3.52737	0.00129704
novel_miR_130	3.5166	2.07e-05
novel_miR_661	3.50946	2.42e-07
novel_miR_1092	3.49318	0.00250329
novel_miR_1321	3.49136	9.24e-10
novel_miR_1139	3.47529	1.53e-10
novel_miR_899	3.47529	1.53e-10
novel_miR_1033	3.46473	1.23e-13
novel_miR_1726	3.43514	0.000194767
novel_miR_1593	3.41245	1.64e-06
novel_miR_545	3.4057	0.00120262
novel_miR_1560	3.39977	0.0302699
novel_miR_575	3.39892	0.0023079
novel_miR_43	3.3978	0.000857032
novel_miR_1404	3.39715	0.000842441
novel_miR_925	3.39423	0.00253198
novel_miR_1752	3.38243	0.000802141
novel_miR_1278	3.3824	0.000800337
novel_miR_484	3.38239	0.000799783
novel_miR_688	3.38238	0.000798844
novel_miR_1151	3.38237	0.000798739
novel_miR_1422	3.38158	0.0107142
novel_miR_112	3.38031	0.00987277
novel_miR_19	3.37406	0.00309681
novel_miR_1145	3.37194	0.000142968
novel_miR_1516	3.35937	1.77e-14
novel_miR_1705	3.35701	0.00739842
novel_miR_461	3.34557	0.000969573
novel_miR_1606	3.3454	0.00467244
novel_miR_809	3.34505	3.84e-07
novel_miR_1403	3.33315	0.00291705
novel_miR_1062	3.33101	0.000183205
novel_miR_255	3.32697	5.99e-14
novel_miR_1328	3.27637	2.93e-06
novel_miR_4	3.2762	2.92e-06
novel_miR_1120	3.27214	0.000664241
novel_miR_1754	3.2721	0.000661277
novel_miR_1237	3.2706	0.00244964
novel_miR_1741	3.26263	8.1e-05
novel_miR_629	3.25886	0.00817785
novel_miR_1553	3.25745	0.0134221
novel_miR_1060	3.25065	0.00467296
novel_miR_918	3.25	9.89e-06
novel_miR_556	3.23883	0.0153389
novel_miR_128	3.23332	0.0337499
novel_miR_773	3.22645	2.17e-09
novel_miR_268	3.21933	0.00240712
novel_miR_300	3.21929	0.00240368
novel_miR_1224	3.21925	0.00239956
novel_miR_1189	3.21916	0.00239181
novel_miR_1086	3.21878	0.00235786
novel_miR_1008	3.20767	0.000318873
novel_miR_822	3.1829	7.39e-08
novel_miR_1379	3.18049	0.000142014
novel_miR_1537	3.17912	0.000106131
novel_miR_1764	3.16597	0.00279248
novel_miR_385	3.16278	0.000823945
novel_miR_1031	3.15929	8.06e-06
novel_miR_594	3.14143	3.13e-05
novel_miR_960	3.13968	5.76e-07
novel_miR_349	3.13099	9.83e-11
novel_miR_911	3.12057	1.51e-12
novel_miR_11	3.10578	0.0178295
novel_miR_1464	3.09136	5.29e-09
novel_miR_74	3.08077	0.0116354
novel_miR_775	3.02212	0.00743391
novel_miR_1583	3.01461	0.0287801
novel_miR_1786	3.00273	1.83e-06
novel_miR_126	2.99939	0.0227945
novel_miR_711	2.99936	0.0228579
novel_miR_1357	2.98544	0.042799
novel_miR_956	2.98138	0.00202096
novel_miR_705	2.97122	1.58e-06
novel_miR_737	2.95699	0.000129213
novel_miR_1350	2.93943	0.00288752
novel_miR_1358	2.9239	0.00305305
novel_miR_54	2.92237	0.00265326
novel_miR_1695	2.91929	0.0434979
novel_miR_882	2.90608	0.00880756
novel_miR_1034	2.90597	4.54e-05
novel_miR_1534	2.90092	0.000369806
novel_miR_1629	2.89998	0.00338862
novel_miR_252	2.89691	0.00359313
novel_miR_1241	2.87316	2.87e-10
novel_miR_153	2.82884	2.31e-11
novel_miR_1051	2.82445	0.0092451
novel_miR_1061	2.8164	0.0176821
novel_miR_1102	2.81477	9.2e-06
novel_miR_802	2.79745	0.0320409
novel_miR_1155	2.76399	0.0169217
novel_miR_639	2.75802	0.000443347
novel_miR_1143	2.74311	0.00135425
novel_miR_1753	2.74252	4.85e-05
novel_miR_270	2.73153	0.0189379
novel_miR_520	2.72843	0.0127322
novel_miR_709	2.69521	1.07e-05
novel_miR_1170	2.68363	0.00169206
novel_miR_677	2.68303	0.0471285
novel_miR_524	2.65972	0.00034366
novel_miR_95	2.64695	9.77e-06
novel_miR_369	2.62985	0.000341927
novel_miR_1664	2.62912	2.65e-09
novel_miR_1322	2.62477	0.0284894
novel_miR_587	2.61374	0.00284292
novel_miR_993	2.60315	0.012977
novel_miR_1335	2.60233	0.0087514
novel_miR_720	2.58978	0.0144856
novel_miR_1332	2.58973	0.0144364
novel_miR_1043	2.58969	0.0143989
novel_miR_836	2.58901	0.00119854
novel_miR_1172	2.58103	1.19e-06
novel_miR_1163	2.56417	0.0119801
novel_miR_866	2.54964	0.0428719
novel_miR_1419	2.52203	1.93e-05
novel_miR_631	2.52091	0.000271597
novel_miR_1297	2.51735	0.000371943
novel_miR_323	2.51258	0.00790095
novel_miR_1641	2.51257	0.00789532
novel_miR_236	2.46948	0.011344
novel_miR_1001	2.46027	0.000900181
novel_miR_92	2.42872	0.0116376
novel_miR_1418	2.41682	0.0449024
novel_miR_820	2.41572	1.77e-07
novel_miR_203	2.41087	0.0384358
novel_miR_523	2.4034	0.0131405
novel_miR_625	2.40114	0.00136856
novel_miR_1682	2.39331	0.00372134
novel_miR_859	2.38859	0.00499452
novel_miR_875	2.37038	0.00143173
novel_miR_1523	2.35834	0.00213711
novel_miR_72	2.35353	5.7e-06
novel_miR_1317	2.35352	5.73e-06
novel_miR_667	2.34117	1.07e-07
novel_miR_70	2.33654	0.0021928
novel_miR_1361	2.33651	0.00217449
novel_miR_1304	2.33599	4.4e-06
novel_miR_1064	2.32913	5.63e-05
novel_miR_1539	2.31023	0.00436842
novel_miR_683	2.30563	0.00569437
novel_miR_318	2.27511	0.000757928
novel_miR_898	2.26848	0.00179506
novel_miR_194	2.26844	0.00180533
novel_miR_410	2.2518	5.78e-05
novel_miR_886	2.25178	5.84e-05
novel_miR_285	2.24688	0.000355279
novel_miR_733	2.23507	0.00656014
novel_miR_117	2.20851	0.0184331
novel_miR_1402	2.19075	0.0409578
novel_miR_1635	2.18571	0.0259411
novel_miR_1646	2.16449	0.00527607
rno-miR-223-5p	2.16094	7.5e-05
novel_miR_897	2.15979	0.00477391
novel_miR_1150	2.15124	0.00298812
novel_miR_741	2.12169	0.000606671
novel_miR_360	2.11352	0.00596399
novel_miR_1009	2.11346	0.00593496
novel_miR_1540	2.1101	0.00434909
novel_miR_1634	2.10852	0.0250734
rno-miR-155-3p	2.10807	0.0203144
novel_miR_1625	2.10193	0.00299603
novel_miR_1369	2.08601	0.00387792
novel_miR_435	2.07263	6.23e-07
novel_miR_1777	2.00056	0.0302334
novel_miR_1076	1.99947	0.0241697
novel_miR_133	1.97971	0.0454044
novel_miR_582	1.9758	0.0398633
novel_miR_573	1.9758	0.0398365
novel_miR_1727	1.9758	0.0398114
novel_miR_1200	1.9758	0.0393539
rno-miR-155-5p	1.97026	2.33e-06
novel_miR_1768	1.96887	0.00304009
rno-miR-223-3p	1.95924	5.88e-06
novel_miR_1338	1.9515	2.38e-05
novel_miR_1217	1.93456	0.0322076
novel_miR_945	1.92592	0.0119916
novel_miR_506	1.92143	0.0151655
novel_miR_1676	1.90975	0.0452823
novel_miR_796	1.90025	1.77e-07
novel_miR_560	1.88793	0.0128109
novel_miR_1319	1.88181	0.0121323
novel_miR_612	1.86628	0.020177
novel_miR_428	1.85955	0.00530167
novel_miR_1637	1.84718	0.00062735
novel_miR_1451	1.80605	0.00416795
novel_miR_210	1.80325	0.00373523
novel_miR_662	1.78009	0.0112101
novel_miR_672	1.77146	0.0317823
novel_miR_1038	1.76842	0.00257874
novel_miR_1118	1.75556	0.0139759
novel_miR_278	1.71267	0.00451295
novel_miR_715	1.64633	0.00870064
novel_miR_831	1.64528	2.13e-05
novel_miR_1798	1.63639	0.00126191
novel_miR_86	1.62227	0.0265089
novel_miR_1592	1.57597	0.0161834
novel_miR_175	1.56956	0.00248356
novel_miR_1281	1.54032	0.00729715
novel_miR_1243	1.52843	0.00866434
novel_miR_425	1.49898	0.0094412
rno-miR-3473	1.49628	2.43e-05
novel_miR_1236	1.4791	0.00712077
novel_miR_1128	1.46444	0.0254827
novel_miR_1113	1.42383	0.016389
novel_miR_574	1.40838	0.0448587
novel_miR_1284	1.39451	0.0410401
novel_miR_827	1.39126	0.000193324
novel_miR_832	1.35502	1.94e-05
rno-miR-21-3p	1.34633	0.00443307
novel_miR_371	1.30104	0.000444116
novel_miR_552	1.30102	0.0215192
rno-miR-147	1.26688	0.0242917
novel_miR_1208	1.2326	0.0331657
rno-miR-21-5p	1.23249	5.13e-05
novel_miR_1026	1.20687	0.0010746
novel_miR_1177	1.12274	0.0109275
rno-miR-770-5p	0.953622	0.0052329
novel_miR_1264	0.847782	0.049478
rno-miR-122-5p	0.821476	0.0178082
rno-miR-411-5p	-0.597266	0.0443613
rno-miR-493-5p	-0.614834	0.0446516
novel_miR_267	-0.627553	0.0424884
rno-miR-127-3p	-0.63126	0.0336403
rno-miR-758-3p	-0.632432	0.0437297
rno-miR-195-5p	-0.634937	0.0384117
rno-miR-423-3p	-0.638961	0.0398578
rno-miR-30a-5p	-0.639108	0.0275067
rno-miR-499-5p	-0.639896	0.0450679
novel_miR_1336	-0.642432	0.0452544
rno-miR-124-5p	-0.648262	0.0425596
rno-miR-140-5p	-0.651949	0.0290846
rno-miR-30a-3p	-0.654077	0.033553
rno-miR-551b-3p	-0.658745	0.0485407
rno-miR-192-5p	-0.659052	0.0280303
rno-miR-497-5p	-0.659147	0.0435341
novel_miR_1058	-0.663439	0.0285184
novel_miR_1421	-0.668324	0.0258209
rno-miR-136-5p	-0.673059	0.0235654
novel_miR_1359	-0.680318	0.0228914
rno-miR-874-3p	-0.682156	0.0264709
rno-miR-674-5p	-0.686004	0.0307401
rno-miR-340-5p	-0.691141	0.0204808
rno-miR-181a-5p	-0.692853	0.0281359
novel_miR_902	-0.692964	0.0395485
novel_miR_1239	-0.693297	0.0321084
rno-miR-101b-3p	-0.695381	0.0270525
rno-miR-99a-5p	-0.69773	0.0156752
rno-miR-411-3p	-0.708412	0.0342232
novel_miR_1750	-0.710459	0.0159823
rno-miR-369-5p	-0.714257	0.0149495
rno-let-7e-3p	-0.717708	0.0252094
rno-let-7c-1-3p	-0.721901	0.0224024
rno-miR-412-5p	-0.728367	0.0181692
rno-miR-434-5p	-0.728811	0.0104816
novel_miR_1036	-0.732961	0.011499
rno-let-7b-3p	-0.735751	0.0263717
novel_miR_780	-0.736855	0.045582
novel_miR_204	-0.743042	0.0321862
rno-miR-139-5p	-0.752764	0.0130779
novel_miR_237	-0.757587	0.0102016
rno-miR-322-3p	-0.763128	0.0205669
rno-miR-370-3p	-0.781102	0.00773174
rno-miR-132-5p	-0.783092	0.0198688
novel_miR_970	-0.786637	0.0288353
rno-miR-30c-5p	-0.786864	0.01302
rno-miR-128-3p	-0.792543	0.0223893
rno-miR-450a-5p	-0.79316	0.0126049
rno-miR-322-5p	-0.794253	0.0130438
rno-miR-125b-5p	-0.807129	0.0115883
novel_miR_1767	-0.812072	0.0118245
rno-miR-125a-5p	-0.827566	0.0109793
rno-miR-153-3p	-0.828739	0.00716219
rno-miR-212-5p	-0.830691	0.0165076
novel_miR_566	-0.833465	0.00701806
rno-miR-181b-1-3p	-0.83401	0.0359559
rno-miR-490-3p	-0.836287	0.00673579
novel_miR_637	-0.836543	0.00828867
novel_miR_452	-0.83876	0.0448636
rno-miR-181a-2-3p	-0.845637	0.0152457
rno-miR-532-3p	-0.849245	0.0154143
rno-miR-99a-3p	-0.850787	0.0153066
rno-miR-351-5p	-0.873353	0.00835355
rno-miR-99b-5p	-0.875719	0.00613884
rno-miR-1193-3p	-0.88131	0.0118183
rno-miR-542-3p	-0.881897	0.00718487
rno-miR-1843b-3p	-0.885138	0.00816677
rno-miR-490-5p	-0.885368	0.00404584
novel_miR_1254	-0.889022	0.0431262
rno-miR-450b-5p	-0.894344	0.0056631
novel_miR_1520	-0.897719	0.0126415
novel_miR_696	-0.901719	0.0357276
rno-miR-130b-5p	-0.907621	0.029096
rno-let-7a-2-3p	-0.913052	0.0250787
rno-let-7a-1-3p	-0.914866	0.00674769
rno-let-7c-2-3p	-0.915091	0.00671541
rno-miR-24-1-5p	-0.92381	0.00554076
rno-miR-1306-5p	-0.940133	0.00719021
novel_miR_343	-0.943953	0.00649088
novel_miR_1543	-0.947883	0.00236935
rno-miR-485-3p	-0.967481	0.00288823
novel_miR_1513	-0.978593	0.0275427
novel_miR_1206	-0.981781	0.00162104
novel_miR_1715	-1.00853	0.0431479
rno-miR-139-3p	-1.0155	0.00142639
rno-miR-676	-1.01687	0.000609539
rno-miR-450b-3p	-1.02216	0.0217037
rno-miR-34a-5p	-1.02734	0.00519784
novel_miR_89	-1.03951	0.00873375
rno-miR-195-3p	-1.04496	0.00174054
novel_miR_489	-1.04746	0.00697683
novel_miR_965	-1.05949	0.00133098
novel_miR_449	-1.05949	0.0013368
novel_miR_235	-1.05949	0.00134972
novel_miR_1659	-1.0595	0.00135536
novel_miR_1535	-1.0595	0.00136289
novel_miR_1426	-1.0595	0.00137159
novel_miR_1557	-1.07712	0.0231013
rno-miR-503-3p	-1.07875	0.00429255
rno-miR-674-3p	-1.08577	0.00116537
novel_miR_1469	-1.08833	0.0457973
rno-miR-340-3p	-1.09935	0.000356568
novel_miR_1391	-1.1002	0.00561094
novel_miR_838	-1.11192	0.00659369
novel_miR_1388	-1.13211	0.0273969
novel_miR_1020	-1.15295	0.00940692
novel_miR_526	-1.15671	0.00219316
rno-miR-33-5p	-1.16433	0.00232573
novel_miR_1749	-1.17588	0.0408024
novel_miR_850	-1.21913	0.00315402
rno-miR-383-3p	-1.2225	0.0319282
rno-miR-543-3p	-1.24887	0.00010423
novel_miR_362	-1.25505	8.77e-05
novel_miR_1564	-1.27877	0.0472599
novel_miR_983	-1.34653	0.0294359
novel_miR_987	-1.38714	0.00570038
novel_miR_498	-1.47144	0.0235065
rno-miR-1193-5p	-1.4882	0.0347379
novel_miR_786	-1.50005	0.0105177
rno-miR-3541	-1.56885	0.00520262
novel_miR_535	-1.5775	0.0331983
novel_miR_942	-1.58426	0.0384833
novel_miR_1733	-1.58931	7.09e-06
novel_miR_1015	-1.59666	0.00424956
novel_miR_1349	-1.61765	0.00756814
novel_miR_883	-1.66411	0.023357
novel_miR_83	-1.66575	0.00312318
rno-miR-150-3p	-1.67032	4.18e-06
novel_miR_885	-1.67702	0.0167658
rno-miR-204-5p	-1.69775	9.31e-05
novel_miR_1341	-1.70931	0.000286442
rno-miR-204-3p	-1.7142	0.000251448
novel_miR_547	-1.8145	8.33e-05
novel_miR_1588	-1.84011	0.000950761
novel_miR_1074	-1.8592	0.00936068
novel_miR_757	-1.89205	0.0415718
novel_miR_262	-1.90063	0.000946756
novel_miR_382	-1.91014	0.00997865
novel_miR_1269	-1.93002	0.0472892
novel_miR_1436	-1.94544	0.0224919
novel_miR_781	-1.97404	0.0110614
novel_miR_345	-2.02104	0.00135866
novel_miR_864	-2.11566	0.00246404
novel_miR_1603	-2.12948	0.0493291
novel_miR_833	-2.14178	0.00367541
novel_miR_163	-2.14827	0.00625937
novel_miR_1481	-2.16891	0.00378925
novel_miR_1248	-2.17626	0.0233602
novel_miR_1415	-2.38442	0.025563
novel_miR_655	-2.53872	0.044324
novel_miR_1416	-2.54807	0.0364638
novel_miR_1397	-2.581	0.00543398
rno-miR-351-3p	-2.58215	0.00199763
rno-miR-448-3p	-2.65905	0.000202254
novel_miR_1225	-2.76291	0.0220075
rno-miR-211-5p	-2.76714	2.25e-06
novel_miR_1663	-2.7785	0.00694869
novel_miR_303	-2.79975	0.00976891
novel_miR_347	-2.82525	0.0311519
novel_miR_1795	-2.88945	0.0142041
novel_miR_1623	-3.24028	0.0134782
novel_miR_772	-3.31656	0.0160938
rno-miR-211-3p	-3.3325	0.0129893
novel_miR_997	-3.33854	0.0158235
novel_miR_742	-3.40215	0.03727
novel_miR_1389	-3.403	0.0364881
novel_miR_1258	-3.42025	0.039712
novel_miR_1047	-3.4217	0.0426637
rno-miR-1912-3p	-3.49035	1.54e-05
novel_miR_100	-3.53145	0.0447967
novel_miR_543	-3.57398	0.0317564
rno-miR-6323	-3.62515	0.0393324
novel_miR_418	-3.66722	0.0345018
rno-miR-1298	-3.68285	1.11e-06
novel_miR_509	-3.70877	0.0216224
novel_miR_1656	-3.72844	0.02623
novel_miR_404	-3.76486	0.0392217
novel_miR_1245	-3.80221	0.0284629
novel_miR_321	-3.82078	0.0097801
novel_miR_1253	-3.91145	0.0161802
novel_miR_685	-3.94216	0.0051281
novel_miR_125	-3.96697	0.0369044
novel_miR_160	-4.06361	0.0115435
novel_miR_1525	-4.07542	0.00461753
novel_miR_308	-4.11978	0.0107272
novel_miR_93	-4.38507	0.00309705
novel_miR_381	-5.15476	0.0205071
novel_miR_277	-5.16555	0.000982294
