# Supplementary material for: Construction of an lncRNA-mediated ceRNA network to investigate the inflammatory regulatory mechanisms of ischemic stroke
Source: PLoS One. 2025 Jan 23;20(1):e0317710. doi: 10.1371/journal.pone.0317710 (PMC11756804; doi:10.1371/journal.pone.0317710)
Supplement: S10 Table — (XLSX) [file pone.0317710.s011.xlsx]

## Sheet: Sheet1
#ID	T01	T02	T03	T04	T05	T06	T07	T08	T09	T10
ENSRNOG00000016275	8.53915	5.34392	7.48471	2.6499	2.12969	49.1478	49.4882	1515.59	12.0716	6.31162
ENSRNOG00000011452	171.976	165.2	306.193	208.993	122.602	367.203	384.526	433.202	432.621	382.511
ENSRNOG00000048955	118.021	206.674	134.638	130.354	159.441	426.238	496.052	333.603	282.815	173.053
ENSRNOG00000007290	105.684	95.0407	150.693	119.438	66.0477	286.042	285.689	232.097	290.121	210.727
ENSRNOG00000018712	85.4799	88.7889	145.152	92.2092	62.0474	187.827	246.523	270.744	176.66	168.432
ENSRNOG00000017939	78.6786	78.7118	148.193	79.379	56.6782	214.653	165.309	249.982	208.83	179.133
ENSRNOG00000026238	45.2641	10.7028	10.2786	32.7807	9.4828	11.3787	17.6941	167.042	205.469	110.244
ENSRNOG00000033134	74.72	34.1179	61.4042	19.1897	18.8554	178.053	64.3025	155.211	120.075	75.5931
ENSRNOG00000015445	27.115	35.641	54.8226	47.8042	27.152	84.2523	47.5647	138.275	103.068	142.75
ENSRNOG00000005479	47.1413	48.8525	55.0134	64.8368	49.2969	159.594	108.411	81.5541	176.162	58.7249
Rattus_norvegicus_newGene_178816	37.9467	8.01389	15.1798	5.77647	13.433	74.2718	119.846	53.1813	77.3447	28.8956
ENSRNOG00000016326	31.1579	33.4362	35.6998	37.841	33.495	104.994	81.769	105.311	53.8478	86.6102
ENSRNOG00000004089	20.298	23.439	27.9156	17.2133	21.7296	43.7869	36.7274	177.556	39.426	72.6712
ENSRNOG00000033261	35.0733	15.5565	70.6917	24.1436	20.2079	59.6738	114.555	96.6356	86.6782	63.7186
Rattus_norvegicus_newGene_22013	42.1804	43.0462	75.4424	44.1377	40.2853	74.3981	148.939	79.2289	105.5	86.5546
ENSRNOG00000028404	21.6699	19.795	22.2382	36.2626	13.3828	34.4759	33.4137	37.5317	54.4911	202.947
ENSRNOG00000009629	28.3103	28.9832	55.2864	40.5391	31.5363	57.3366	61.986	100.682	82.5907	126.856
ENSRNOG00000018627	36.6188	34.5482	43.4359	43.2927	36.4062	83.5899	58.0764	78.7753	65.0852	124.938
ENSRNOG00000001113	25.4909	14.5566	52.5025	24.2117	23.9613	62.7177	75.4941	67.8684	80.5836	65.635
ENSRNOG00000008116	29.5529	15.6802	42.7335	33.3273	35.36	70.7127	77.7858	70.4719	78.2856	66.1049
Rattus_norvegicus_newGene_17049	8.60231	0	3.0406	6.3696	4.11733	47.3111	104.891	16.5398	49.8028	9.57326
ENSRNOG00000013484	38.7755	28.9749	46.307	46.6261	23.5956	74.1584	92.7027	69.163	72.4526	59.5461
ENSRNOG00000006237	25.2697	21.4814	62.3432	24.1041	27.7544	59.8295	70.8887	73.3297	71.2501	69.3424
ENSRNOG00000005348	15.8987	20.7133	28.7974	19.4335	4.10064	53.3019	59.5586	47.5899	62.7398	48.106
ENSRNOG00000011775	31.6126	41.8161	29.0397	31.0958	37.3995	69.1729	76.1143	63.6881	71.8132	67.6519
ENSRNOG00000006527	29.8493	21.5188	54.1454	34.4573	26.3847	71.3542	66.3648	70.1425	65.7122	65.8741
ENSRNOG00000017689	21.2301	26.6532	54.4894	43.3417	23.0957	53.3825	74.6317	70.4542	71.6928	68.2625
ENSRNOG00000018798	21.7108	24.7109	42.8156	22.8935	16.4618	53.3903	58.4899	57.8311	60.5035	65.7006
ENSRNOG00000014107	27.944	20.6818	49.856	23.1341	34.053	66.9583	56.4762	68.5351	64.033	61.2189
ENSRNOG00000046149	25.9064	27.8279	36.1698	27.5657	19.2583	61.6621	61.1575	72.6096	52.211	50.2363
Rattus_norvegicus_newGene_184929	11.8719	9.36006	33.7502	15.0735	4.74678	31.4233	77.563	44.7921	44.391	29.7876
ENSRNOG00000021027	10.0113	3.28342	31.1932	9.04811	11.2394	40.0246	36.2889	41.9461	48.4007	47.5736
ENSRNOG00000014508	36.5808	25.3734	32.731	21.7356	20.0104	58.202	58.743	60.4775	51.0736	53.2154
ENSRNOG00000012988	11.4784	3.66122	25.428	11.7638	10.7044	40.7404	43.7337	32.4739	47.8722	40.3886
ENSRNOG00000020833	21.41	21.3347	56.3385	26.1085	22.1429	57.6876	52.4982	64.4311	61.9625	51.8328
ENSRNOG00000005391	16.8323	13.7687	20.76	23.6694	15.4324	48.8637	50.4189	41.1088	50.3449	40.0151
Rattus_norvegicus_newGene_196723	8.71326	11.1294	25.2446	11.5803	7.96259	29.6062	64.9651	30.8621	38.6264	34.012
ENSRNOG00000007682	22.2401	26.2774	31.1512	23.6864	18.1133	51.9492	53.9463	51.2921	50.5448	43.2909
ENSRNOG00000002730	21.1844	22.505	35.7435	28.0255	21.703	55.6166	55.7655	44.1974	49.2322	53.7865
ENSRNOG00000043465	15.813	14.9902	11.3142	43.5268	15.6878	44.9558	30.2241	59.7593	61.0621	31.6213
ENSRNOG00000036828	16.8812	15.2701	28.8441	19.8151	14.3642	25.7593	22.7116	25.7074	38.3344	99.9181
ENSRNOG00000036813	23.8931	24.7991	27.0961	18.4295	35.7122	41.1719	39.0894	64.9169	50.9575	47.0235
ENSRNOG00000018366	18.4637	8.84195	27.9243	22.1457	12.6062	40.7599	35.236	40.4578	36.6923	49.4467
ENSRNOG00000021017	18.3476	14.7319	30.4784	23.7438	13.7413	33.7107	39.4896	39.6957	41.6619	58.0605
ENSRNOG00000018960	34.6927	20.7571	25.665	21.4433	17.9861	37.8621	37.712	43.6004	52.7494	58.0454
ENSRNOG00000030771	11.8092	12.0007	18.1854	19.0771	13.7163	27.4833	28.3071	23.8929	37.2063	66.9668
ENSRNOG00000000775	8.31972	19.8104	25.5711	16.0891	13.5124	30.752	18.0819	47.5621	39.5503	55.1384
ENSRNOG00000009740	5.36477	4.20964	18.4253	3.78401	4.29021	21.964	30.0173	29.8599	34.2164	26.3931
ENSRNOG00000001173	19.1039	26.1937	14.0819	19.5558	9.85263	32.7784	35.4638	44.533	36.5323	40.1932
ENSRNOG00000007524	15.9864	17.6395	22.2996	21.558	14.4238	32.6275	34.5042	32.2268	47.5503	43.9517
ENSRNOG00000009345	9.09932	14.7717	20.5587	13.3727	10.2353	24.6993	15.9909	31.0788	40.0953	52.2817
ENSRNOG00000020478	10.8289	12.2544	6.47687	11.0633	10.28	29.8236	30.0178	26.6901	31.7064	28.7436
ENSRNOG00000001309	9.6308	8.06467	14.4843	9.75404	3.33637	27.774	27.5631	36.1435	25.1516	23.4153
ENSRNOG00000005989	25.9603	30.4568	22.2044	16.1213	14.5366	39.7441	37.7305	47.1266	40.6349	38.814
ENSRNOG00000029610	5.57319	8.06603	16.828	8.8695	10.7072	31.8026	17.4282	33.1639	13.4019	46.2891
Rattus_norvegicus_newGene_210610	21.9661	18.5981	30.1077	14.3849	20.0273	27.1661	69.1854	32.3744	37.8596	30.5303
ENSRNOG00000025463	17.6866	25.2203	19.7212	12.6109	13.4707	44.8766	30.7822	42.3378	32.1948	26.8824
Rattus_norvegicus_newGene_93244	9.0401	11.9848	15.1919	7.88171	8.08092	19.2309	52.7841	22.7793	27.3732	18.366
ENSRNOG00000004117	13.2963	10.7143	11.3782	4.99282	2.78149	32.0367	24.0007	28.724	25.6578	21.0299
ENSRNOG00000047493	7.29665	4.16538	13.7945	4.77047	5.03393	29.7992	26.3309	20.3819	26.5566	19.4296
ENSRNOG00000015763	1.89457	0.826512	4.45585	2.46874	2.43603	24.0908	21.7788	21.5306	14.7203	16.6753
ENSRNOG00000020694	8.69368	8.42502	25.8884	12.488	8.91792	28.6133	27.6629	35.5461	30.0816	28.8194
Rattus_norvegicus_newGene_43140	9.20021	5.53298	20.8891	11.5426	8.99325	23.5476	31.7007	26.3501	27.3085	32.9309
ENSRNOG00000002229	13.3035	14.7749	19.3419	18.1562	5.12174	9.23284	21.254	19.5926	33.5761	71.9019
ENSRNOG00000022116	5.55688	1.3627	9.02237	6.04878	5.7011	31.6894	25.878	22.42	18.0325	13.432
ENSRNOG00000021472	5.79586	8.88405	20.8978	11.4079	10.0167	21.0261	13.7454	35.4905	35.9234	32.1166
ENSRNOG00000000186	8.10574	6.30163	23.2878	5.70372	7.79596	22.6494	26.0433	23.6297	29.6604	29.6727
ENSRNOG00000018445	6.888	5.77665	17.8059	15.5062	7.43833	29.9728	28.1101	27.8031	28.0809	19.5273
ENSRNOG00000031852	22.8902	9.54916	26.5343	11.4451	19.2769	31.1528	34.1899	32.6476	43.4377	28.2645
ENSRNOG00000003134	11.7877	10.3724	24.4653	15.2743	9.5703	24.5964	32.622	26.0903	33.2269	34.1347
ENSRNOG00000011931	17.7314	13.3581	25.611	15.9772	17.7247	50.4095	29.4623	33.3821	28.9779	26.9113
ENSRNOG00000012362	11.4709	5.21092	17.1044	11.487	8.15334	37.3198	23.3258	26.9968	22.6703	18.9848
ENSRNOG00000022386	7.78976	13.0308	19.0866	13.0135	8.93096	21.4873	14.7031	37.855	23.9317	37.5252
ENSRNOG00000008088	9.82265	9.34684	18.585	11.1618	9.84242	22.513	27.6996	28.9691	24.9562	23.8429
ENSRNOG00000022753	9.82095	7.13089	12.4518	9.08814	6.34514	21.8389	21.5568	24.6804	21.5229	24.3701
ENSRNOG00000005284	11.1254	10.9741	20.013	13.404	14.3747	32.0433	20.9484	33.2888	26.9616	25.3645
ENSRNOG00000016827	9.00322	10.7514	19.1351	10.2073	10.3754	27.5419	24.0417	25.4027	22.4134	27.4633
ENSRNOG00000010085	1.65722	1.13351	5.89211	2.0574	2.67339	14.6819	17.6152	13.4681	16.9358	16.7625
ENSRNOG00000016828	7.89201	10.0236	13.7429	10.7699	6.2213	19.908	18.6772	24.8481	24.3705	24.2205
ENSRNOG00000047786	5.38976	2.02275	5.06045	6.87456	8.21634	32.0071	28.5667	11.6214	12.2123	6.09889
ENSRNOG00000003800	3.30112	1.49257	3.01125	3.40862	2.78474	7.05589	4.02395	2.46758	11.0226	51.824
ENSRNOG00000023389	13.7849	11.4522	16.8918	11.0495	7.12766	25.6527	21.294	31.6892	22.8374	21.1339
Rattus_norvegicus_newGene_206932	7.09701	14.5414	13.1243	8.49637	8.53561	16.8108	38.0228	21.9619	18.8154	17.7486
ENSRNOG00000029528	4.29275	2.8701	11.0156	5.56058	3.64374	18.9599	16.2279	20.4988	17.0102	15.6401
ENSRNOG00000010311	10.8918	11.0907	17.0616	14.8786	11.8866	22.9966	29.4763	26.4569	23.7075	23.7743
ENSRNOG00000004672	12.7319	9.50371	19.0252	12.3912	9.91465	25.4128	23.2145	25.6125	26.3641	21.7788
Rattus_norvegicus_newGene_204920	3.69284	6.40059	8.9642	6.76095	3.99442	12.1469	26.7447	11.0603	17.9629	20.6782
ENSRNOG00000042731	4.67341	2.77241	14.2603	6.08425	4.31557	16.1735	21.3083	16.9168	17.5108	18.8864
ENSRNOG00000013306	5.25912	4.04802	10.0127	5.18199	3.83042	17.8174	14.2058	19.0559	15.5073	20.3468
ENSRNOG00000013228	10.1233	8.49616	14.01	10.0804	8.16877	19.8697	22.8856	20.4697	23.9096	21.2171
ENSRNOG00000002524	6.0679	10.1434	16.7133	6.3949	5.60709	13.9135	14.0623	24.0322	20.8998	29.4227
ENSRNOG00000021231	8.98385	7.17871	12.4644	9.78666	6.44448	23.9006	16.1876	17.5983	25.9332	18.6172
Rattus_norvegicus_newGene_184504	6.52386	2.28564	1.84207	1.07349	0.909096	17.3742	25.6277	7.91196	16.6957	1.97442
ENSRNOG00000036659	11.6514	6.657	20.493	7.02873	5.55353	25.5838	19.2509	25.9215	21.335	16.167
Rattus_norvegicus_newGene_117492	6.99754	10.3723	10.324	10.0281	9.11332	13.1355	33.8731	17.3975	22.5338	16.4436
ENSRNOG00000016385	7.71874	5.43252	9.102	8.01892	2.67963	19.4097	12.9858	21.0605	17.0129	17.9536
ENSRNOG00000013971	8.46106	8.26096	15.0761	8.76927	7.62452	19.7875	17.3187	20.9364	21.4858	23.7228
ENSRNOG00000003207	11.5267	4.95793	11.0844	10.3868	7.46931	25.0326	17.6888	24.8077	16.8446	16.0278
ENSRNOG00000026055	12.3933	5.65533	19.1929	4.56276	7.87523	19.3561	17.8375	29.5522	23.8019	14.0858
Rattus_norvegicus_newGene_11762	3.33709	3.17308	6.90486	2.67672	2.78709	8.15731	25.3207	10.2825	14.5483	15.0325
ENSRNOG00000002365	6.57384	2.54298	8.11282	5.33254	6.69773	16.0317	15.0796	14.7175	20.9792	16.6747
ENSRNOG00000013589	11.1069	6.85514	13.6598	10.379	11.6562	26.3912	24.7283	22.2828	16.0914	18.1805
ENSRNOG00000020746	8.62602	5.45556	16.0951	11.8093	4.4354	19.9934	16.0904	21.6128	20.9401	21.0631
ENSRNOG00000002305	5.06089	4.73671	9.20125	4.24021	5.43962	16.3755	19.8422	14.691	16.5647	14.4433
ENSRNOG00000022237	9.58472	6.43377	8.94834	6.17514	4.82378	18.3216	20.8135	16.723	19.946	13.2865
ENSRNOG00000011310	7.40754	4.24941	5.92398	5.71043	5.38899	14.0007	8.49366	11.3529	10.2775	36.8655
ENSRNOG00000007636	10.3267	5.2947	20.6504	6.49106	5.66185	20.6542	19.6601	21.2334	23.7565	15.2932
ENSRNOG00000020246	8.97859	6.43485	10.8207	8.96376	9.05524	33.5665	22.1535	16.5415	11.4144	12.0488
ENSRNOG00000019342	4.35965	1.44569	9.06199	7.44473	3.47355	24.5701	16.9249	15.8776	11.2644	7.39283
ENSRNOG00000010031	7.18378	3.19578	9.74743	7.73491	7.18952	25.9056	20.0557	14.1798	11.5086	13.3365
Rattus_norvegicus_newGene_19854	12.8587	13.7445	18.0271	11.6205	13.7523	13.8933	34.6213	20.3719	25.8986	24.8196
Rattus_norvegicus_newGene_172317	3.00625	2.02384	8.78705	2.98712	1.69292	9.13794	15.2463	10.9374	14.8047	16.6887
ENSRNOG00000001785	8.91541	6.49038	9.69591	7.93227	6.38675	21.0486	14.3097	21.5951	14.2542	16.3485
ENSRNOG00000014226	9.30719	1.56707	10.7616	6.73185	5.27892	10.7015	19.8745	14.3237	19.1358	17.7111
ENSRNOG00000009079	5.55063	7.73815	14.948	10.9138	4.60319	20.4343	14.9099	16.7603	18.2004	20.9626
ENSRNOG00000026466	7.43779	7.43307	13.2534	5.06118	6.37993	20.7497	15.4576	19.3278	16.0929	14.636
ENSRNOG00000005034	6.94348	5.94249	9.60648	10.6512	7.31968	19.9193	20.104	17.1335	13.6523	16.188
ENSRNOG00000032002	3.37222	2.50458	4.86307	3.26657	2.35493	13.2651	13.7095	10.4754	13.7071	11.6444
ENSRNOG00000018836	8.44867	7.63193	13.0908	8.66812	7.9592	17.3034	20.1742	16.7001	19.2662	18.1407
ENSRNOG00000013818	5.96698	5.98982	10.7192	4.37835	4.49582	19.1031	15.7332	18.0103	17.6828	5.96253
ENSRNOG00000007069	6.40844	3.75867	9.1157	8.72699	4.56125	14.5339	15.205	16.6262	14.8807	16.225
Rattus_norvegicus_newGene_12014	4.22912	5.71322	11.2427	5.8207	4.12506	9.47537	22.7364	12.474	18.3977	12.4169
ENSRNOG00000012302	3.88133	2.60358	9.32586	6.04334	3.48579	13.2755	12.8932	9.3314	19.8675	14.2171
ENSRNOG00000019659	7.07594	7.12879	11.9773	10.166	9.41956	22.3961	12.9705	18.505	15.0083	20.738
ENSRNOG00000018170	10.2827	6.16	9.50907	8.15245	4.3461	17.7655	12.9247	18.6232	14.3656	18.0928
ENSRNOG00000005934	16.6237	11.1591	14.2269	13.8722	10.0728	26.4513	29.4161	17.4552	19.3455	16.0085
ENSRNOG00000033912	7.84428	3.389	10.0302	5.64483	3.1064	11.0306	16.0009	15.3079	12.6755	17.6736
ENSRNOG00000021507	6.75558	5.36187	8.71954	7.01449	5.86617	15.9406	17.5083	13.4111	15.0753	14.2877
ENSRNOG00000023351	4.52648	2.24711	10.395	3.13335	5.2717	10.5713	13.204	15.8396	13.2744	15.1086
Rattus_norvegicus_newGene_179714	7.45275	4.33006	8.17396	6.70368	8.34145	9.63403	17.8885	13.7895	17.7541	18.287
ENSRNOG00000002456	9.47105	5.79001	10.0284	7.3998	4.16696	15.329	13.4193	20.348	18.1867	11.8468
ENSRNOG00000013781	10.2027	10.9135	13.3656	9.727	5.56428	18.5461	17.4851	23.7676	15.4053	16.588
ENSRNOG00000007102	3.99474	1.79747	10.2087	3.1474	4.05879	12.3558	12.7331	13.8433	13.5722	12.7173
ENSRNOG00000011323	7.08912	6.86257	14.3341	7.6345	4.96766	16.0745	11.6524	22.2916	15.3001	17.3095
ENSRNOG00000037957	3.02788	2.1598	5.99848	3.92246	2.11793	13.2376	14.309	11.334	9.85435	10.0046
Rattus_norvegicus_newGene_206918	7.62656	8.35369	10.195	6.70421	3.87566	10.8702	28.403	13.9393	12.6159	11.6113
ENSRNOG00000014702	7.11615	4.77899	12.5953	8.11055	6.27029	14.7271	16.4007	13.0009	16.4336	17.6448
ENSRNOG00000001242	2.88924	3.12508	11.3912	4.45119	4.68575	10.4675	8.12263	18.5062	10.0557	18.5967
ENSRNOG00000029876	25.3216	11.6797	22.9026	18.3964	22.0623	22.4186	34.236	33.8823	29.5984	19.2725
Rattus_norvegicus_newGene_161308	2.6832	3.4638	5.96712	4.71301	3.1764	5.83409	17.1119	6.80419	9.85126	18.8118
ENSRNOG00000036790	5.32833	4.52062	10.4715	5.95339	5.7168	13.0455	14.554	13.6907	13.3397	15.2712
ENSRNOG00000008631	6.19097	8.57065	11.4215	7.708	5.65796	12.4191	15.2548	12.3697	19.1646	18.0617
ENSRNOG00000025589	4.6822	3.17085	11.3379	4.95613	4.30133	11.2141	14.6901	11.3974	13.7526	14.7031
ENSRNOG00000013408	8.13334	5.70606	11.4601	6.39272	4.60795	15.0926	14.3304	15.0676	13.0157	15.422
Rattus_norvegicus_newGene_172392	3.43352	7.09051	6.3402	5.236	4.12001	7.59905	18.4487	8.08257	14.8181	13.7012
Rattus_norvegicus_newGene_57157	3.45241	3.63907	5.59401	3.62351	3.8705	6.77492	16.1021	8.74511	11.5951	13.3551
ENSRNOG00000013916	5.60279	15.1246	8.84048	3.69143	5.60684	12.6404	13.8385	16.812	17.6585	14.3034
ENSRNOG00000047023	3.01238	2.30046	9.18281	5.88774	5.7941	11.2878	14.4156	12.0794	13.4982	11.2087
ENSRNOG00000007705	3.11387	4.31769	9.20645	3.69286	2.99495	7.66237	15.0494	8.84934	16.0905	11.4003
ENSRNOG00000013902	3.41098	2.56094	4.95941	2.73697	2.15379	10.7175	13.1261	7.37209	9.1365	10.9361
ENSRNOG00000015538	3.53173	2.31351	5.7626	2.60441	1.66914	10.7033	10.3368	10.458	10.2774	9.25419
ENSRNOG00000015594	3.53324	1.83423	9.26423	3.22216	4.14608	9.35777	12.655	10.7675	12.7464	11.1976
ENSRNOG00000005697	5.1613	3.69381	8.63885	8.20532	3.24148	9.05048	13.2496	11.3709	13.3134	16.5243
Rattus_norvegicus_newGene_195666	6.01739	3.80873	1.94841	2.62093	1.59442	10.5335	9.3936	9.12412	17.0738	4.00877
Rattus_norvegicus_newGene_49549	5.04572	3.17011	6.58987	4.97891	3.53577	10.7165	14.6657	8.75412	11.1499	11.5771
ENSRNOG00000015155	4.29948	4.03127	10.3791	3.97356	1.91308	10.6472	11.401	15.8478	7.99114	11.9141
ENSRNOG00000021079	4.92942	6.08098	12.5777	7.39747	6.36873	11.7644	13.2822	17.6424	15.5243	12.1741
ENSRNOG00000048297	1.87548	2.48829	1.90511	1.98622	1.58021	23.4352	9.67452	2.7332	2.96155	3.94198
Rattus_norvegicus_newGene_202174	2.92198	9.99549	13.0264	8.75236	3.03181	6.11953	4.76256	20.6393	10.037	28.8032
ENSRNOG00000008012	8.25193	4.92865	9.14179	6.83263	7.22176	16.0125	14.3655	13.4633	13.569	11.5718
ENSRNOG00000013413	7.06523	5.24424	6.49404	4.88867	4.90873	14.8743	14.3771	12.1685	12.3824	7.29441
ENSRNOG00000019958	7.51575	5.31632	11.0085	11.2244	4.83358	13.9767	18.1732	8.29821	14.3575	16.6965
Rattus_norvegicus_newGene_206935	4.53972	7.53654	7.91848	5.42931	5.10986	10.9116	15.3685	14.8263	14.0582	6.94498
ENSRNOG00000003515	6.34041	5.7473	8.25716	5.57584	7.84237	16.0853	13.6736	13.1333	10.5053	11.7104
ENSRNOG00000007607	9.29659	3.52257	3.76298	8.96438	6.817	13.7939	11.1126	13.3241	17.6451	7.4085
ENSRNOG00000004048	7.2043	4.71403	8.17563	7.18959	5.632	9.45477	10.7112	9.83389	14.2461	18.1295
ENSRNOG00000033915	1.24465	0.507143	5.7536	0.510983	1.54164	6.99146	8.26356	8.35575	7.54016	7.8097
Rattus_norvegicus_newGene_1631	1.35944	1.80422	3.88208	1.24741	1.00693	3.03326	10.9431	4.44837	8.42934	11.8306
ENSRNOG00000011260	3.6777	2.73545	4.94474	4.31436	2.57335	10.9042	11.755	8.55104	8.77335	7.25521
ENSRNOG00000009140	6.28907	2.40575	5.38067	11.5941	3.60607	10.0071	14.4287	17.3572	11.877	4.55507
ENSRNOG00000023208	2.73057	2.06679	5.07221	2.41171	2.96241	8.25149	9.07267	8.9009	8.62153	9.27272
ENSRNOG00000014366	14.1689	12.3508	14.1185	9.02781	10.0141	19.6677	18.1139	16.6743	18.1891	15.501
ENSRNOG00000019857	1.15904	1.23061	1.47458	2.02568	0.579701	2.16455	2.86297	2.10463	4.64759	22.8768
ENSRNOG00000000281	3.38053	2.17913	6.74107	3.00732	2.32967	8.92014	10.2111	10.6392	8.2072	7.73411
ENSRNOG00000013850	0.892329	0.069267	4.26373	0.302792	0.414768	5.45887	8.00774	6.04379	5.9359	7.71015
ENSRNOG00000014343	2.57658	3.4958	7.3049	3.73757	4.51466	7.70643	4.35853	9.61731	10.6921	16.454
ENSRNOG00000003463	4.8156	4.22756	8.75855	4.90455	5.62476	11.0292	9.61364	13.1639	9.27218	12.4295
ENSRNOG00000045737	3.96373	1.51359	2.90062	1.70779	4.34858	5.78511	7.44538	14.5346	6.79086	6.68135
ENSRNOG00000000463	7.94608	3.64723	5.12974	5.51106	4.1569	7.90233	12.6649	8.21353	10.1049	14.0678
ENSRNOG00000004158	6.09836	2.35581	7.2737	5.97847	6.26084	12.2747	10.3379	9.46523	12.1047	10.0339
Rattus_norvegicus_newGene_41577	3.53291	3.95147	8.73123	4.19429	7.01574	8.36576	14.6976	7.59757	15.1489	7.52021
ENSRNOG00000012284	3.1353	5.54252	7.28348	6.23654	4.72795	11.8754	14.0528	7.63506	10.7472	8.47752
ENSRNOG00000050639	3.60631	2.16452	11.828	4.78423	4.24938	8.23311	11.8006	9.34289	11.125	11.983
Rattus_norvegicus_newGene_110449	2.46208	2.80544	3.54772	3.27177	2.27588	6.05542	12.4454	6.23103	8.21523	6.98601
ENSRNOG00000019354	6.02634	4.01499	5.45253	5.724	5.3924	9.85145	9.67994	9.63988	10.6125	12.1287
Rattus_norvegicus_newGene_162725	2.96733	2.23779	8.89412	2.03695	2.23967	7.25045	11.4365	10.0237	7.54436	7.06412
ENSRNOG00000008174	3.86857	3.70383	6.62942	4.08176	4.73408	8.8784	8.29244	8.54572	9.77819	12.2042
ENSRNOG00000003280	2.76698	3.45319	9.02605	3.89239	3.89006	8.76512	8.70485	7.48175	11.131	11.3391
ENSRNOG00000023162	0.778058	0.876177	3.45514	1.76744	1.07092	4.61193	3.85096	10.066	4.98413	8.82263
ENSRNOG00000004937	5.16252	4.29556	10.1237	5.19779	5.26437	7.98799	12.2225	9.19757	12.6193	12.2862
ENSRNOG00000031536	8.05797	7.78014	4.28705	6.74517	3.73145	17.5159	7.44778	8.29814	12.7788	8.79535
Rattus_norvegicus_newGene_101399	5.79666	4.76164	7.37455	4.38756	5.46893	9.48672	15.6695	8.04333	9.17395	9.56339
Rattus_norvegicus_newGene_172344	1.50438	1.00331	6.23638	1.8917	0.976352	4.52053	11.6743	5.04619	6.3566	8.15083
ENSRNOG00000028743	4.17052	2.92037	6.77948	3.23745	3.96945	9.14269	9.13415	9.09088	9.73032	7.6709
Rattus_norvegicus_newGene_3804	1.45353	2.66482	4.2685	1.92539	1.3404	4.34305	11.9984	5.00147	8.51208	5.48885
ENSRNOG00000001492	7.77994	4.15841	13.2355	15.2965	5.22962	15.0023	12.1644	14.2163	14.3709	13.4166
ENSRNOG00000049194	4.57656	4.28023	10.1553	6.09934	3.57107	8.64436	10.5153	13.2265	11.3814	8.12853
ENSRNOG00000016057	1.12771	0.176241	1.44975	1.91378	0.685182	5.53484	5.37233	13.1788	2.85989	1.16571
ENSRNOG00000027770	3.58044	3.00532	6.4473	3.61596	3.74788	7.45122	7.80214	10.5621	9.23816	7.98795
Rattus_norvegicus_newGene_47561	1.73044	0.610575	1.79946	2.08566	1.817	3.99693	6.29484	6.12926	7.3602	6.63303
Rattus_norvegicus_newGene_172355	1.60179	1.26243	5.67265	1.78973	1.24161	4.37719	10.3966	4.11717	7.76221	7.26412
ENSRNOG00000026379	3.68518	5.12251	6.88888	5.12022	3	6.59487	11.8441	7.99254	10.5984	9.07802
ENSRNOG00000050996	2.2503	1.43623	9.3535	2.81318	3.33447	8.6013	8.33895	8.23989	10.0889	6.20746
Rattus_norvegicus_newGene_62174	3.05235	3.52839	2.67614	1.18502	1.96916	7.23932	6.74475	5.5958	6.59837	8.26746
Rattus_norvegicus_newGene_78569	1.69772	1.50848	3.71774	1.82952	1.43989	5.02273	11.5805	5.23133	6.06768	4.1882
Rattus_norvegicus_newGene_3774	1.50026	2.90495	3.64195	2.65307	3.78165	4.81658	12.1532	7.78442	6.48893	5.1087
ENSRNOG00000029510	2.7654	2.61921	6.07472	4.21838	3.62091	8.58029	8.48332	7.2275	8.5223	7.97955
Rattus_norvegicus_newGene_80504	2.3858	3.93153	2.62431	3.80582	2.53825	4.83158	14.171	3.61233	8.296	5.81531
ENSRNOG00000019118	3.13567	2.73836	6.77696	6.04327	3.78872	15.2585	8.98249	5.05692	8.89297	5.58864
ENSRNOG00000032261	3.45872	2.97259	4.7795	2.5328	2.87862	4.80268	9.05529	8.56091	9.09281	6.17471
Rattus_norvegicus_newGene_11451	2.15294	1.92277	4.95858	2.67345	2.50303	8.73776	7.10357	5.88911	7.45245	5.9871
Rattus_norvegicus_newGene_140329	1.40958	1.75517	3.45889	2.37818	0.999201	3.26459	9.16672	5.12806	5.59239	7.70062
ENSRNOG00000021098	1.92233	0.636683	3.84619	2.88821	3.65127	4.18018	4.17032	4.25551	6.22991	14.9287
ENSRNOG00000008534	1.67968	2.10735	4.11122	1.75344	2.9584	5.1695	4.96352	6.94429	8.55394	7.43895
ENSRNOG00000032206	4.69456	4.46231	6.06238	5.29252	4.30102	9.8737	10.0015	10.941	9.45278	4.94679
ENSRNOG00000018086	1.01972	0.288678	3.88983	2.80776	1.27447	7.94532	7.94747	5.68082	4.96504	2.86265
Rattus_norvegicus_newGene_196741	1.5234	2.31262	4.68312	2.27258	1.1518	3.93742	12.2031	4.60957	7.10496	4.19868
ENSRNOG00000004327	0.132134	0.360518	0.848474	0.12926	0.201898	17.2062	1.10395	0.539184	1.56663	1.36149
ENSRNOG00000002336	7.9471	6.43862	7.76018	6.97639	5.8414	9.90722	12.7013	11.5767	9.37561	11.4922
ENSRNOG00000018841	3.87298	3.37537	5.01198	3.35564	2.94279	6.47116	6.28655	8.74063	7.5353	9.3858
Rattus_norvegicus_newGene_138940	4.70323	3.81354	6.45296	2.58196	4.11463	4.72962	12.4501	10.3945	6.72423	7.21557
ENSRNOG00000007508	3.25436	1.30111	5.29334	2.73271	1.72209	7.11205	5.62865	8.14576	6.14414	7.04191
ENSRNOG00000016675	2.59251	2.56569	5.2886	2.34458	2.7052	7.10006	8.88121	9.32283	5.54514	4.31481
ENSRNOG00000026392	3.01273	1.8946	4.99673	2.55829	1.84352	8.76614	6.41835	8.76288	5.46819	4.52173
ENSRNOG00000003098	3.44014	1.85201	4.93141	2.67659	2.85711	6.31465	7.56053	6.12478	9.03287	6.34661
Rattus_norvegicus_newGene_18353	2.39115	1.90059	3.51051	2.75685	2.21146	2.88538	11.6872	5.17275	6.41832	6.08508
ENSRNOG00000015768	0.678988	0.063035	1.89701	1.02889	0.726166	5.33924	4.26703	5.37409	4.60485	3.85601
ENSRNOG00000025130	2.45858	1.63772	3.77154	2.64316	1.9682	5.99401	8.23588	5.2036	7.71397	4.29101
ENSRNOG00000031834	3.33361	1.51293	7.40226	4.40336	3.96689	6.85032	8.85252	9.46704	8.0981	6.13686
ENSRNOG00000003183	1.59389	0.680022	2.64986	2.7005	1.51106	9.86353	6.79043	4.39016	4.27757	2.40962
ENSRNOG00000007041	3.47228	1.79497	3.58267	2.52111	4.62805	7.33204	6.06995	6.20091	8.79206	6.15706
ENSRNOG00000005097	4.20577	2.77705	5.37302	3.89374	3.72524	6.39461	6.48402	5.98688	14.0431	5.59062
ENSRNOG00000050854	4.0885	2.36693	4.43512	2.63692	2.8715	6.39051	8.19012	8.16867	6.28266	5.65099
ENSRNOG00000049614	2.68257	1.61677	2.63049	2.22226	1.6503	8.54747	4.3868	4.89293	5.18102	6.02497
Rattus_norvegicus_newGene_210644	2.61226	3.20534	4.11588	2.12746	2.1626	3.93293	10.9619	5.41986	6.87845	5.09948
Rattus_norvegicus_newGene_78588	1.24052	0.983201	3.18945	1.11643	1.22924	4.69485	8.27314	2.93129	6.98472	2.92401
ENSRNOG00000013770	2.21644	3.03753	4.29418	2.9658	4.52591	4.89602	5.89796	7.14808	8.61214	8.31484
ENSRNOG00000018215	0.52051	0.083492	2.63505	1.37566	0.555076	8.72216	6.11172	2.69863	3.40847	2.01385
ENSRNOG00000033402	1.26291	1.20227	2.52656	2.07952	1.99596	3.44428	5.90674	6.59799	5.75188	4.87132
ENSRNOG00000024426	1.19329	0.920504	3.35774	2.26234	0.838021	9.40893	3.4934	3.10817	2.9033	6.9819
Rattus_norvegicus_newGene_129095	2.1183	1.29308	2.72981	1.65308	2.34241	3.22239	9.21987	3.15215	4.50439	7.18379
ENSRNOG00000012580	2.00337	1.46449	4.32112	2.25271	2.54286	7.59017	4.34998	6.33702	5.50418	5.90671
ENSRNOG00000019573	2.26953	1.90104	6.14859	2.48112	4.63055	6.35769	6.02561	5.65899	8.74644	7.58071
ENSRNOG00000003237	4.03068	3.07726	4.49195	3.79165	4.63789	7.36885	7.48216	7.18416	8.53723	6.394
ENSRNOG00000037446	2.84227	1.46374	4.60649	2.58256	2.42523	7.50214	4.83997	6.4883	6.71809	5.27569
ENSRNOG00000001960	1.36832	1.2283	2.63517	3.93002	1.57194	5.5982	6.73867	4.35415	6.79492	3.93965
ENSRNOG00000018950	2.7824	4.45038	4.93407	3.63396	2.3593	5.1375	3.09703	7.87205	7.59786	11.1391
Rattus_norvegicus_newGene_117497	1.77672	3.19036	2.51405	1.18733	1.79865	3.37396	10.5538	4.23357	4.58328	4.2719
Rattus_norvegicus_newGene_57462	1.49402	1.79431	2.67999	1.59868	1.04872	3.68265	7.14752	3.82767	5.01867	5.48066
Rattus_norvegicus_newGene_210523	3.91016	3.6799	4.87577	2.82957	2.39723	4.65537	7.95763	7.62717	8.09088	5.73757
ENSRNOG00000017808	1.47976	1.32889	4.32781	2.54	1.38334	5.26419	4.96934	5.77804	5.87709	5.42798
ENSRNOG00000033496	3.17789	3.49086	6.07372	3.25787	3.14424	5.4392	8.78077	5.34224	8.48547	7.18442
ENSRNOG00000010079	0.310599	0.057105	0.280505	0.675429	0.409747	4.88617	9.80317	0.299178	0.624315	2.10198
ENSRNOG00000046211	1.61384	0.96171	2.36401	5.35658	2.27664	4.57862	6.71553	7.76691	4.50531	4.97332
Rattus_norvegicus_newGene_172368	1.81492	0.909501	3.36858	1.30737	1.10762	2.94404	7.41371	3.08024	4.97386	6.0046
Rattus_norvegicus_newGene_196746	1.43166	1.27554	2.68821	1.29104	0.910624	3.15137	8.18441	3.5787	5.04805	3.54062
ENSRNOG00000050320	1.34881	4.36964	5.13246	1.66475	1.37285	6.43084	4.54268	6.89919	6.84488	5.07519
ENSRNOG00000019404	1.15748	0.819587	1.40139	1.03264	0.515755	3.70458	3.79705	4.94339	3.00873	5.37077
ENSRNOG00000017619	2.69244	2.60045	3.02214	2.77278	2.04255	7.24907	5.81346	5.32015	4.16046	6.27018
ENSRNOG00000038328	1.454	3.28692	4.81118	2.33519	1.65984	3.51192	3.12259	7.73975	5.45137	9.35917
Rattus_norvegicus_newGene_206950	2.71018	3.40172	4.24884	3.06975	2.66824	4.67569	10.0212	5.38377	6.11482	5.4426
ENSRNOG00000007139	1.1079	0.463013	2.90934	1.48713	0.964021	3.3117	6.82586	3.43954	4.84614	4.03103
Rattus_norvegicus_newGene_163145	0.956848	0.898796	0.512581	1.61435	0.074519	4.7972	4.32782	2.47408	5.14283	2.76387
ENSRNOG00000021945	3.54302	1.69107	3.08017	2.8978	0.882019	6.71574	4.20896	6.31879	5.20781	5.00054
Rattus_norvegicus_newGene_146059	1.38143	3.08103	4.08655	2.86301	0.817769	3.83005	3.89807	4.74084	6.15413	8.9118
Rattus_norvegicus_newGene_2593	1.93702	1.45529	3.06768	1.76274	1.46836	4.03883	6.33155	5.96116	4.17897	4.44075
ENSRNOG00000009967	1.52077	1.06111	2.47429	2.58829	1.21137	3.57746	4.7645	4.59119	5.26297	5.91226
ENSRNOG00000009533	3.65861	2.17622	5.95384	2.70134	2.32086	4.33344	5.77269	7.34283	7.40405	7.20068
ENSRNOG00000016467	2.59999	1.83403	2.56296	2.31526	1.72736	5.40475	4.49146	4.7556	6.01025	5.42828
Rattus_norvegicus_newGene_93358	2.0484	3.0767	2.83091	2.07707	1.42814	3.78916	10.5035	4.21959	4.39136	3.56446
ENSRNOG00000002911	1.51809	0.661588	2.5813	1.10761	0.352947	5.79917	3.37339	2.92658	4.73308	4.34945
ENSRNOG00000045728	0.082015	0.210939	0.227837	0.048565	0.199481	3.5139	1.64904	2.34426	3.60577	4.55012
Rattus_norvegicus_newGene_95454	1.58151	0.509104	3.17226	1.05838	0.975127	3.12549	6.59211	3.77585	5.10461	3.58185
ENSRNOG00000007865	2.88577	2.77159	3.33834	2.40052	2.09775	5.00856	4.33292	5.45516	5.34716	8.05114
Rattus_norvegicus_newGene_151062	1.24496	1.2842	1.66188	1.06196	0.904933	2.06185	7.11382	3.10127	4.35169	4.20038
Rattus_norvegicus_newGene_125072	0.827749	1.72158	0.643334	2.60422	0.627046	1.16539	7.53818	3.77808	4.11296	4.46542
Rattus_norvegicus_newGene_172362	1.24398	0.74479	2.89429	0.959911	0.718578	2.78843	5.98365	2.86053	4.42202	5.07763
Rattus_norvegicus_newGene_196740	0.827013	0.961709	4.34263	0.952503	0.65023	3.62301	8.68632	2.50531	5.14994	2.24408
Rattus_norvegicus_newGene_57537	0.86419	1.0972	1.95066	1.08366	0.743923	2.55236	6.60518	3.40616	3.40254	4.18614
Rattus_norvegicus_newGene_92594	0.896986	0.790349	2.19483	0.767071	0.93265	3.6713	5.07343	3.75637	4.37505	3.10238
Rattus_norvegicus_newGene_6249	0.879122	1.69474	0.863017	0.378262	0.115673	3.86688	5.59041	4.96699	2.68828	1.16568
Rattus_norvegicus_newGene_29980	2.81841	3.17608	3.07557	1.86266	0.749621	6.63039	6.79887	6.12547	2.44834	3.92291
ENSRNOG00000016361	1.18825	1.59477	4.1206	1.47936	1.75992	6.64953	4.02092	3.4951	5.07638	5.08232
Rattus_norvegicus_newGene_79666	2.04422	1.02498	0.545114	0.898529	1.29679	3.3095	5.45897	3.28246	5.65246	2.27815
Rattus_norvegicus_newGene_78566	1.04871	1.30304	2.5203	1.41954	0.970496	2.69576	7.53208	2.74443	5.24946	3.20581
ENSRNOG00000010938	1.18614	1.43174	4.86297	1.93661	1.15481	3.4375	5.75396	4.60714	5.02878	5.89123
Rattus_norvegicus_newGene_93733	1.68748	1.78708	3.44215	1.35772	3.12782	5.2472	3.234	5.18084	6.48841	5.30581
Rattus_norvegicus_newGene_196743	1.14044	1.44623	2.92456	1.38725	0.998076	3.03571	7.69331	3.37836	4.42954	3.39303
ENSRNOG00000033734	1.19951	0.37312	2.21569	2.12205	1.27878	8.3989	4.98414	3.1114	3.16144	1.52457
Rattus_norvegicus_newGene_37147	3.16931	4.11005	10.8247	3.63038	5.27172	7.8306	9.54167	5.77259	8.73742	9.00489
Rattus_norvegicus_newGene_206939	2.57049	3.5871	3.88572	2.26266	1.99808	4.32456	8.97749	5.15977	5.43479	4.24452
Rattus_norvegicus_newGene_102313	1.58626	2.78791	1.45692	2.94829	1.32272	2.22569	8.42756	2.81655	5.98759	4.42494
ENSRNOG00000006831	3.29547	1.93782	3.52434	1.8131	1.89365	7.25511	5.8149	5.18432	4.65086	3.11427
ENSRNOG00000016737	4.53745	2.2744	2.86105	2.23782	1.31557	8.77956	3.04567	7.12695	5.18082	2.64621
ENSRNOG00000013436	3.20518	2.02003	1.57262	4.97427	1.53976	5.31061	3.63942	6.97875	5.07345	5.8129
Rattus_norvegicus_newGene_57548	1.10175	1.43857	2.36797	0.928582	0.809364	2.95415	6.36795	3.07549	3.92736	3.79609
Rattus_norvegicus_newGene_129105	1.02608	0.643552	2.40456	0.968904	1.39944	1.67836	5.23849	2.32764	4.3602	6.27676
Rattus_norvegicus_newGene_57637	1.3501	1.90787	2.12863	1.90036	1.48116	2.99258	6.67458	3.24441	4.61912	4.6618
Rattus_norvegicus_newGene_50961	1.05803	0.391992	2.81028	1.76026	1.34896	4.03906	4.49925	3.7656	4.58292	3.82224
Rattus_norvegicus_newGene_70516	2.33081	0.806221	2.40002	3.20015	0.641476	3.93236	3.22475	3.6558	4.98779	6.883
Rattus_norvegicus_newGene_161338	0.499662	0.89488	1.02424	0.438655	0.567403	1.49406	5.50095	1.9723	3.49527	4.19932
Rattus_norvegicus_newGene_75692	1.48985	1.57136	2.65549	1.68161	1.32308	2.3004	6.0487	2.82822	5.6494	5.0855
Rattus_norvegicus_newGene_61449	1.10947	1.32728	2.49772	0.795668	0.847716	3.02047	8.28851	1.80672	3.12688	3.51409
Rattus_norvegicus_newGene_117503	1.63776	2.49101	2.28417	2.04278	1.4451	3.47722	7.49364	4.15082	4.67632	3.20816
Rattus_norvegicus_newGene_4939	2.17846	3.05453	3.77018	2.59356	1.99862	4.07789	7.44825	4.11256	5.65483	5.39719
Rattus_norvegicus_newGene_26160	3.11471	2.15674	4.31217	2.06725	1.02574	4.09448	5.67716	5.87714	5.75562	4.22404
Rattus_norvegicus_newGene_34985	2.12058	1.59297	3.75663	1.99868	1.20744	6.1224	3.91901	6.71075	3.04054	3.77432
ENSRNOG00000026472	1.55173	1.51356	1.89004	1.7332	1.03923	3.16649	2.64895	4.49756	4.41862	5.70804
Rattus_norvegicus_newGene_196734	0.87149	0.573156	2.20262	1.28375	0.454043	2.12873	6.37716	2.7587	3.79068	2.97137
ENSRNOG00000009388	1.62445	1.78489	1.75442	1.43641	3.56513	5.64117	3.67642	5.10313	3.83603	4.54049
Rattus_norvegicus_newGene_96064	1.60935	1.26223	2.53312	2.01122	1.4667	5.46256	3.6927	5.19175	4.55015	2.55956
ENSRNOG00000047057	2.10703	2.33962	3.45638	2.05714	2.60848	4.51594	4.2579	6.20098	7.22311	2.92955
ENSRNOG00000017286	0.921443	1.73761	0.420756	1.42581	0.570337	3.06417	6.09302	0.86165	2.80262	4.78009
ENSRNOG00000001807	1.78341	0.864063	2.82487	1.65501	2.64187	4.57453	5.08923	3.75	4.58178	4.27092
ENSRNOG00000021380	2.67267	3.25195	3.60613	2.60138	1.36986	4.74592	4.48271	6.34416	4.33239	6.00925
Rattus_norvegicus_newGene_126736	0.865904	0.775949	2.13462	1.37914	1.04054	2.25591	6.47149	2.63403	3.40603	3.75253
ENSRNOG00000011716	0.613767	0.140663	1.77726	0.201274	0.238597	3.3311	3.65386	4.4877	1.80903	1.9946
Rattus_norvegicus_newGene_34936	1.88401	1.91545	3.0778	1.58149	0.685346	3.74684	6.93215	4.10517	3.926	2.73865
Rattus_norvegicus_newGene_140336	0.663689	0.70921	1.46804	1.00667	0.417331	1.44827	7.17985	2.22221	2.4388	3.25391
Rattus_norvegicus_newGene_61096	1.76731	2.02264	3.05454	1.49096	1.97616	4.49957	4.96402	3.0196	5.11691	4.91233
Rattus_norvegicus_newGene_3808	0.432606	0.841614	1.79206	0.316769	0.518326	2.03647	4.53836	2.22494	4.25422	2.93165
Rattus_norvegicus_newGene_161320	0.829353	0.789294	1.60094	0.751464	0.67598	1.40492	5.28376	2.24662	3.69224	4.09565
Rattus_norvegicus_newGene_196757	0.673019	0.717599	2.05433	1.02159	0.323538	2.69427	5.90938	2.27051	3.90273	2.07807
ENSRNOG00000014870	1.39286	0.978959	3.86508	1.11603	1.80682	3.9392	5.06021	5.18582	4.129	2.90553
ENSRNOG00000017679	4.45688	2.56092	3.71825	3.65536	2.80904	8.17667	4.87135	5.38603	4.80663	6.00179
ENSRNOG00000034191	1.71815	0.221535	2.12319	1.11172	1.20052	5.60397	4.12181	2.57089	3.81204	2.24268
ENSRNOG00000031801	1.9519	1.46443	1.98392	1.29138	1.19089	4.92799	4.72782	4.2033	3.18687	2.79973
Rattus_norvegicus_newGene_57593	1.11796	1.89445	2.11037	1.68876	1.27983	2.89139	5.88019	2.89771	4.03179	4.34463
ENSRNOG00000018790	2.3995	1.10492	1.46095	1.86877	1.42873	2.43086	4.05369	2.79341	5.17867	5.74601
ENSRNOG00000015958	0.47785	0.731158	2.4349	0.745009	0.401185	4.05277	3.49442	3.36041	2.80295	3.00677
Rattus_norvegicus_newGene_185003	0.81321	0.568475	2.13747	1.05067	0.250167	2.55494	5.72006	3.41727	3.04301	2.00189
ENSRNOG00000017646	0.746814	0.726208	2.7105	0.852969	0.764042	4.48516	2.71406	4.10458	3.63553	2.72052
Rattus_norvegicus_newGene_88519	1.78215	1.19082	1.21422	2.00455	0.415547	2.75679	3.96649	2.46199	3.06121	6.2104
Rattus_norvegicus_newGene_3824	1.06142	1.44132	2.36881	1.32845	0.963358	2.23907	7.31112	2.61289	3.57298	3.21329
Rattus_norvegicus_newGene_57526	0.809048	1.06907	1.6083	0.823924	0.699599	2.57515	4.74413	2.6045	3.18009	3.61327
ENSRNOG00000020992	0.598869	0.088367	1.27937	0.947023	0.879037	4.01479	3.82527	2.59308	2.78987	2.25517
ENSRNOG00000012058	2.58598	1.16857	2.61036	2.17426	2.49769	8.23897	3.97984	3.07612	4.19448	3.18643
ENSRNOG00000017725	1.51674	1.54634	1.68119	1.04864	0.588228	3.12292	2.51847	4.39547	3.07045	4.88522
ENSRNOG00000010081	1.77818	1.46845	1.69437	3.0484	2.3369	6.76032	4.026	2.87782	4.7159	3.51943
ENSRNOG00000001622	0.218012	0.115479	0.211925	0.227062	0.242124	11.3173	0.177816	0.363624	0.402502	0.277538
ENSRNOG00000023812	1.82775	0.967372	3.21744	1.65267	2.13316	4.39811	4.49025	4.43321	3.94573	3.99224
ENSRNOG00000009372	1.48683	1.08604	1.84529	1.3988	0.372692	4.34271	2.56793	4.85773	2.76192	3.08902
Rattus_norvegicus_newGene_172351	0.816225	0.534642	2.11851	0.832681	0.552678	1.89497	4.66491	1.95747	4.14398	3.53838
ENSRNOG00000010282	1.89203	1.58213	2.78301	2.8812	0.763415	3.11924	3.56518	5.19348	3.13185	6.2294
Rattus_norvegicus_newGene_196747	0.813358	0.875835	2.02374	1.10239	0.546077	2.14703	5.64485	2.53915	3.56656	2.70441
Rattus_norvegicus_newGene_78595	0.538016	0.2939	1.10797	0.577219	0.578958	1.06224	5.61621	1.28065	3.88089	2.49609
Rattus_norvegicus_newGene_10913	0.870763	1.3974	2.15813	0.928562	0.886195	2.15048	5.53531	2.47073	4.17078	3.09524
ENSRNOG00000018225	3.89994	2.4177	3.11063	3.87536	4.66006	4.87266	8.87468	5.3709	6.5225	3.4897
ENSRNOG00000001742	2.1531	1.39965	4.30124	2.11679	1.00673	4.66519	3.42089	4.83962	3.64752	5.53502
Rattus_norvegicus_newGene_172341	0.81967	0.526505	1.86257	0.793262	0.536351	2.65087	4.46613	2.19398	2.6593	3.62627
Rattus_norvegicus_newGene_34982	1.15729	1.63184	2.17173	1.35866	0.77135	2.25717	6.46708	3.33154	3.53403	2.55581
Rattus_norvegicus_newGene_12945	1.43951	1.98909	1.99931	0.799633	1.24672	3.28849	5.74997	3.1142	3.22879	3.09446
Rattus_norvegicus_newGene_196750	0.799884	0.765965	1.90623	0.947907	0.451632	2.09567	5.41917	2.49708	3.31825	2.54046
ENSRNOG00000039494	0.642342	0.747085	2.13784	1.68347	1.05335	3.65165	2.8545	4.15724	2.94506	3.61757
ENSRNOG00000049970	2.34323	0.916052	2.16985	2.15203	1.68509	2.43362	5.87911	3.72991	4.29035	3.75204
Rattus_norvegicus_newGene_93333	1.29283	0.982817	2.97489	1.22953	1.65673	2.65318	6.09097	4.70785	3.73896	1.71937
Rattus_norvegicus_newGene_161317	0.712553	0.834541	1.3898	0.825044	0.677623	1.40481	3.87516	2.19771	3.29712	4.37705
Rattus_norvegicus_newGene_172363	0.863216	0.540198	2.0754	0.892861	0.663808	1.79425	4.80751	2.12021	2.86218	4.15513
Rattus_norvegicus_newGene_23651	1.79177	1.62843	1.9488	2.42136	1.8206	3.26952	4.95281	4.22335	3.9536	3.87205
Rattus_norvegicus_newGene_210647	1.48117	2.03771	2.36187	1.41862	1.16907	2.5423	6.61022	3.27759	4.08864	2.53613
Rattus_norvegicus_newGene_159277	3.00985	2.65252	3.30219	2.08752	2.57769	4.15829	4.26647	5.35201	5.00575	5.26902
ENSRNOG00000021670	0.564746	0.437378	1.45497	0.486526	0.490378	2.133	2.48269	2.2348	3.07854	3.9191
Rattus_norvegicus_newGene_204940	1.1269	1.24668	2.05463	1.37772	0.868035	2.16389	5.11801	2.1585	3.82434	3.74758
Rattus_norvegicus_newGene_93301	0.969635	1.2934	1.53481	0.968659	0.713816	2.6485	5.60446	2.68627	2.6174	2.1009
Rattus_norvegicus_newGene_196753	0.784951	0.833963	1.7477	0.774935	0.547855	1.99385	4.88897	2.40293	3.13211	2.44225
Rattus_norvegicus_newGene_56386	0.668497	1.08815	1.36219	0.710946	0.428645	1.29778	5.78874	1.44592	2.07448	3.8071
Rattus_norvegicus_newGene_180098	0.20796	0.753148	1.36871	0.876651	0.678836	2.66013	2.21499	3.19284	1.85671	4.07993
ENSRNOG00000022598	1.58437	0.789493	2.13972	0.873597	0.90038	2.37332	3.92474	3.04546	3.50886	3.50288
ENSRNOG00000024127	1.55102	1.22457	3.54624	1.38098	1.81339	3.58205	5.03636	3.27069	3.44059	4.19005
Rattus_norvegicus_newGene_196751	0.845994	0.91535	1.92172	0.926655	0.564175	2.12151	5.09338	2.40753	3.10698	2.42373
ENSRNOG00000049580	0.328994	0.033532	0.312658	0.382757	0.128825	0.844176	0.338179	0.609881	1.6623	7.59387
Rattus_norvegicus_newGene_169402	1.42427	1.85042	1.88591	2.5138	1.15314	2.70533	6.83476	2.35778	3.34024	3.39959
Rattus_norvegicus_newGene_3809	0.750993	1.2753	2.08864	1.1617	1.04641	2.25414	6.36721	2.43555	2.09606	2.96175
Rattus_norvegicus_newGene_161342	0.695194	0.77326	1.14492	0.493369	0.505352	1.30451	4.19381	1.68623	2.64163	3.49191
Rattus_norvegicus_newGene_140338	0.699542	0.861283	1.80124	1.23346	0.348178	1.52178	4.04534	2.50756	2.82537	3.67935
ENSRNOG00000016838	0.242557	0.310714	0.251445	0.221623	0.153591	6.43568	0.551121	2.46353	0.71207	0.570816
ENSRNOG00000002256	1.52668	0.764482	1.56727	1.63013	0.835964	2.79144	2.33433	3.25301	2.89243	4.52358
Rattus_norvegicus_newGene_97568	2.7586	0.783134	2.11128	1.7535	1.46772	5.07467	3.44956	2.55713	4.02767	3.1899
Rattus_norvegicus_newGene_172436	1.17281	1.54914	1.48523	1.46476	1.00264	1.52831	5.05038	2.45264	3.25092	3.79055
ENSRNOG00000033099	1.81553	2.00345	2.34715	1.67382	1.63367	3.17941	3.49594	2.7747	4.71716	4.68268
Rattus_norvegicus_newGene_12055	0.661932	0.696219	1.74907	0.782773	0.660349	1.77739	5.23181	1.94344	2.79805	2.15345
Rattus_norvegicus_newGene_117500	1.08404	1.35265	1.53205	1.06512	0.893483	2.08246	5.06258	2.56323	3.4172	2.13625
Rattus_norvegicus_newGene_160875	1.30249	1.44453	2.49276	1.8797	1.5124	2.7056	5.29629	2.00607	4.00682	3.83773
Rattus_norvegicus_newGene_161315	0.532683	0.696865	1.1959	0.525352	0.520591	1.05503	3.807	1.71281	2.95701	3.14822
Rattus_norvegicus_newGene_176755	1.35633	1.71438	1.78331	2.15136	1.64011	2.5265	4.9407	2.77416	4.3878	3.2194
ENSRNOG00000011253	1.61772	0.852572	2.4599	1.5106	1.59096	3.97646	3.07133	3.01372	4.0541	3.09961
ENSRNOG00000022374	1.09876	0.376776	0.433808	0.82161	0.260189	1.59529	1.53799	1.8273	3.21737	3.93766
Rattus_norvegicus_newGene_204962	0.683851	1.15433	1.72758	1.30495	1.01639	1.93704	4.17822	1.86321	3.78596	3.24081
Rattus_norvegicus_newGene_172428	0.814124	1.35884	1.11768	1.07144	0.794529	1.5159	4.78224	1.98085	2.40702	3.5774
Rattus_norvegicus_newGene_199187	1.30186	1.62973	2.13161	1.51379	0.913331	2.9999	3.59758	4.25229	3.51045	2.21559
Rattus_norvegicus_newGene_110152	1.35285	0.848027	1.22277	1.10144	1.28016	2.15994	4.88794	2.54057	2.47908	2.78457
Rattus_norvegicus_newGene_11767	0.475788	0.532534	1.31858	0.403502	0.344765	1.35609	3.98923	1.47337	2.41978	2.88026
Rattus_norvegicus_newGene_172398	0.66539	1.86098	1.20231	1.27343	0.527753	1.33948	3.35599	2.47234	3.7809	3.59595
Rattus_norvegicus_newGene_33651	0.814853	0.731682	1.84551	0.638912	0.693126	1.86051	4.16414	2.70899	2.21582	2.74726
Rattus_norvegicus_newGene_11771	0.349852	0.378124	0.760176	0.262953	0.214925	0.833137	3.58124	1.02641	2.90161	2.58498
ENSRNOG00000046658	0.743844	0.215235	0.748226	0.838579	0.593308	4.58674	2.79858	1.85171	1.83244	1.02409
ENSRNOG00000049503	1.529	0.982891	2.91772	2.0027	0.869314	2.88816	4.17766	3.82688	3.02641	3.32048
Rattus_norvegicus_newGene_85338	0.459338	0.84155	1.81472	1.11428	0.297779	1.04742	4.45991	1.30426	2.5731	4.05386
Rattus_norvegicus_newGene_179214	0.680384	0.317817	0.769547	0.483095	0.298409	3.53437	1.75715	4.67925	1.38766	0.081429
Rattus_norvegicus_newGene_203909	0.476135	0.105045	1.51749	0.389555	0.149923	0.836068	3.57901	1.87169	2.0523	3.16713
Rattus_norvegicus_newGene_95112	0.004938	0.014828	0.69425	0	0.005511	1.71221	1.95436	0.434888	3.33923	2.10095
Rattus_norvegicus_newGene_87576	1.03804	1.02954	2.86034	1.42935	1.1508	2.21072	4.34454	2.81759	2.71407	4.2154
Rattus_norvegicus_newGene_172346	0.478871	0.382554	1.3664	1.22085	0.38312	1.81228	4.92464	1.18998	2.0921	2.60078
ENSRNOG00000003109	0.308889	0.082535	0.663671	0.272696	0.167738	1.47668	2.39339	1.03859	2.66424	2.70401
Rattus_norvegicus_newGene_16525	1.26404	2.11599	1.25536	1.32551	1.45088	3.44516	4.20692	4.35029	1.97395	2.17851
Rattus_norvegicus_newGene_12070	0.455313	0.479412	1.59205	0.61909	0.363384	1.37547	3.856	1.92511	2.63689	2.45653
Rattus_norvegicus_newGene_161327	0.463036	0.533386	0.948906	0.759678	0.487331	1.05817	3.8613	1.48487	2.3069	3.21695
Rattus_norvegicus_newGene_71649	0.537541	0.65707	1.40502	0.493688	0.460078	1.32027	3.19705	2.16795	2.6354	2.96409
ENSRNOG00000039107	0.115475	0.029383	0.241216	0.151758	0.025679	0.085366	0.869174	7.55899	0.260078	0.514793
Rattus_norvegicus_newGene_172434	1.15489	1.50298	1.73246	1.46071	0.873809	1.51603	4.57669	2.35067	3.08624	3.91986
Rattus_norvegicus_newGene_75697	0.551699	0.516839	1.39295	0.524122	0.435545	0.873309	4.06414	1.85582	2.73127	2.61313
Rattus_norvegicus_newGene_4629	1.34457	1.59556	2.09085	1.25406	1.26245	2.02608	5.06088	2.65926	3.51121	2.97284
Rattus_norvegicus_newGene_57711	0.950106	1.15653	1.64656	1.15594	0.882843	2.00262	4.39922	2.17044	3.02447	2.84447
Rattus_norvegicus_newGene_81703	1.02976	1.69022	2.69848	1.49323	1.01335	2.23862	5.45019	2.17767	3.06492	3.64288
Rattus_norvegicus_newGene_1633	0.382069	0.478342	1.04396	0.568722	0.270816	1.12497	2.67508	1.5701	2.64957	3.35011
Rattus_norvegicus_newGene_3777	0.635868	0.809696	1.55818	0.734156	0.269471	1.89772	3.73649	2.19363	2.7316	2.07076
Rattus_norvegicus_newGene_172429	0.742503	1.89209	1.80866	1.48214	1.09635	2.40052	3.69448	2.03499	3.89648	3.59554
Rattus_norvegicus_newGene_34978	1.05303	0.957169	1.33151	0.714798	0.380732	2.44836	4.67974	1.96154	2.44942	1.47669
Rattus_norvegicus_newGene_172376	0.691239	0.425274	1.77501	0.388849	0.367061	1.67682	5.06743	1.76206	2.45653	1.26167
Rattus_norvegicus_newGene_161336	0.360106	0.498508	0.98061	0.521774	0.500114	1.24044	3.44381	1.63448	1.68735	3.42007
Rattus_norvegicus_newGene_206931	1.3843	1.40781	2.84116	1.40269	1.24526	2.49368	5.18338	2.98075	3.55212	2.62088
Rattus_norvegicus_newGene_34950	0.681582	0.906363	1.68122	0.696892	0.437142	1.77363	4.50746	2.08351	2.86083	1.72289
Rattus_norvegicus_newGene_140337	0.435464	0.510697	1.33559	0.810754	0.38407	1.41727	3.20608	2.30315	2.09787	2.97853
Rattus_norvegicus_newGene_43104	0.460356	0.079849	0.701782	0.524301	0.223601	1.76088	4.53349	1.67508	1.84679	0.689638
Rattus_norvegicus_newGene_206934	1.37667	1.57592	1.96292	0.927234	0.891375	1.97195	4.67989	2.943	2.78314	2.86704
Rattus_norvegicus_newGene_96808	1.52269	1.01145	1.28475	1.63567	0.512515	2.54175	2.18836	3.89758	1.5678	4.25459
Rattus_norvegicus_newGene_16948	1.50994	1.90039	2.18403	1.50623	1.36529	1.95578	5.32395	2.37305	3.76198	3.46403
Rattus_norvegicus_newGene_11769	0.516432	0.591438	1.12509	0.456879	0.307851	1.2813	3.79558	1.16661	2.43532	2.7211
Rattus_norvegicus_newGene_57367	0.708295	0.874054	1.13155	0.640797	0.460632	1.87922	3.31602	1.98237	2.44713	2.57409
ENSRNOG00000018822	0.155158	0.042581	0.605735	0.250298	0.086485	3.1691	2.58103	1.55201	0.843353	1.3239
ENSRNOG00000039560	0.64764	0.168703	0.730859	0.742416	0.446779	4.29718	2.56615	1.68713	1.64392	0.861558
Rattus_norvegicus_newGene_140340	0.67399	0.700168	1.34045	0.985591	0.351465	1.4315	3.69907	1.99295	2.338	2.88347
ENSRNOG00000015448	0.269643	0.965425	0.855311	0.213779	0.533544	1.44805	1.98472	2.72759	2.26506	2.69339
Rattus_norvegicus_newGene_22308	1.18167	1.36035	2.33608	1.17184	0.929463	2.03157	5.05444	2.36344	3.26402	2.54253
Rattus_norvegicus_newGene_23295	1.30549	1.36762	2.08579	1.22474	1.22965	1.66554	4.29825	2.52343	4.176	2.8111
Rattus_norvegicus_newGene_116834	0.859694	1.00859	2.85071	0.622376	0.507109	2.13925	3.2758	1.72615	2.9223	3.99745
Rattus_norvegicus_newGene_11824	0.46961	0.537069	1.13741	0.413841	0.611894	1.40518	3.76788	1.65826	2.26113	2.28709
Rattus_norvegicus_newGene_120402	1.23117	1.31	2.99353	1.66802	1.60932	3.71699	2.8082	2.93152	3.68904	3.87408
Rattus_norvegicus_newGene_146647	0.698305	0.916827	1.81674	1.00607	0.7966	1.81768	3.75891	1.67509	3.4806	2.62791
Rattus_norvegicus_newGene_65490	0.662156	0.934653	1.37056	0.940344	0.736057	1.48897	3.79679	1.83673	2.9192	2.69031
Rattus_norvegicus_newGene_172396	0.681945	1.08405	1.19973	1.29389	0.591915	1.14344	3.87994	2.09187	1.56576	4.25124
Rattus_norvegicus_newGene_78587	0.644919	0.5642	1.42844	0.622383	0.715919	1.71447	3.86908	1.75695	2.7319	1.97335
ENSRNOG00000005964	1.75831	1.15855	2.3716	2.81948	0.747332	2.77364	2.85209	3.79607	4.44833	3.03096
Rattus_norvegicus_newGene_172384	0.882899	0.514924	2.41645	0.359061	0.625836	2.67295	4.14658	1.95443	2.79064	1.274
ENSRNOG00000007837	0.989479	0.373383	1.37881	0.814136	0.788948	2.06457	2.15796	2.92449	2.49655	2.71002
Rattus_norvegicus_newGene_66170	0.933109	1.24171	1.73799	1.14017	0.821736	1.64454	4.38029	1.71038	3.18391	2.96124
ENSRNOG00000050147	1.11206	1.07304	1.3138	0.851808	2.38127	2.97444	1.51912	2.61913	4.69149	2.92008
Rattus_norvegicus_newGene_151069	0.761199	1.1113	1.50358	0.587617	0.507907	1.46558	4.09365	1.96679	2.35767	2.56385
Rattus_norvegicus_newGene_93254	0.590201	0.538966	0.926614	0.68771	0.446462	1.1972	4.25644	1.94745	2.44377	1.30399
Rattus_norvegicus_newGene_128594	0.737299	1.12545	2.23137	1.07265	0.725963	1.8752	3.86835	2.62181	2.63488	2.84927
Rattus_norvegicus_newGene_140318	0.66191	0.812044	1.73557	1.19753	0.350144	1.16456	2.71391	2.46091	2.77778	3.59284
Rattus_norvegicus_newGene_3803	0.63969	0.807321	1.61784	1.19785	0.675179	1.52649	3.40806	2.04469	3.4735	2.43693
Rattus_norvegicus_newGene_3810	0.766418	0.896502	1.5089	0.751709	0.584776	1.44145	4.12458	1.9245	2.77776	2.18593
ENSRNOG00000005223	1.2872	1.30862	2.35119	1.20286	2.22656	3.7699	3.64547	2.6532	2.99172	3.24207
Rattus_norvegicus_newGene_101429	1.36079	1.41474	2.28927	1.12564	0.905711	2.02171	4.78823	2.71941	3.46911	2.00282
ENSRNOG00000013937	2.3207	1.82986	2.42671	2.35036	1.00678	4.60553	3.59704	4.48245	2.10762	3.02999
Rattus_norvegicus_newGene_78586	0.603139	0.515625	0.33224	0.370764	0.407919	0.940504	3.1083	1.03637	2.67547	2.34001
ENSRNOG00000002917	3.00522	2.39265	2.26859	2.92523	0.743019	2.46348	2.4612	4.84121	3.2598	6.16858
Rattus_norvegicus_newGene_162713	1.28746	0.739955	3.03673	0.935891	0.912153	2.2473	4.6036	2.08244	2.79695	3.04079
Rattus_norvegicus_newGene_184995	0.405557	0.424814	1.35363	0.538659	0.227519	1.37899	3.34069	2.06682	2.42945	1.58163
Rattus_norvegicus_newGene_37564	1.85318	2.15641	2.82067	1.27351	2.64295	3.64336	3.13177	3.17387	3.14467	5.46781
ENSRNOG00000038319	0.323822	0.304419	0.718758	0.458195	0.275886	2.28247	2.08116	1.96441	1.75163	1.81163
ENSRNOG00000023576	1.40821	0.44582	1.59637	1.229	1.16499	4.86661	2.66394	1.92691	1.80622	2.37947
ENSRNOG00000018760	1.13111	1.29417	1.76797	0.983559	0.765771	2.68644	1.42975	2.2337	3.64762	3.73495
ENSRNOG00000001714	0.570452	0.310118	1.64272	0.597343	0.716876	2.28247	2.79033	2.18221	2.0526	2.29514
Rattus_norvegicus_newGene_40068	0.327876	0.319736	0.590266	0.231774	0.309516	2.93114	1.47597	2.69578	1.48355	0.956725
Rattus_norvegicus_newGene_163058	0.837022	0.31882	1.94712	0.993339	0.833693	2.2088	3.41206	1.71285	2.98602	2.34928
Rattus_norvegicus_newGene_172433	1.10395	1.09153	1.78786	1.01138	0.4597	1.25408	3.67528	2.42604	3.20092	2.62499
ENSRNOG00000018029	0.322144	0.38749	0.62383	0.5519	0.356527	0.707173	0.758786	1.33181	1.31235	5.8253
Rattus_norvegicus_newGene_116403	0.548667	0.481926	1.43884	1.28819	0.340893	1.85519	2.12666	1.57448	1.59105	4.61593
Rattus_norvegicus_newGene_140330	0.61395	0.717319	1.39394	0.937733	0.401345	1.34023	3.20037	1.9581	2.32171	2.85142
Rattus_norvegicus_newGene_74342	0.680224	1.15502	0.592061	0.850379	1.14412	1.26377	3.31293	1.76078	3.09772	2.56396
Rattus_norvegicus_newGene_172360	0.714569	0.500152	1.26231	0.668246	0.312871	1.62157	2.55971	1.57852	1.93146	3.327
Rattus_norvegicus_newGene_172345	0.484701	0.310177	1.34034	0.558861	0.239492	1.75321	2.75964	1.12342	1.91655	2.91455
Rattus_norvegicus_newGene_93267	0.490473	0.560164	1.19048	0.550848	0.613406	1.10296	4.4409	1.94897	1.96953	1.46557
Rattus_norvegicus_newGene_172380	0.759903	0.39018	1.92983	0.426344	0.31875	2.02539	3.97283	1.73923	2.26258	1.34331
Rattus_norvegicus_newGene_172426	0.801761	1.19587	1.17023	1.37892	0.643628	1.31748	3.72586	1.71717	3.08443	2.85932
Rattus_norvegicus_newGene_11826	0.364714	0.448616	0.961938	0.391628	0.406243	1.22537	2.97527	1.29419	2.74089	1.8341
Rattus_norvegicus_newGene_151068	0.961341	1.28643	1.52002	0.730154	0.49021	1.32761	4.14337	1.99753	2.39954	2.59832
Rattus_norvegicus_newGene_136927	0.528337	0.734085	1.81819	1.41889	0.761566	2.36718	2.90276	1.20675	3.29559	2.95549
ENSRNOG00000002191	1.99728	1.29902	2.20709	0.918761	0.991798	2.66369	3.52892	2.52135	3.18739	2.97123
Rattus_norvegicus_newGene_33768	0.503097	1.18637	1.03092	0.622919	0.223136	0.954181	2.84715	1.72885	2.81506	2.67972
Rattus_norvegicus_newGene_178871	0.868779	0.777697	1.55112	0.658492	0.870732	1.48375	3.99811	2.58905	2.04132	1.99772
Rattus_norvegicus_newGene_81210	0.736471	1.42802	1.90693	1.43458	0.374959	1.76043	2.99529	2.59535	2.40666	3.48401
Rattus_norvegicus_newGene_142045	0.712271	0.352893	1.44495	0.641728	0.640262	1.44334	2.87994	2.4004	1.85026	2.57366
Rattus_norvegicus_newGene_174099	1.28059	1.30898	2.0507	1.30797	0.960655	2.9375	2.21093	2.85429	2.46697	3.78542
Rattus_norvegicus_newGene_93263	0.55341	0.382908	0.853397	0.95743	0.707226	1.28171	4.67131	1.83323	1.56865	1.44068
ENSRNOG00000009769	0.967511	0.398673	1.81586	0.578368	0.556373	2.78749	2.85626	1.82544	2.23146	1.94143
Rattus_norvegicus_newGene_23422	0.044207	0.054679	0.92757	0.1289	0.032432	1.63164	2.58084	0.90434	1.47568	1.90524
Rattus_norvegicus_newGene_78579	0.496323	0.365902	1.263	0.434973	0.423298	1.22599	2.63377	1.30604	3.13334	1.98161
ENSRNOG00000025415	1.12954	0.248137	1.50378	0.877204	1.0181	2.62049	2.48024	1.96852	3.07407	1.92421
Rattus_norvegicus_newGene_128630	0.642837	0.841602	1.20327	0.61442	0.427399	1.17105	3.8758	1.64174	2.29071	2.02998
Rattus_norvegicus_newGene_58554	1.155	0.609595	1.72594	0.948462	1.21227	1.46835	3.45696	1.90446	3.16416	2.93494
Rattus_norvegicus_newGene_4635	0.931667	1.09394	1.35531	0.678738	0.617968	1.51221	4.04711	1.56915	2.60655	2.20649
ENSRNOG00000015807	1.54418	0.633628	2.1671	0.962652	0.4546	3.09592	2.09927	2.32825	2.64361	2.84705
Rattus_norvegicus_newGene_19992	0.734285	0.366633	0.672003	0.62861	0.784079	0.805925	3.62635	1.62991	2.34389	2.01959
Rattus_norvegicus_newGene_1637	0.315432	0.543322	1.00143	0.676969	0.173889	0.91739	2.62305	1.423	2.25287	2.73018
Rattus_norvegicus_newGene_172246	0.63399	1.00857	1.517	1.15259	1.13534	1.53654	3.85047	1.5693	3.61566	2.09392
ENSRNOG00000030016	1.04888	0.813408	1.83624	0.397138	0.127297	1.322	3.59298	2.40672	2.5318	1.57344
ENSRNOG00000016962	1.12708	0.695838	1.37063	1.45864	0.575406	1.54675	1.15085	2.49786	1.79247	5.402
Rattus_norvegicus_newGene_12075	0.563142	0.423353	1.16864	0.909409	0.416654	1.1321	4.35012	1.38503	2.21167	1.5551
Rattus_norvegicus_newGene_11770	0.406685	0.514682	0.643571	0.306003	0.284775	0.988672	3.18154	1.2223	1.74962	2.16376
Rattus_norvegicus_newGene_93300	0.507194	0.771456	0.815423	0.510466	0.346121	1.40024	3.7424	1.78274	1.82482	1.32404
Rattus_norvegicus_newGene_101426	0.984505	1.13969	1.7609	0.692861	1.03013	1.72692	3.82657	2.10742	3.22981	1.82715
Rattus_norvegicus_newGene_172328	1.39243	1.58219	2.60748	1.32998	1.90785	2.21591	4.43036	2.28736	3.72031	3.25377
Rattus_norvegicus_newGene_11830	0.393811	0.509794	1.06407	0.280466	0.373507	1.21766	3.12522	1.26662	2.23568	1.84158
Rattus_norvegicus_newGene_11793	0.262075	0.359729	1.10036	0.300087	0.325099	0.942821	2.98813	1.39492	1.96806	2.10633
Rattus_norvegicus_newGene_204501	1.02514	0.433432	1.99486	1.40001	0.398171	1.76212	2.71787	2.38182	2.81707	2.62338
Rattus_norvegicus_newGene_206923	1.07839	1.48864	2.0788	0.730065	0.967727	1.38657	3.84581	2.47945	3.35048	2.32137
Rattus_norvegicus_newGene_200341	2.4009	0.900757	3.01278	1.83976	1.8992	2.82747	3.9085	2.40244	3.53064	4.42241
Rattus_norvegicus_newGene_137049	0.798117	0.786926	3.43129	0.895011	0.482485	1.50996	4.87617	1.46115	2.81282	2.76581
Rattus_norvegicus_newGene_196758	0.64264	0.641271	1.23151	0.601454	0.439739	1.37654	3.60654	1.67588	2.1681	1.74257
Rattus_norvegicus_newGene_196756	0.521671	0.560561	1.06407	0.428631	0.397187	1.23567	3.48542	1.56492	2.09638	1.59246
Rattus_norvegicus_newGene_5678	1.5021	1.77287	2.15545	3.10851	2.04859	1.82289	5.14601	3.40848	4.33495	2.86767
ENSRNOG00000007955	0.812177	0.517087	3.2544	1.74585	2.36726	2.1119	2.62272	6.81076	2.38589	1.75655
Rattus_norvegicus_newGene_1634	0.353097	0.446934	1.25615	0.414314	0.178878	0.931825	2.39108	1.19277	2.22901	2.7908
ENSRNOG00000018606	1.07311	0.658113	1.9603	0.714903	0.327868	2.34779	2.63933	3.16553	2.04492	1.42084
ENSRNOG00000019317	1.07416	1.253	1.76186	0.971038	0.631908	5.20534	1.57922	1.7976	2.51767	1.45306
Rattus_norvegicus_newGene_12078	0.601848	0.487782	1.37544	0.447044	0.438586	1.24197	3.14638	1.75975	2.20358	1.84205
Rattus_norvegicus_newGene_162712	0.758751	0.807625	0.964668	0.753678	0.815223	1.85239	4.2497	2.15321	1.56748	1.01908
Rattus_norvegicus_newGene_146545	0.522302	0.737613	1.3631	0.597722	0.677776	1.16019	2.94335	1.56226	2.74904	2.18471
Rattus_norvegicus_newGene_28737	0.488928	0.089108	0.588057	0.420895	0.116073	2.30064	1.46828	2.50096	1.61537	0.481523
ENSRNOG00000043193	1.56831	0.888302	2.32675	1.30527	1.02006	3.98226	2.55478	2.83944	1.94012	2.45318
ENSRNOG00000048004	0.500663	0.326239	1.50059	0.450564	0.413831	1.47341	1.79449	2.19563	2.24515	2.12332
Rattus_norvegicus_newGene_93310	0.57763	0.964695	0.962222	0.570332	0.406724	1.54698	3.52408	1.70844	2.08658	1.24131
ENSRNOG00000014132	1.56801	1.47338	2.00057	1.14377	1.45693	3.92872	3.00958	2.51532	2.42263	2.3394
Rattus_norvegicus_newGene_125084	1.13356	0.999707	1.45821	0.995146	0.873726	1.68053	4.4234	1.68287	2.55855	1.67785
Rattus_norvegicus_newGene_19736	0.612704	0.84746	0.739557	0.445236	0.497549	0.986034	2.27804	1.09034	1.80994	3.52004
Rattus_norvegicus_newGene_75708	0.674008	0.6821	1.23182	0.71231	0.41636	1.00284	2.90379	1.32518	2.19791	2.82389
Rattus_norvegicus_newGene_196736	0.593688	0.73298	1.10239	0.727197	0.482459	1.24047	3.61511	1.50616	2.26785	1.54351
ENSRNOG00000033397	0.733388	0.599695	2.44034	1.35999	2.56461	2.1658	2.43779	3.08969	2.89707	3.63327
ENSRNOG00000015746	0.321515	0.144478	0.859317	0.41738	0.307289	1.6646	2.06101	1.8957	1.69021	1.25837
Rattus_norvegicus_newGene_172406	0.530306	0.971784	0.943682	0.383563	0.382884	1.07109	3.02616	1.76018	1.94899	1.92115
Rattus_norvegicus_newGene_70887	0.702404	1.07518	1.31976	0.763328	0.695412	1.33627	3.07077	1.59641	2.54399	2.5178
ENSRNOG00000008596	0.873858	0.499807	1.14445	0.853566	0.130071	1.96254	2.02719	1.93715	1.91156	2.1659
Rattus_norvegicus_newGene_78581	0.666729	0.468828	1.39087	0.505467	0.545514	1.19624	3.77553	1.31729	1.80233	1.98665
Rattus_norvegicus_newGene_154224	0.26821	0.586288	0.275451	0.09732	0.051532	1.1586	1.48973	3.35711	1.40769	0.346374
Rattus_norvegicus_newGene_148296	0.954958	1.01798	1.95321	1.5399	0.7963	1.38011	3.7064	1.59507	3.00948	2.99603
ENSRNOG00000043117	0.992106	0.910289	1.32881	0.554087	0.588507	1.04776	4.32334	1.40821	1.7994	2.16538
Rattus_norvegicus_newGene_206924	0.931707	1.25249	1.70599	0.934546	0.76931	1.51786	3.85664	2.17087	2.55602	1.84106
ENSRNOG00000038911	0.433713	0.724728	1.56536	1.26622	0.625022	2.34003	2.35595	2.1685	2.07707	2.01028
Rattus_norvegicus_newGene_3779	0.538335	0.523627	0.922115	0.681021	0.385367	0.995341	2.66137	1.57763	2.44598	1.69552
ENSRNOG00000013407	0.36365	0.44898	2.05256	0.844486	0.624424	1.13885	1.07077	1.54552	2.44106	4.4291
Rattus_norvegicus_newGene_20013	2.20805	0.865237	4.37184	1.39873	1.87047	2.28444	5.40521	2.66374	3.02896	3.60839
ENSRNOG00000018131	0.871828	0.26207	0.808043	0.778641	1.84128	2.71647	2.47044	1.65447	1.81602	2.17678
Rattus_norvegicus_newGene_93249	0.738962	1.04897	1.56488	1.17403	0.557988	1.3765	3.91727	1.75798	2.75215	1.53826
Rattus_norvegicus_newGene_172377	0.595375	0.296741	1.64964	0.219387	0.191336	1.74969	3.09472	1.53711	2.00066	0.822226
Rattus_norvegicus_newGene_75700	0.600337	0.664397	1.24545	0.684307	0.501763	1.09104	2.74839	1.21434	2.26253	2.63167
Rattus_norvegicus_newGene_126752	0.292866	0.669083	1.03316	0.386322	0.317076	1.52108	2.96562	0.810744	2.25341	1.39776
Rattus_norvegicus_newGene_3780	0.347101	0.830041	1.16548	0.330214	0.314306	0.96625	2.68013	1.64686	2.24143	1.68931
Rattus_norvegicus_newGene_161347	0.469404	0.666183	1.00329	0.405835	0.291332	0.713643	2.21522	1.35803	2.09453	2.66299
Rattus_norvegicus_newGene_78584	0.515338	0.31582	1.18819	0.430954	0.418547	1.18438	3.18062	1.34825	2.09177	1.25456
Rattus_norvegicus_newGene_199519	0.146243	0.050959	0.640334	0.106326	0.125954	1.64751	1.0271	1.14589	2.86714	0.558972
Rattus_norvegicus_newGene_140333	0.427508	0.489828	1.21719	0.642355	0.309544	1.01143	2.92709	1.30879	1.83523	2.1794
Rattus_norvegicus_newGene_70873	0.789886	0.988069	1.7712	1.03081	1.31706	1.66777	3.57751	2.11012	2.17004	2.53093
Rattus_norvegicus_newGene_23328	0.599177	0.674668	0.910458	0.657577	0.39857	1.53554	2.3382	1.40688	2.282	1.82169
ENSRNOG00000000299	3.6508	2.20778	4.29739	3.46421	2.92407	7.58756	3.19529	2.99524	4.27284	4.63469
Rattus_norvegicus_newGene_184985	0.646695	0.296056	0.612778	0.555993	0.138078	1.18786	2.69055	2.33218	1.25139	0.924719
Rattus_norvegicus_newGene_10706	0.416881	0.313447	0.624799	0.349754	0.687542	1.15145	3.20636	1.71621	0.940637	1.50759
ENSRNOG00000016701	1.45291	1.20964	2.30376	1.22522	2.45647	2.74138	2.32462	3.13618	2.73597	3.83716
Rattus_norvegicus_newGene_13751	0.728208	1.11618	0.6562	0.859261	0.382532	2.08482	1.93677	2.3756	1.41105	2.01523
ENSRNOG00000040024	1.04166	3.64442	1.64597	1.56966	1.1542	2.45258	3.6801	3.55883	2.42404	3.01368
Rattus_norvegicus_newGene_208874	0.722776	0.593092	0.740012	0.32322	0.873843	2.05747	2.21641	1.64173	1.69727	1.71285
ENSRNOG00000017409	0.184028	0.018233	0.195085	0.668826	0.245201	2.35738	2.04696	0.879321	1.51888	0.574978
Rattus_norvegicus_newGene_11813	0.223777	0.317806	0.666316	0.22119	0.241629	1.13432	1.71056	1.01865	1.7447	2.07513
ENSRNOG00000038976	1.30283	1.90906	1.52946	0.672322	0.646478	2.24344	2.0398	2.68089	2.53704	2.56842
ENSRNOG00000031004	1.26419	0.593717	1.61489	1.44327	1.39846	2.18595	2.42792	1.89926	3.18559	2.60742
Rattus_norvegicus_newGene_3785	0.536435	0.604672	1.20784	0.576855	0.514244	1.37266	2.83427	1.51332	2.05971	1.64867
ENSRNOG00000009514	0.653928	0.421594	0.479887	0.822298	0.602419	1.24704	1.16334	1.10292	1.63068	3.81575
Rattus_norvegicus_newGene_208202	0.666957	0.833367	1.0193	0.557631	0.528085	0.839463	2.64188	2.04337	1.48747	2.57027
Rattus_norvegicus_newGene_93296	0.527625	0.555144	0.724029	0.607594	0.33412	1.18747	3.24925	1.34492	1.63998	1.29176
Rattus_norvegicus_newGene_19560	0.773005	0.722934	1.15238	0.916875	0.671752	1.029	3.48707	2.05242	1.61306	1.98026
Rattus_norvegicus_newGene_129109	0.323026	0.316326	0.725049	0.494146	0.487594	0.872436	2.33765	0.806261	1.78825	2.45719
Rattus_norvegicus_newGene_63164	1.03401	1.01578	1.12122	0.867134	0.545496	4.55426	2.6971	1.13756	1.18156	0.90748
Rattus_norvegicus_newGene_95463	0.24006	0.149729	1.13163	0.27022	0.21737	0.686726	2.72711	0.847872	2.18972	1.44351
Rattus_norvegicus_newGene_75705	0.500002	0.601957	0.86019	0.506055	0.334327	0.702745	2.58636	1.09467	2.08711	2.217
ENSRNOG00000042041	0.318326	0.957879	1.76198	0.993342	0.386245	2.02637	0.983958	2.16857	1.25196	3.86137
Rattus_norvegicus_newGene_78592	0.418757	0.356331	1.03781	0.547121	0.331774	0.971318	2.979	1.30639	1.77566	1.51002
Rattus_norvegicus_newGene_10740	0.178095	0.146104	0.463987	0.191789	0.216661	0.991323	2.21531	0.875353	1.53527	1.42312
Rattus_norvegicus_newGene_93298	0.401482	0.617278	0.80738	0.519166	0.333	1.20368	3.15661	1.36366	1.54208	1.25289
Rattus_norvegicus_newGene_11772	0.290697	0.376995	0.741775	0.064063	0.018858	0.679183	2.83865	0.769828	1.67068	1.36634
Rattus_norvegicus_newGene_178191	0.940716	0.336207	0.757904	1.20961	0.576295	1.15196	2.75053	1.46498	3.26647	1.01859
Rattus_norvegicus_newGene_3826	0.666673	0.779352	1.30141	0.682809	0.509392	1.25128	3.01195	1.64347	1.84061	2.02036
ENSRNOG00000029148	0.524885	0.232276	1.0333	0.716378	0.835619	2.40365	1.92605	1.20825	1.86701	1.70726
ENSRNOG00000020059	0.093623	0.083632	0.139959	0.578889	0.041466	0.634704	0.119191	1.7151	1.98175	2.23559
Rattus_norvegicus_newGene_93288	0.629972	0.741389	0.9252	0.679866	0.384391	0.938556	3.05248	1.3133	2.09346	1.69873
Rattus_norvegicus_newGene_93270	0.593099	0.390264	0.892481	0.801707	0.64328	0.873684	4.23452	1.10238	1.40943	1.42599
ENSRNOG00000003066	1.49005	0.545853	1.57325	0.523551	1.11648	2.73315	2.0596	2.81081	1.83328	1.53575
Rattus_norvegicus_newGene_9456	0.313904	0.086015	1.02445	0.386138	0.31846	0.996924	2.19083	0.997241	2.31085	1.35409
Rattus_norvegicus_newGene_140328	0.307623	0.383868	0.78341	0.575588	0.177578	0.870133	2.4402	1.2705	1.51033	1.84726
Rattus_norvegicus_newGene_208924	0.292776	0.246007	1.06357	0.577367	0.314829	0.816332	2.84758	1.15366	1.6166	1.75026
Rattus_norvegicus_newGene_80506	0.543617	1.09007	0.86019	0.855097	0.388153	1.01151	3.57903	1.01724	2.5148	1.30251
Rattus_norvegicus_newGene_33674	0.466529	0.412036	1.23756	0.297439	0.133948	1.25142	3.3889	0.761358	1.62361	1.20901
Rattus_norvegicus_newGene_141588	0.661465	0.192191	1.15984	0.883472	0.464403	0.881255	1.57634	0.873229	2.92437	2.77779
Rattus_norvegicus_newGene_78572	0.464494	0.372345	0.928656	0.468404	0.739946	1.35192	2.70626	1.41594	1.74637	1.4214
Rattus_norvegicus_newGene_102310	0.43612	0.598445	0.494088	0.283402	0.349753	0.612148	3.76959	0.554677	1.84026	1.03916
ENSRNOG00000004786	0.317491	0.311652	0.466389	0.217801	0.525622	1.75116	1.29009	1.49731	1.66691	1.2742
Rattus_norvegicus_newGene_180721	0.694253	0.637558	1.27036	0.966225	0.702467	1.10796	1.94713	1.38358	1.99209	3.47973
Rattus_norvegicus_newGene_56383	0.620892	1.43613	1.17762	0.657332	0.477465	1.11009	3.03084	1.8262	1.8717	2.16593
Rattus_norvegicus_newGene_26942	0.3603	0.132677	0.247177	0.089445	0.088335	0.875841	4.0442	0.321192	0.6205	0.68254
Rattus_norvegicus_newGene_14361	0.506476	0.615031	0.960937	0.627531	0.476688	1.10736	3.35868	1.24342	1.85147	1.21902
ENSRNOG00000021474	0.816233	0.18978	0.263305	0.480539	0.223885	1.09749	2.02496	1.0688	1.84948	1.49902
Rattus_norvegicus_newGene_93309	0.558024	0.76686	0.928344	0.519817	0.503814	1.41799	3.20483	1.41063	1.56017	1.24657
Rattus_norvegicus_newGene_75704	0.703005	0.699912	0.897738	0.613439	0.338369	0.876306	2.71453	1.27153	1.85458	2.06827
Rattus_norvegicus_newGene_78578	0.494811	0.327052	1.0005	0.488952	0.26456	1.04568	2.75245	1.05224	1.70712	1.52005
Rattus_norvegicus_newGene_20999	0.431084	0.389476	0.950526	0.689781	0.194303	1.81502	1.96399	1.06593	1.04122	2.26636
ENSRNOG00000014143	0.523541	0.164001	0.395496	0.292484	0.155205	0.760828	1.58187	1.227	0.846568	2.60971
ENSRNOG00000028754	0.597408	0.668775	1.23206	0.59477	0.199311	1.03703	2.41835	2.00481	2.1953	1.11337
Rattus_norvegicus_newGene_22190	0.595904	0.749994	1.22425	0.902922	0.421639	1.30617	2.64825	1.3433	2.04243	2.02847
ENSRNOG00000007044	0.953708	0.508695	1.93099	1.09077	0.59028	1.2989	3.05602	1.77237	2.20675	2.20578
Rattus_norvegicus_newGene_178184	0.560082	0.130235	0.539372	0.372576	0.502177	0.621117	1.83562	1.4532	2.69608	0.946891
Rattus_norvegicus_newGene_93342	0.797682	0.832258	0.706045	0.61247	0.446671	1.66227	2.66322	1.47699	1.83411	1.19273
Rattus_norvegicus_newGene_74147	0.529528	0.40856	0.789151	0.747842	0.950236	0.854481	1.99823	1.54406	1.73591	2.71502
Rattus_norvegicus_newGene_78594	0.547781	0.388521	1.27059	0.650817	0.486611	1.10447	2.51749	1.31651	1.96081	1.86584
ENSRNOG00000025619	1.96381	1.92705	3.35161	2.15919	2.77277	2.16278	3.5635	2.61718	3.63628	5.60601
Rattus_norvegicus_newGene_93353	0.575869	0.824624	1.03147	0.617579	0.424415	0.929785	3.64767	1.28453	1.74921	1.26263
Rattus_norvegicus_newGene_140397	0.537599	0.701619	1.55131	0.606419	0.595382	1.60206	2.03083	2.55238	1.7726	1.42627
Rattus_norvegicus_newGene_34980	0.65319	0.711286	1.11207	0.587857	0.362145	1.24733	3.1612	1.52941	1.71215	1.15707
ENSRNOG00000045933	1.14588	0.565159	1.39837	0.81544	0.600176	2.03798	2.41442	2.12315	1.9093	1.41979
Rattus_norvegicus_newGene_12066	0.61977	0.521661	1.2454	0.588898	0.307274	0.956096	2.68378	1.47343	1.84039	1.69693
Rattus_norvegicus_newGene_34979	0.51886	0.672547	0.944916	0.512607	0.373263	1.1244	2.9755	1.6337	1.50481	1.12381
ENSRNOG00000027730	0.992174	0.407642	1.06368	1.20501	0.40357	2.29161	1.88611	1.68334	1.58516	1.95727
ENSRNOG00000032895	0.455819	0.126434	0.744358	0.47173	0.496479	1.40045	1.3556	2.14445	1.15494	1.56639
Rattus_norvegicus_newGene_80511	0.293722	0.576444	0.869675	0.730149	0.457799	0.677626	3.4745	0.872343	2.52837	0.6908
Rattus_norvegicus_newGene_56391	0.666381	1.04905	1.30964	0.58746	0.413665	1.28714	2.5274	1.70907	1.83639	1.97492
Rattus_norvegicus_newGene_128599	0.300465	0.484684	1.038	0.272311	0.127683	0.620698	2.51134	1.39781	1.60092	1.37548
Rattus_norvegicus_newGene_143547	0.841996	0.640777	1.16008	0.577914	0.239005	2.3645	1.55882	2.03529	1.95157	0.831978
Rattus_norvegicus_newGene_139117	0.514277	0.587466	1.14963	0.648012	0.784587	1.35769	2.48662	1.10044	2.51128	1.48974
Rattus_norvegicus_newGene_208908	0.362604	0.267601	0.665133	0.363455	0.321675	0.665039	2.14938	1.68359	1.0472	1.66413
Rattus_norvegicus_newGene_176759	0.449176	0.569267	1.51149	0.842465	0.965948	0.882992	3.32983	1.10453	2.31298	1.93629
Rattus_norvegicus_newGene_32835	0.1332	0.037153	0.664587	0.407364	0.248147	3.00332	1.56927	0.869342	0.658342	0.607394
ENSRNOG00000018867	0.33665	0.096699	0.650271	0.481723	0.20182	1.44412	1.86819	1.72006	0.913387	1.03554
Rattus_norvegicus_newGene_161340	0.409134	0.431505	0.708048	0.311336	0.24789	0.594473	2.18434	1.03143	1.54405	1.95673
Rattus_norvegicus_newGene_208898	0.251313	0.215231	0.689198	0.419263	0.377159	0.988149	2.0561	1.27659	1.02327	1.7811
ENSRNOG00000012122	4.38765	3.75153	5.25235	3.67023	4.13412	5.14719	5.50637	5.17882	5.69186	4.82299
Rattus_norvegicus_newGene_70888	0.781323	1.00629	1.27237	1.07756	0.713971	1.28936	2.70305	1.99444	1.90395	2.11152
Rattus_norvegicus_newGene_128595	0.546668	0.449452	1.01957	0.472655	0.413528	0.768216	2.53007	1.41498	1.85691	1.4532
Rattus_norvegicus_newGene_3861	0.318843	0.073855	0.584986	0.349002	0.142468	1.59098	0.959856	1.18974	1.70024	1.14941
Rattus_norvegicus_newGene_123289	0.491315	0.290914	0.716917	0.363299	0.480203	0.642621	1.96012	0.919738	1.87176	2.06477
Rattus_norvegicus_newGene_172397	0.484711	0.730767	0.907752	0.678122	0.50723	0.951736	2.23828	1.32894	2.18795	1.71731
Rattus_norvegicus_newGene_93294	0.595028	0.722491	0.791758	0.426003	0.451626	1.39863	2.55526	1.36891	1.23008	1.54848
Rattus_norvegicus_newGene_4642	0.724788	0.919263	1.17252	0.6612	0.542983	1.06497	3.02151	1.42872	1.97917	1.63311
Rattus_norvegicus_newGene_1641	0.28991	0.291071	0.681906	0.011652	0.419566	0.594159	2.4992	1.04666	1.32108	1.30835
Rattus_norvegicus_newGene_133275	0.286087	0.154807	0.485666	0.276061	0.222608	0.518409	1.9269	1.10129	1.72375	1.18776
Rattus_norvegicus_newGene_56389	0.572019	1.00836	1.37156	0.603542	0.368208	1.11104	2.87846	1.33579	1.66551	1.92654
Rattus_norvegicus_newGene_93295	0.710101	0.730772	0.773395	0.369017	0.433713	1.14809	2.97874	1.4627	1.20131	1.18158
Rattus_norvegicus_newGene_172325	0.576326	0.629015	0.871163	0.387926	0.579844	0.830145	1.97946	0.872914	2.22596	2.08637
Rattus_norvegicus_newGene_75709	0.451693	0.52215	1.04004	0.602568	0.234394	0.834324	1.96507	1.21722	1.68474	2.09256
Rattus_norvegicus_newGene_180716	0.38803	0.392341	0.941848	0.706762	0.507687	0.733888	2.35099	0.80948	1.83031	2.15498
Rattus_norvegicus_newGene_161334	0.270047	0.295539	0.600504	0.321512	0.296237	0.591044	2.08877	0.764302	1.58541	1.68518
Rattus_norvegicus_newGene_172372	0.59433	0.532036	1.37443	0.341354	0.473569	1.68654	2.34034	1.34732	1.95785	0.912702
Rattus_norvegicus_newGene_130894	0.751906	0.665517	0.985613	0.843917	0.756217	1.1943	2.47931	1.58054	1.77132	1.90641
ENSRNOG00000033097	1.60935	1.10341	1.67165	1.38552	2.29897	3.9528	2.63546	2.3878	2.37436	1.62538
Rattus_norvegicus_newGene_33980	0.66063	0.370815	1.481	0.66907	0.487937	1.98419	1.98548	1.18112	1.90459	1.51516
Rattus_norvegicus_newGene_33665	0.378918	0.323122	0.712668	0.325129	0.193825	0.986339	2.12538	1.19872	1.13517	1.37061
Rattus_norvegicus_newGene_180741	0.638132	0.332266	0.673763	0.388468	0.334541	0.616275	1.38056	0.833883	1.11294	3.30016
Rattus_norvegicus_newGene_72587	0.542417	0.227153	0.495397	0.354234	0.253649	0.557328	1.23077	0.626916	1.36088	2.97206
Rattus_norvegicus_newGene_146434	0.3017	0.609321	0.441934	0.507517	0.426921	0.977577	2.21124	0.661245	2.11072	1.19797
Rattus_norvegicus_newGene_96061	0.472494	0.549229	1.1837	0.876072	0.3834	1.10637	2.62527	1.49808	1.92455	1.17902
Rattus_norvegicus_newGene_61513	0.37392	0.360221	1.01135	0.304698	0.179052	1.0893	2.06639	1.26144	1.61555	1.05115
Rattus_norvegicus_newGene_111957	0.426897	0.572524	0.850752	0.497637	0.38944	0.718217	2.43565	0.936563	1.71223	1.78508
Rattus_norvegicus_newGene_56377	0.592023	0.703542	1.15389	0.6396	0.436553	1.20928	2.36223	1.25391	1.71759	1.82448
Rattus_norvegicus_newGene_172422	0.561314	0.910803	0.882186	0.867405	0.427263	1.15308	1.90592	1.41409	1.92858	2.08011
ENSRNOG00000023627	0.608997	0.520695	1.7021	0.569206	0.486518	1.17604	2.63069	1.0963	1.79703	2.01737
ENSRNOG00000006255	0.539731	0.620772	0.822054	0.531421	0.309385	1.08816	0.795266	1.70759	1.68337	2.35166
Rattus_norvegicus_newGene_210628	0.519356	0.707086	0.973568	0.391415	0.449825	0.70744	2.85404	1.31768	1.61435	1.34658
Rattus_norvegicus_newGene_19735	0.213464	0.358722	0.514669	0.237758	0.214908	0.870387	1.32987	0.530292	1.59252	1.99487
Rattus_norvegicus_newGene_177230	0.59632	0.597246	1.28748	0.658677	0.523148	0.878723	2.69545	1.19395	1.91235	1.74934
Rattus_norvegicus_newGene_34958	0.278327	0.54088	0.706791	0.266355	0.209107	0.988295	3.11094	0.72472	1.0961	0.844536
Rattus_norvegicus_newGene_57172	0.258139	0.416991	0.604825	0.481527	0.478296	0.813003	2.36799	1.29226	1.02899	1.49493
Rattus_norvegicus_newGene_189677	0.373877	0.789348	0.571801	0.698442	0.435701	0.841093	2.44899	1.09118	1.7227	1.51986
Rattus_norvegicus_newGene_61479	0.217356	0.279363	0.743684	0.260278	0.20151	0.585846	2.00114	1.19159	0.92103	1.75666
Rattus_norvegicus_newGene_61469	0.270046	0.692417	0.906628	0.273006	0.343249	1.06138	2.76969	1.10947	1.19065	1.09798
Rattus_norvegicus_newGene_133269	0.324565	0.112681	0.443541	0.208888	0.131553	0.93977	2.05564	0.517615	0.729467	1.71548
Rattus_norvegicus_newGene_201606	0.797439	0.710217	1.11662	0.909683	0.734241	1.25031	2.67129	1.43298	2.14366	1.49537
Rattus_norvegicus_newGene_18362	0.479348	0.617508	0.909952	0.599591	0.424089	0.813277	2.72809	1.24453	1.33993	1.60423
Rattus_norvegicus_newGene_56799	0.967002	0.754062	0.879236	0.916277	0.751014	1.14021	2.17324	1.47124	2.47006	1.71154
Rattus_norvegicus_newGene_184969	0.334197	0.27091	0.771214	0.415556	0.209629	0.768743	2.6686	0.975687	1.10305	1.18123
Rattus_norvegicus_newGene_180738	0.231369	0.4111	0.677171	0.282049	0.302683	1.20457	2.0245	0.818046	1.30221	1.23674
Rattus_norvegicus_newGene_34960	0.55944	1.18137	1.11297	0.495556	0.353895	1.26196	3.06435	1.46624	1.68216	0.906643
ENSRNOG00000010903	0.088203	0.100668	0.120673	0.122135	0.059779	4.00645	0.210338	0.182086	0.482397	0.283891
Rattus_norvegicus_newGene_208899	0.311474	0.270069	0.627393	0.364353	0.300804	0.583594	1.8668	1.21743	1.21974	1.65969
Rattus_norvegicus_newGene_120447	0.311693	0.395461	0.8314	0.604499	0.297394	0.682054	2.64051	0.501346	1.49074	1.79465
Rattus_norvegicus_newGene_70009	0.469765	0.572601	7.1477	5.42128	0.728993	1.40936	2.65907	1.87051	1.9125	11.15
Rattus_norvegicus_newGene_91558	0.826141	0.950149	1.2658	0.588773	0.765304	1.30892	3.11062	1.59013	1.54933	1.49631
Rattus_norvegicus_newGene_161355	0.544215	0.480387	1.15589	0.482341	0.286387	0.845222	2.40643	1.06388	1.75148	1.53782
Rattus_norvegicus_newGene_162033	0.318848	0.306683	1.02559	0.349441	0.368163	0.543871	1.39051	0.962646	2.15399	1.96275
Rattus_norvegicus_newGene_34977	0.518314	0.568487	0.833661	0.3843	0.316901	1.09586	2.32448	1.33543	1.40455	1.09588
Rattus_norvegicus_newGene_23317	0.984195	0.795312	1.13936	0.985234	0.828624	1.03564	2.69443	1.60105	2.1577	1.8733
Rattus_norvegicus_newGene_212051	0.434324	0.321025	0.80091	0.44998	0.40795	0.442337	2.0739	0.874826	1.81772	1.82472
ENSRNOG00000000920	0.416423	0.150069	1.11724	0.676039	0.618337	1.82394	0.997686	1.46326	1.79771	1.50778
Rattus_norvegicus_newGene_75127	0.687292	0.6109	1.05107	0.823091	0.680163	1.09816	2.54576	1.29547	1.7499	1.77354
Rattus_norvegicus_newGene_81702	0.636764	1.12162	1.00557	0.991259	0.701111	0.852763	3.02878	1.16312	1.99369	2.02604
Rattus_norvegicus_newGene_61534	0.311201	0.383365	0.851163	0.270033	0.245906	0.924178	2.12102	1.17492	1.42908	1.01896
Rattus_norvegicus_newGene_172409	0.16467	0.518202	0.67274	0.360036	0.227989	0.884363	1.99194	1.0378	1.25416	1.37712
Rattus_norvegicus_newGene_184946	0.277649	0.32186	0.79445	0.443357	0.261138	1.10743	2.27639	0.982608	1.25602	1.07022
Rattus_norvegicus_newGene_70412	0.372316	0.451423	0.797186	0.561425	0.260717	0.858316	2.2067	0.888206	1.59217	1.49105
Rattus_norvegicus_newGene_95459	0.493616	0.114019	1.17155	0.232325	0.19772	0.985486	2.05583	0.930243	1.66785	1.1559
Rattus_norvegicus_newGene_184938	0.246004	0.343956	0.79844	0.403773	0.206911	0.752589	2.31806	1.12182	1.43219	0.958811
ENSRNOG00000034298	0.392916	0.139282	0.853546	0.215822	0.51806	1.49022	1.20557	1.31096	1.18365	1.50001
Rattus_norvegicus_newGene_177228	0.727304	0.793356	1.18313	0.813763	0.697011	0.907589	2.78017	1.4706	1.94019	1.68593
Rattus_norvegicus_newGene_85343	0.61318	1.03664	1.0666	0.866358	0.867977	1.19608	2.78012	1.20689	2.00112	1.83303
Rattus_norvegicus_newGene_4026	0.475881	0.459183	0.733179	0.736387	0.501109	0.730983	2.27367	0.950775	1.76867	1.74171
Rattus_norvegicus_newGene_140324	0.358863	0.329101	0.771198	0.629922	0.239454	0.738069	1.99781	1.23476	1.32447	1.58002
Rattus_norvegicus_newGene_51608	0.524433	0.507106	0.865541	0.574922	0.471329	0.787597	2.18937	0.839318	1.59434	2.07373
Rattus_norvegicus_newGene_89791	0.656225	1.02153	0.649763	0.900954	0.869355	1.26412	2.94475	1.02566	1.83461	1.56622
Rattus_norvegicus_newGene_61466	0.251505	0.355753	0.889533	0.202175	0.25394	1.22576	1.61711	1.10014	1.40485	1.10821
Rattus_norvegicus_newGene_56382	0.602245	0.915038	1.2214	0.509812	0.416407	0.995173	2.43682	1.32644	1.73657	1.66181
Rattus_norvegicus_newGene_174004	0.075615	0.181943	0.844475	0.189666	0.128085	0.953269	0.962793	0.929102	1.56771	1.49005
ENSRNOG00000037710	0.336231	0.052882	0.455769	0.442282	0.166093	0.725769	1.49489	0.877607	1.73335	1.08366
Rattus_norvegicus_newGene_33652	0.330556	0.29077	0.744096	0.228927	0.110135	0.758151	2.2928	1.16555	1.06609	0.875428
Rattus_norvegicus_newGene_13636	0.971725	0.459944	1.31003	0.459221	1.06967	2.17709	1.40275	1.59942	1.28726	2.25459
Rattus_norvegicus_newGene_177238	0.63418	0.500613	1.05109	0.488243	0.426461	0.966451	2.39046	1.26026	1.60792	1.31056
Rattus_norvegicus_newGene_1650	0.222818	0.276828	0.882145	0.374477	0.1565	0.735156	1.4063	0.929533	1.76333	1.51304
Rattus_norvegicus_newGene_139149	0.481641	0.378465	0.451289	0.365923	0.393437	0.886244	1.95444	1.66119	1.36415	0.622714
Rattus_norvegicus_newGene_34961	0.329045	0.519341	0.886232	0.234022	0.265974	0.888741	2.55113	1.27913	1.01047	0.921882
Rattus_norvegicus_newGene_167403	0.455436	0.479286	0.868785	0.805148	0.287723	0.979059	2.14464	1.02482	1.75181	1.41063
Rattus_norvegicus_newGene_5694	0.370816	0.616331	0.374629	0.596453	0.299082	0.921265	2.3118	0.832641	1.56722	1.03528
Rattus_norvegicus_newGene_184943	0.396689	0.284919	0.957534	0.546693	0.261048	1.04648	2.19831	1.10164	1.32891	1.17011
Rattus_norvegicus_newGene_33668	0.224106	0.262347	0.57248	0.216185	0.111315	0.692982	1.93942	1.25529	1.01126	0.868041
Rattus_norvegicus_newGene_125581	0.437344	0.138609	0.812586	0.535592	0.33169	1.01396	1.42534	1.54422	1.08858	1.55548
Rattus_norvegicus_newGene_3783	0.326427	0.38167	1.27313	0.374668	0.34636	0.832153	2.50273	1.13758	1.34975	1.24742
Rattus_norvegicus_newGene_210631	0.652457	0.99768	1.06374	0.99836	0.76599	1.21848	3.65204	1.43091	1.41848	1.11782
Rattus_norvegicus_newGene_208901	0.266264	0.171214	0.654206	0.399563	0.236023	0.686077	1.89444	0.951242	1.08511	1.46076
Rattus_norvegicus_newGene_78589	0.272318	0.225219	0.841372	0.404027	0.377334	1.25532	1.94962	0.87314	1.35565	1.02614
Rattus_norvegicus_newGene_93292	0.303112	0.498788	0.551324	0.331132	0.185188	1.01751	2.21753	0.915457	1.15222	0.87766
Rattus_norvegicus_newGene_180043	0.56357	0.179517	0.474274	0.556947	0.331689	0.267996	2.12841	0.868191	1.5494	1.60193
Rattus_norvegicus_newGene_126764	0.511861	0.410627	1.16708	0.487691	0.457206	1.0788	1.85939	1.06855	1.79562	1.54174
Rattus_norvegicus_newGene_139429	0.279806	0.088959	0.666	0.238182	0.18433	0.549962	1.72396	0.816524	1.31899	1.34969
Rattus_norvegicus_newGene_57400	0.259391	0.348889	0.464684	0.37794	0.28545	0.938789	1.95025	0.818918	1.07923	1.24876
Rattus_norvegicus_newGene_75136	0.392928	0.379017	0.763407	0.631361	0.318728	0.672904	2.45714	0.948421	1.46676	1.23672
ENSRNOG00000032063	1.42038	0.998547	1.12631	1.14116	0.456047	1.6075	1.84635	2.00518	1.40568	2.5582
Rattus_norvegicus_newGene_65501	0.432062	0.592276	0.75257	0.46056	0.391216	0.723756	1.93837	1.03934	1.52807	1.66897
Rattus_norvegicus_newGene_13049	0.437598	0.227374	0.696017	0.218596	0.264371	1.09151	1.39779	1.08314	1.26164	1.27711
ENSRNOG00000004275	0.326381	0.360363	1.25045	0.639649	0.645666	1.83688	1.64282	0.621951	1.84813	1.52862
ENSRNOG00000022852	0.589599	0.401863	1.08858	0.321166	0.579059	1.0575	0.819842	1.72718	1.55909	2.0722
Rattus_norvegicus_newGene_167363	0.450083	0.559858	0.903181	0.525778	0.392274	0.65997	2.74242	0.867781	1.41593	1.39568
Rattus_norvegicus_newGene_85346	0.523044	0.684377	0.957561	0.773211	0.503583	0.962974	2.07157	1.02584	1.46574	2.12427
Rattus_norvegicus_newGene_161369	0.312267	0.382052	0.731121	0.321588	0.371154	0.458249	1.44025	0.515555	1.60268	2.30158
Rattus_norvegicus_newGene_176248	0.326086	0.783611	0.950105	0.479596	0.525072	0.770011	2.0923	0.926154	2.14994	1.31614
ENSRNOG00000000658	1.34394	0.145114	0.763128	0.227778	0.3688	1.27011	1.26041	1.47755	1.63944	1.38689
Rattus_norvegicus_newGene_81712	0.478268	0.902444	0.740264	0.509191	0.371328	0.894049	2.09496	1.24535	1.62967	1.32287
Rattus_norvegicus_newGene_26947	0.402391	0.107986	0.636919	0.160812	0.22334	0.865829	2.03897	0.785975	1.02553	0.993599
Rattus_norvegicus_newGene_127261	0.92644	0.773244	0.861173	0.668617	0.461912	1.05047	1.95069	1.3261	1.55391	1.97012
Rattus_norvegicus_newGene_184970	0.343955	0.856797	0.706552	0.451091	0.29489	0.870386	2.32587	1.20102	1.27095	1.14218
Rattus_norvegicus_newGene_73485	0	0	0.237399	0.159485	0.093465	0.536492	0.962982	0.629254	0.611424	1.88747
Rattus_norvegicus_newGene_196531	0.734631	1.25632	0.789217	0.862999	0.636591	0.983288	2.24194	1.34672	1.40487	2.42492
Rattus_norvegicus_newGene_106380	0.274422	0.335032	0.456021	0.45496	0.423934	1.0866	1.18605	0.718254	1.93276	1.13969
Rattus_norvegicus_newGene_35813	0.237285	0.201923	0.805876	0.204658	0.364817	1.24719	0.763729	1.34683	1.30146	1.2706
Rattus_norvegicus_newGene_89792	0.5497	0.554999	0.628649	0.615242	0.339994	0.557466	2.28307	0.937875	1.71375	1.30812
ENSRNOG00000008086	0.703925	0.527048	0.739873	1.11281	0.600555	1.58656	1.32135	1.4325	1.59308	1.85536
Rattus_norvegicus_newGene_172326	0.539116	0.691023	0.779264	0.546035	0.426081	1.0183	2.12108	0.818491	1.49453	1.63366
Rattus_norvegicus_newGene_172420	0.636753	0.759265	0.757758	0.513947	0.23734	0.64747	2.15158	0.981846	1.57023	1.6562
Rattus_norvegicus_newGene_51587	0.694736	0.55822	1.16618	0.616756	0.780049	0.599745	2.13978	1.17331	1.56438	2.44036
Rattus_norvegicus_newGene_184956	0.232735	0.212285	0.714535	0.298944	0.237002	0.619716	1.7632	0.967832	1.42311	1.01468
Rattus_norvegicus_newGene_184944	0.241463	0.244882	0.773499	0.452395	0.082238	0.711082	1.89982	1.23356	1.27362	0.768168
ENSRNOG00000027463	0.619457	0.738197	0.761459	0.833522	0.553581	1.01046	1.03521	0.952822	1.42606	3.16765
Rattus_norvegicus_newGene_33682	0.093645	0.183618	0.359626	0.186027	0.12502	0.407927	2.32908	0.653206	0.975504	0.653134
Rattus_norvegicus_newGene_172255	0.283064	0.649858	0.727957	0.541513	0.421638	0.960263	2.07599	0.726162	1.73141	1.19653
ENSRNOG00000000373	0.659057	0.555948	0.812488	0.830572	1.18122	1.76275	1.38068	1.38998	1.7092	1.8574
Rattus_norvegicus_newGene_3832	0.37923	0.442903	0.874222	0.412499	0.354047	0.665398	2.23565	1.01817	1.39819	1.20191
Rattus_norvegicus_newGene_115064	1.0942	0.614708	1.08348	0.697083	0.594407	1.85847	1.85825	1.41721	1.98286	1.01965
Rattus_norvegicus_newGene_184934	0.210884	0.259012	0.7344	0.384304	0.218894	0.825619	2.1462	0.892244	1.18907	0.805075
Rattus_norvegicus_newGene_177233	0.367215	0.41359	0.99396	0.464255	0.236715	0.712086	1.98877	1.04737	1.40859	1.35971
Rattus_norvegicus_newGene_26161	0.379723	0.302344	0.941891	0.244658	0.193428	0.770377	1.91795	1.03694	1.63766	0.739718
Rattus_norvegicus_newGene_20425	0.667677	0.46591	0.748356	0.653425	0.368789	0.993988	1.77916	1.31242	1.70355	1.15501
ENSRNOG00000013036	1.13039	0.235789	0.895811	0.903033	0.794908	0.984969	0.957065	1.21741	1.6831	3.1485
Rattus_norvegicus_newGene_140322	0.172345	0.31912	0.543537	0.46792	0.121167	0.668636	1.66761	1.04533	0.913656	1.35331
Rattus_norvegicus_newGene_208195	0.615343	0.753053	1.01127	0.49932	0.638261	0.964435	2.51666	1.13496	1.47443	1.44822
Rattus_norvegicus_newGene_91727	0.192989	0.014626	0.405567	0.462819	0.408994	1.50653	0.569378	1.49005	1.0208	0.917952
Rattus_norvegicus_newGene_208194	0.492489	0.521836	0.783409	0.55788	0.391602	0.678583	2.08681	1.32278	1.46761	1.20483
Rattus_norvegicus_newGene_89794	0.619886	0.936644	0.619478	0.875951	0.5039	1.06138	2.2411	0.948374	1.84941	1.46726
Rattus_norvegicus_newGene_19740	0.378831	0.525065	0.480126	0.282723	0.300005	0.695141	1.46931	0.674481	1.27757	1.85276
ENSRNOG00000023116	0.534729	0.363575	1.06364	0.49175	0.392643	1.05758	1.05454	1.22618	1.42849	2.07511
Rattus_norvegicus_newGene_93351	0.462748	0.935527	0.730268	0.66747	0.345559	1.02584	2.28518	1.10723	1.59791	1.11793
Rattus_norvegicus_newGene_80106	0.408638	0.417733	1.10861	0.4361	0.376073	0.963684	2.10723	1.05683	1.45644	1.15115
Rattus_norvegicus_newGene_21001	0.6235	0.61067	1.26714	0.97089	1.0331	0.957446	2.71274	1.20393	1.49939	2.11699
Rattus_norvegicus_newGene_46326	1.9059	0.938482	3.89162	2.48802	3.59024	3.08987	3.70779	2.38338	4.9682	2.64913
Rattus_norvegicus_newGene_208920	0.446776	0.290946	0.728267	0.340217	0.24959	0.616939	2.05829	0.844709	1.04547	1.47294
Rattus_norvegicus_newGene_153048	0.554734	0.442631	0.674195	0.386296	0.342665	0.971035	1.66954	0.679261	1.31646	1.74643
ENSRNOG00000030031	1.47273	1.08634	2.06195	1.19329	0.879163	1.6919	2.09464	1.14012	3.10073	2.64164
Rattus_norvegicus_newGene_208909	0.413381	0.190019	0.506081	0.37878	0.14352	0.370469	2.00015	0.8877	0.838869	1.50032
ENSRNOG00000011502	0.851039	0.315992	1.19529	0.833598	0.704779	1.76726	1.25306	1.44478	1.57167	1.82753
Rattus_norvegicus_newGene_172340	0.328344	0.235665	0.949251	0.417061	0.321972	0.770144	1.84044	0.755001	1.39011	1.45685
Rattus_norvegicus_newGene_208921	0.303601	0.210526	0.651456	0.330922	0.253706	0.596312	1.79089	0.709439	0.762892	1.84843
Rattus_norvegicus_newGene_115103	0.309032	0.310911	0.425962	0.484549	0.135584	1.14722	1.4323	0.724812	1.48962	0.82838
Rattus_norvegicus_newGene_19737	0.267592	0.304444	0.399916	0.478138	0.228943	0.46435	1.34328	0.594589	1.44731	1.77586
Rattus_norvegicus_newGene_57389	0.443699	0.488071	0.740148	0.402918	0.265628	0.935333	1.7924	0.948515	1.23184	1.37365
Rattus_norvegicus_newGene_33658	0.280459	0.27844	0.657797	0.134062	0.228425	0.700662	1.93809	1.19713	0.91038	0.773778
Rattus_norvegicus_newGene_11799	0.106157	0.08267	0.262069	0.189441	0.15569	0.625023	1.72197	0.592098	1.01678	0.775702
ENSRNOG00000043466	0.457178	0.23451	0.585446	0.335063	0.332639	1.33139	0.685157	0.920584	1.52036	1.42219
Rattus_norvegicus_newGene_93340	0.385673	0.302999	0.446542	0.489414	0.287955	0.745707	2.16652	0.869771	1.33174	0.729734
Rattus_norvegicus_newGene_95464	0.296935	0.191498	0.732463	0.174831	0.255938	0.709267	2.02768	0.838782	1.14391	0.862402
Rattus_norvegicus_newGene_200038	1.76805	0.357023	2.62649	1.36641	1.1461	2.11434	2.20098	1.69191	2.80125	2.3793
Rattus_norvegicus_newGene_89728	0.547892	0.757427	0.570153	0.405388	0.371083	1.04568	2.22012	0.705151	1.44183	1.15183
Rattus_norvegicus_newGene_208680	0.179177	0.154276	0.498718	0.178141	0.135492	0.658433	1.33935	0.683947	1.30647	1.06292
Rattus_norvegicus_newGene_33662	0.215467	0.287714	0.519645	0.236937	0.215711	0.851032	1.99707	0.904706	0.830775	0.796475
Rattus_norvegicus_newGene_33661	0.568812	0.361327	0.938991	0.294049	0.322763	0.714964	2.74496	1.23306	0.984049	0.708838
Rattus_norvegicus_newGene_172407	0.217386	0.520331	0.533259	0.417723	0.305804	0.73302	1.57815	0.900558	1.27575	1.40084
Rattus_norvegicus_newGene_81705	0.408293	0.745775	1.08164	0.664546	0.434501	0.889675	2.38656	0.751509	1.59984	1.59989
Rattus_norvegicus_newGene_93316	0.596837	1.04025	1.02832	0.529752	0.571694	1.10459	2.36688	1.17438	1.55756	1.44522
Rattus_norvegicus_newGene_60251	0.805088	0.519088	0.756533	0.58597	0.271645	0.652421	1.52429	0.813433	1.5141	2.31585
Rattus_norvegicus_newGene_33660	0.289687	0.24669	0.352779	0.238758	0.132442	0.471699	1.67662	1.08451	0.881178	1.02012
Rattus_norvegicus_newGene_23339	0.648713	0.683901	0.860354	0.776695	0.556327	0.890304	2.1345	1.29161	1.69941	1.34433
Rattus_norvegicus_newGene_210613	0.371752	0.439231	0.848449	0.414821	0.495195	1.01238	1.72589	1.25687	1.66944	0.737587
Rattus_norvegicus_newGene_34959	0.314107	0.496056	0.690694	0.34876	0.20091	0.896982	2.46261	0.934375	1.01802	0.569528
Rattus_norvegicus_newGene_1175	0.223594	0.205135	0.285088	0.182852	0.139981	0.798212	1.56938	0.65828	0.895067	0.943022
Rattus_norvegicus_newGene_61453	0.289774	0.316591	0.648605	0.208455	0.197194	0.681936	1.64236	0.997978	1.06775	1.09604
ENSRNOG00000009582	0.150927	0.798353	0.389836	0.757528	0.11685	1.04175	1.4405	0.77868	0.881463	1.89456
ENSRNOG00000017773	0.693296	0.372779	0.563682	0.295017	0.172948	1.78869	1.09637	1.46654	0.8683	0.699594
Rattus_norvegicus_newGene_206986	0.967852	0.267976	0.85414	0.568029	0.439852	1.6507	1.18483	1.1665	1.46829	1.44481
ENSRNOG00000036680	0.170143	0.124987	0.352852	0.129024	0.246665	1.19675	1.1019	0.940469	0.717468	0.880174
Rattus_norvegicus_newGene_77108	0.505721	0.604456	0.701324	0.47042	0.422108	0.886752	2.06516	1.10113	1.64006	0.817843
Rattus_norvegicus_newGene_95458	0.487058	0.131053	0.872273	0.276189	0.328725	0.759614	1.78379	0.792225	1.27333	1.27605
Rattus_norvegicus_newGene_113615	0.351192	0.229373	0.676662	0.420298	0.357347	0.7774	1.86821	0.668159	1.54113	0.959227
Rattus_norvegicus_newGene_10126	0.623354	0.062858	0.762303	0.311566	0.17659	0.971113	0.632217	1.58345	1.09478	1.42672
Rattus_norvegicus_newGene_167417	0.680934	0.722763	0.904426	0.812384	0.487929	0.927878	2.09486	1.0689	1.77824	1.51009
Rattus_norvegicus_newGene_170963	0.654742	1.08179	0.402586	0.423131	0.798351	0.689886	3.04521	0.535028	1.49447	1.36444
Rattus_norvegicus_newGene_78593	0.355366	0.173776	0.609075	0.506729	0.395517	0.812654	1.93566	0.68926	1.22388	1.13594
Rattus_norvegicus_newGene_81221	0.300533	0.634171	0.623198	0.506824	0.275298	0.842254	1.85731	1.02558	1.19174	1.17305
ENSRNOG00000025676	0.268725	0.185831	0.442172	0.147194	0.396635	1.07645	0.8349	1.21637	1.2224	0.831442
Rattus_norvegicus_newGene_93245	0.454152	0.625218	0.820928	0.546853	0.45695	0.831718	2.0641	1.13588	1.43376	1.17765
Rattus_norvegicus_newGene_4031	0.139542	0.298622	0.483891	0.235933	0.198459	0.318208	1.52607	0.771542	1.3129	1.1661
Rattus_norvegicus_newGene_40734	0.415682	0.183711	0.427086	0.326482	0.36171	1.80733	1.2623	0.801991	1.14533	0.432101
Rattus_norvegicus_newGene_117509	0.625199	0.804248	0.801354	0.571482	0.522363	0.941626	2.71837	1.04121	1.22902	1.1255
Rattus_norvegicus_newGene_57355	0.328403	0.40057	0.960557	0.30817	0.26414	0.676565	1.86718	0.936506	1.21495	1.29384
Rattus_norvegicus_newGene_147682	0.324258	0.464609	0.897257	0.582311	0.391859	0.714016	2.00104	0.829344	1.39473	1.44326
Rattus_norvegicus_newGene_110155	0.367376	0.18598	0.359283	1.01723	0.265473	0.40126	1.74303	0.867666	1.47659	1.42651
Rattus_norvegicus_newGene_184955	0.159234	0.214579	0.596441	0.262837	0.306329	0.848254	1.55054	1.13165	1.04642	0.678077
Rattus_norvegicus_newGene_117249	0.642661	1.02698	0.763916	0.56086	0.625232	0.83523	2.28703	0.873651	1.78342	1.55466
Rattus_norvegicus_newGene_70885	0.382401	0.529894	0.714939	0.431063	0.296004	0.605988	2.05352	0.861015	1.21437	1.33303
Rattus_norvegicus_newGene_180727	0.268812	0.344155	0.573379	0.546529	0.317565	0.666329	1.65464	0.801184	1.09098	1.5476
Rattus_norvegicus_newGene_100284	0.546402	0.503884	0.63715	0.419587	0.361837	0.909853	1.9848	1.03445	1.60424	0.643674
Rattus_norvegicus_newGene_184960	0.286272	0.186991	0.615038	0.395919	0.041864	0.877113	1.59374	0.748923	1.05594	0.953552
Rattus_norvegicus_newGene_161373	0.122094	0.339418	0.469077	0.254718	0.093499	0.344491	1.45873	0.396807	1.05164	1.72305
Rattus_norvegicus_newGene_33654	0.337972	0.233803	0.78681	0.268865	0.256327	0.765414	1.83312	1.13976	0.937482	0.902619
Rattus_norvegicus_newGene_160957	0.393135	0.523038	1.12933	0.413471	0.197982	0.646754	2.07358	0.812963	1.66767	1.14737
Rattus_norvegicus_newGene_180728	0.380889	0.217616	0.650559	0.512071	0.501084	0.851731	1.44234	0.576209	1.51617	1.54927
Rattus_norvegicus_newGene_126765	0.399156	0.368415	0.999698	0.623645	0.442874	0.979911	1.82048	1.00341	1.31856	1.36644
Rattus_norvegicus_newGene_102336	0.376761	0.327798	0.851047	0.257563	0.169371	1.06709	1.95588	0.617634	1.23013	0.763844
Rattus_norvegicus_newGene_147508	0.245479	0.33353	0.674031	0.574443	0.266722	0.737409	1.97841	0.558192	1.11529	1.34896
Rattus_norvegicus_newGene_85339	0.561616	0.637995	0.908316	0.798739	0.457103	0.961271	1.96426	0.927951	1.47314	1.67686
Rattus_norvegicus_newGene_89778	0.527119	0.787699	0.63673	0.548803	0.392012	0.949786	1.94944	1.01828	1.6174	0.996198
Rattus_norvegicus_newGene_22023	0.550119	0.422699	0.692863	0.206217	0.316034	0.739691	1.67917	1.04762	1.40411	0.949195
Rattus_norvegicus_newGene_67199	0.944699	1.12278	1.06952	0.432763	0.80615	1.41595	1.87581	1.77057	1.52638	1.41504
Rattus_norvegicus_newGene_209790	0.473992	1.08002	0.60814	0.657422	0.426095	0.698543	2.41446	0.960937	1.24911	1.54945
Rattus_norvegicus_newGene_34964	0.58765	0.948295	0.926159	0.351873	0.193081	1.02648	1.73942	1.21569	1.75447	0.89711
Rattus_norvegicus_newGene_148298	0.33999	0.391513	0.839627	0.418396	0.479783	0.815756	1.68083	0.804262	1.50748	1.28521
Rattus_norvegicus_newGene_51610	0.35299	0.507747	0.738859	0.393808	0.416521	0.659868	1.48088	0.760037	1.40753	1.71488
Rattus_norvegicus_newGene_113606	0.708083	0.373022	0.330854	0.501537	0.107678	1.01769	1.40984	0.800464	1.69796	0.701647
ENSRNOG00000013734	0.269613	0.303592	0.666245	0.252903	0.169458	0.976466	1.01371	1.40613	1.1134	0.753651
Rattus_norvegicus_newGene_160290	1.14468	0.536063	1.35022	0.487328	0.408994	1.95617	1.69013	0.739985	1.35275	1.78978
Rattus_norvegicus_newGene_128948	0.568503	0.597594	0.940032	0.805795	0.710655	0.860698	2.10733	1.19215	1.55818	1.50192
Rattus_norvegicus_newGene_184933	0.332714	0.262154	0.650957	0.272891	0.205024	0.765343	1.62699	0.839536	1.40873	0.675287
Rattus_norvegicus_newGene_1195	0.105822	0.075809	0.27068	0.342173	0.348604	0.586005	1.45577	0.688046	1.26383	0.739973
Rattus_norvegicus_newGene_3787	0.37933	0.322172	0.799209	0.324187	0.215574	0.699482	1.76675	0.886374	1.28517	0.974113
Rattus_norvegicus_newGene_79860	0.641322	0.714833	0.999966	0.710026	0.4596	1.04405	2.01739	1.11418	1.63756	1.27727
Rattus_norvegicus_newGene_75138	0.465574	0.370839	0.801186	0.607999	0.430699	0.69872	1.93044	0.845763	1.4233	1.33698
Rattus_norvegicus_newGene_38813	0.25989	0.162654	0.734438	0.558094	0.268695	1.44489	0.980202	0.359395	0.671898	2.08155
Rattus_norvegicus_newGene_86369	0.6619	0.455838	0.869258	0.56402	0.304568	0.790217	1.80552	1.12345	1.58862	1.10115
Rattus_norvegicus_newGene_16678	0.364261	0.445352	0.419703	0.331846	0.152636	0.502436	1.39465	0.994425	0.980056	1.39162
Rattus_norvegicus_newGene_34976	0.322427	0.298298	0.582516	0.287017	0.170094	0.724785	1.82174	0.890219	1.10785	0.659559
Rattus_norvegicus_newGene_80079	0.383856	0.291041	0.549273	0.34905	0.256095	0.638487	1.32257	0.734587	1.31582	1.35717
Rattus_norvegicus_newGene_133268	0.13905	0.134719	0.444858	0.227509	0.108536	0.322374	1.35513	0.560805	1.31265	1.03845
Rattus_norvegicus_newGene_196731	0.282133	0.457791	0.724564	0.372548	0.262834	0.756287	1.84531	0.786705	1.15177	1.09213
Rattus_norvegicus_newGene_77327	0.208168	0.437289	0.544096	0.468357	0.375524	0.854201	1.67988	0.890839	1.12574	1.01192
Rattus_norvegicus_newGene_100650	0.937274	0.465324	0.82937	0.375786	0.188991	1.05956	1.68088	1.25371	1.14119	1.18806
Rattus_norvegicus_newGene_19646	0.098089	0.294537	0.551339	0.100462	0.270745	0.712072	1.76212	0.915094	0.644238	0.801006
Rattus_norvegicus_newGene_138186	0.408687	0.598087	0.473741	0.734784	0.227976	0.453772	1.70189	0.707575	1.19365	1.90526
Rattus_norvegicus_newGene_151070	0.411408	0.529247	0.709304	0.356991	0.264474	0.727619	1.99997	0.926676	1.20543	0.929487
Rattus_norvegicus_newGene_12898	0.82128	1.07533	0.828628	0.546787	0.288312	1.2891	1.4616	1.76517	1.22623	1.33468
Rattus_norvegicus_newGene_34439	0.634516	0.849821	0.909317	0.710076	0.671414	0.85769	2.08077	1.17368	1.62958	1.54669
Rattus_norvegicus_newGene_85340	0.546601	0.597905	0.943308	0.575814	0.627506	0.907698	1.88801	0.897683	1.36912	1.74012
Rattus_norvegicus_newGene_85065	0.26377	0.118745	0.803759	0.124237	0.291125	0.866298	1.49824	0.354582	0.714381	1.67487
Rattus_norvegicus_newGene_62350	0.458023	0.522716	0.817904	0.454624	0.37887	0.805037	1.98458	0.839915	1.56077	0.940329
ENSRNOG00000049615	0.659718	0.371578	0.745641	0.563362	0.485987	1.08973	1.2533	1.13193	1.63237	1.21311
Rattus_norvegicus_newGene_161362	0.26136	0.345362	0.528308	0.320208	0.325931	0.353009	1.30547	0.395071	1.22534	1.99614
Rattus_norvegicus_newGene_54944	0.917875	0.235509	1.30707	0.29402	1.25284	1.8469	0.891175	2.48836	1.37188	0.902151
Rattus_norvegicus_newGene_33667	0.238257	0.315831	0.56397	0.127912	0.216008	0.4283	1.76559	0.957583	0.893081	0.905502
Rattus_norvegicus_newGene_93327	0.298419	0.483757	0.644293	0.35596	0.334524	0.679474	1.85147	0.841535	1.23351	0.993595
Rattus_norvegicus_newGene_93304	0.302684	0.422428	0.514296	0.326726	0.236745	0.835076	1.9595	0.821722	0.99342	0.669945
Rattus_norvegicus_newGene_95479	0.216239	0.159981	0.618672	0.350543	0.086267	1.00669	1.52749	0.618357	1.04472	0.710677
Rattus_norvegicus_newGene_110983	0.680058	0.804569	0.632601	0.716551	0.462245	0.883376	2.09282	0.888316	1.33019	1.57743
Rattus_norvegicus_newGene_75134	0.334685	0.297022	0.750418	0.386069	0.46851	0.613537	2.02787	0.773602	1.25417	1.03125
Rattus_norvegicus_newGene_208185	0.338674	0.301553	0.464927	0.155792	0.489342	0.523509	1.44615	1.21196	0.891344	1.13645
Rattus_norvegicus_newGene_75132	0.323405	0.199276	0.607835	0.494823	0.361863	0.816374	1.96105	0.901475	0.868752	0.897893
Rattus_norvegicus_newGene_110968	0.544788	0.805956	0.706205	0.715844	0.541942	0.889212	2.06861	0.900364	1.39423	1.51988
Rattus_norvegicus_newGene_61516	0.258256	0.304403	0.692736	0.176942	0.201028	0.72616	1.54627	0.783444	1.22552	0.808947
Rattus_norvegicus_newGene_199040	0.526245	0.515233	0.60019	0.360099	0.264082	0.454132	1.51085	0.562286	1.92845	1.25803
Rattus_norvegicus_newGene_212045	0.291501	0.245337	0.49327	0.336365	0.269433	0.514275	1.18085	0.816177	1.31192	1.25527
Rattus_norvegicus_newGene_208900	0.388766	0.126299	0.526499	0.373907	0.47934	0.417555	1.93459	0.908529	0.975002	1.09557
Rattus_norvegicus_newGene_13740	0.156903	0.248679	0.368139	0.251148	0.150471	0.68742	1.02317	0.781841	0.914727	1.20358
Rattus_norvegicus_newGene_210614	0.450408	0.571477	1.00602	0.438621	0.409734	0.878264	1.97715	1.03509	1.57687	0.830253
Rattus_norvegicus_newGene_167412	0.526021	0.501647	0.852299	0.801356	0.591996	0.746705	1.95853	0.972194	1.4635	1.55322
Rattus_norvegicus_newGene_161354	0.207528	0.281894	0.399989	0.277025	0.183113	0.217486	1.30113	0.324921	1.19317	1.733
Rattus_norvegicus_newGene_33783	0.199483	0.278894	0.308021	0.209317	0.11597	0.23145	1.10423	0.931045	1.31527	0.937362
Rattus_norvegicus_newGene_65504	0.407906	0.504039	0.539612	0.394574	0.330573	0.539767	1.53079	0.876782	1.17117	1.46396
Rattus_norvegicus_newGene_34970	0.413815	0.393142	0.718585	0.304307	0.203571	0.88982	1.61045	0.831816	1.48725	0.610947
Rattus_norvegicus_newGene_81711	0.474672	0.905636	0.738075	0.655531	0.555333	0.946694	1.90417	1.00638	1.57794	1.28749
ENSRNOG00000027891	1.37749	1.75265	1.88667	2.01534	1.89844	3.889	1.84273	2.09951	2.01602	2.47644
Rattus_norvegicus_newGene_1647	0.275623	0.298912	0.380338	0.238785	0.136853	0.452628	1.02786	0.664122	1.27051	1.308
Rattus_norvegicus_newGene_61480	0.403879	0.359866	1.0597	0.177466	0.217143	1.06819	1.74292	0.924279	1.0281	0.84509
Rattus_norvegicus_newGene_61555	0.124126	0.130407	0.270726	0.11803	0.024546	0.815675	1.07992	0.541586	1.0164	0.599292
Rattus_norvegicus_newGene_61515	0.188934	0.306596	0.722843	0.174036	0.14949	0.677026	1.76293	0.713656	0.994032	0.775884
Rattus_norvegicus_newGene_188203	0.406212	0.573951	0.692977	0.390868	0.437919	0.701093	1.83952	0.834378	1.51172	0.995661
Rattus_norvegicus_newGene_85335	0.599488	0.351754	1.14355	0.322146	0.242951	0.626629	2.13295	1.28867	0.870557	1.11935
Rattus_norvegicus_newGene_147599	0.309965	0.61239	1.03435	0.430579	0.520115	0.893719	1.73314	0.75648	1.45308	1.44274
Rattus_norvegicus_newGene_140323	0.318274	0.170656	0.433617	0.373313	0.270212	0.537825	1.44335	0.849238	1.22388	0.880446
Rattus_norvegicus_newGene_180718	0.302681	0.262001	0.64401	0.45322	0.336164	0.569937	1.28681	0.684818	1.1429	1.68155
Rattus_norvegicus_newGene_119973	0.596659	0.275204	0.948622	0.60511	0.382821	0.741394	1.30061	1.47677	1.25448	1.39531
Rattus_norvegicus_newGene_147763	0.354858	0.504203	0.788139	0.434559	0.312602	0.474952	1.60088	0.771861	1.63091	1.27514
Rattus_norvegicus_newGene_33673	0.240058	0.285098	0.582073	0.322728	0.167359	0.638227	1.77515	1.05547	0.842847	0.64463
Rattus_norvegicus_newGene_34963	0.225076	0.389138	0.678557	0.228126	0.200405	0.779439	1.92582	0.900636	0.963513	0.503939
Rattus_norvegicus_newGene_65502	0.379852	0.571793	0.822901	0.463015	0.281856	0.4657	1.52139	1.15381	1.2407	1.48834
Rattus_norvegicus_newGene_167381	0.364391	0.356776	0.67483	0.422937	0.272226	0.412601	1.8342	1.01503	1.27921	0.900454
Rattus_norvegicus_newGene_210624	0.576396	0.646171	0.903548	0.569224	0.605414	0.883325	1.94959	1.17466	1.61026	1.03192
Rattus_norvegicus_newGene_110976	0.333423	0.516705	0.398373	0.451197	0.235088	0.61775	1.44186	0.705573	1.3281	1.18974
Rattus_norvegicus_newGene_17110	0.573932	0.497505	0.731862	0.314349	0.289325	1.0043	0.993682	0.824953	1.73955	1.182
Rattus_norvegicus_newGene_180745	0.152631	0.258228	0.507694	0.272379	0.244537	0.765542	1.52782	0.50625	0.842419	1.12637
Rattus_norvegicus_newGene_4941	0.487955	0.386776	0.772118	0.351481	0.355347	0.832409	1.80154	0.840315	1.02209	1.1901
Rattus_norvegicus_newGene_36815	0.506518	0.18524	0.406084	0.689737	0.704147	1.57016	1.39585	0.865703	1.05335	0.936794
Rattus_norvegicus_newGene_93328	0.416369	0.597483	0.816671	0.37354	0.291361	0.647919	2.02001	0.986149	1.20595	0.963233
Rattus_norvegicus_newGene_152768	0.194846	0.257072	0.450215	0.194267	0.145057	0.586974	1.43859	0.754735	0.939422	0.836667
Rattus_norvegicus_newGene_62355	0.350615	0.37755	0.767623	0.526651	0.368986	0.476162	1.92549	0.817247	1.44076	1.04005
Rattus_norvegicus_newGene_52671	0.644729	0.579491	0.82213	0.592754	0.400782	0.740069	1.77605	0.955539	1.31281	1.55975
Rattus_norvegicus_newGene_188206	0.408618	0.550652	0.66854	0.353101	0.362377	0.599375	1.75037	0.884072	1.44355	0.961769
Rattus_norvegicus_newGene_10739	0.141068	0.163845	0.350239	0.100271	0.088163	0.475937	1.31024	0.648059	1.13712	0.567911
Rattus_norvegicus_newGene_181021	0.322486	0.505169	0.893827	0.28395	0.209971	0.734219	1.57041	1.11974	0.964216	1.12119
Rattus_norvegicus_newGene_144600	0.321972	0.418571	0.803902	0.465727	0.454587	0.489134	1.44452	0.887693	1.3614	1.57596
Rattus_norvegicus_newGene_180756	0.258233	0.220047	0.468685	0.365055	0.254708	0.556435	1.18312	0.564654	1.14079	1.41398
Rattus_norvegicus_newGene_61459	0.19661	0.245758	0.455155	0.292032	0.074233	0.522687	1.62464	0.525861	0.944476	0.92249
Rattus_norvegicus_newGene_117512	0.678213	0.96518	0.636946	0.544287	0.378614	0.853767	2.30772	0.978898	1.21449	1.11824
Rattus_norvegicus_newGene_16963	0.271215	0.43055	0.39854	0.298303	0.412823	0.652684	1.40622	0.690017	1.36783	0.960438
Rattus_norvegicus_newGene_95462	0.308443	0.133781	0.839541	0.371813	0.310086	0.745618	1.77437	0.813331	1.0307	0.865123
Rattus_norvegicus_newGene_34956	0.290476	0.45028	0.846834	0.334598	0.211707	0.674892	2.27266	0.847384	0.946942	0.656148
Rattus_norvegicus_newGene_181368	0.327066	0.346962	0.503115	0.558439	0.271567	0.491297	1.68633	0.73117	1.37445	0.987565
Rattus_norvegicus_newGene_172395	0.475122	0.730824	0.756325	0.483057	0.275772	0.77419	1.92203	0.732565	1.24035	1.3152
ENSRNOG00000002428	0.370826	0.174329	0.735603	0.186069	0.552937	0.957731	1.1744	0.77789	1.35832	1.00824
Rattus_norvegicus_newGene_126753	0.421891	0.228598	0.952112	0.413924	0.121549	0.682422	1.1551	0.954656	1.44605	1.15181
Rattus_norvegicus_newGene_28076	0.315136	0.52274	0.755554	0.409864	0.664473	0.567788	1.15235	0.927313	1.17636	2.09455
Rattus_norvegicus_newGene_19981	0.183097	0.138773	0.250204	0.33758	0.178824	0.311206	1.94507	0.613836	0.592527	0.872395
Rattus_norvegicus_newGene_61483	0.246726	0.228945	0.6673	0.239622	0.20528	0.664556	1.30947	0.77248	1.25251	0.83355
Rattus_norvegicus_newGene_10737	0.103707	0.173679	0.443354	0.104518	0.087888	0.480119	1.28892	0.743049	1.07467	0.570826
Rattus_norvegicus_newGene_138187	0.283905	0.528661	0.37783	0.417533	0.304302	0.431499	1.83203	0.581728	1.1843	1.12058
Rattus_norvegicus_newGene_172402	0.304139	0.511017	0.550901	0.287204	0.132622	0.391401	1.3732	1.07771	1.13615	1.04482
Rattus_norvegicus_newGene_174866	0.339416	0.332588	0.598314	0.391257	0.188777	0.540135	1.73494	0.473223	1.17614	1.1612
Rattus_norvegicus_newGene_144602	0.350409	0.439598	0.850705	0.638278	0.250665	0.516566	1.37187	0.790193	1.5509	1.53172
Rattus_norvegicus_newGene_12940	0.444351	0.429703	0.66866	0.159273	0.115133	0.735027	1.6561	0.724709	1.10511	0.823528
Rattus_norvegicus_newGene_19731	0.171925	0.331143	0.334535	0.173641	0.207853	0.480807	1.01597	0.438734	1.08333	1.42409
Rattus_norvegicus_newGene_12096	0.571876	0.077357	0.105706	0.115011	0.105372	0.751585	1.20781	0.483123	1.21086	0.542809
Rattus_norvegicus_newGene_171088	0.237884	0.244544	0.407323	0.201991	0.216682	0.324288	1.40228	0.758877	0.998654	1.04321
Rattus_norvegicus_newGene_93248	0.35416	0.403814	0.601221	0.406238	0.441845	0.633187	2.06946	0.916468	1.00226	0.794294
ENSRNOG00000036760	0.249538	0.034466	0.460998	0.183341	0.254214	1.0008	0.873429	0.710873	1.04671	0.758341
Rattus_norvegicus_newGene_204872	0.279288	0.306316	0.637804	0.41938	0.294248	0.753617	0.854017	1.12913	0.958043	1.43925
Rattus_norvegicus_newGene_19725	0.208621	0.341436	0.309082	0.132097	0.239398	0.549383	1.12902	0.409205	1.18344	1.14276
Rattus_norvegicus_newGene_85330	0.395824	0.533095	0.622696	0.376346	0.521094	0.755036	1.59859	0.784931	1.10952	1.38375
Rattus_norvegicus_newGene_81218	0.195049	0.336531	0.697309	0.43858	0.168996	0.541544	1.36885	0.873013	1.00137	1.2337
Rattus_norvegicus_newGene_180724	0.188282	0.28915	0.578241	0.360813	0.187033	0.497673	0.970475	0.531879	1.18997	1.59445
Rattus_norvegicus_newGene_19732	0.148661	0.301746	0.255242	0.099211	0.357965	0.325082	0.858842	0.674267	0.988859	1.48968
Rattus_norvegicus_newGene_57194	0.134296	0.404294	0.696433	0.444829	0.207195	0.771318	1.57419	0.947618	0.716672	1.04987
Rattus_norvegicus_newGene_113597	0.380447	0.432496	0.406566	0.526614	0.287858	0.726054	1.60757	0.868412	1.19124	0.794284
ENSRNOG00000004295	0.660464	0.163321	0.719452	0.722677	0.640595	1.60729	1.67427	0.948708	1.03269	0.792889
Rattus_norvegicus_newGene_75716	0.317936	0.29419	0.623908	0.47257	0.247163	0.460878	1.47152	0.677062	1.19636	1.29465
Rattus_norvegicus_newGene_16723	0.413761	0.778052	0.96427	0.530841	0.360886	0.686976	1.50194	0.77078	1.57279	1.65716
Rattus_norvegicus_newGene_184957	0.223259	0.291369	0.633344	0.270762	0.120649	0.589857	1.5369	0.807739	0.914184	0.830275
Rattus_norvegicus_newGene_160890	0.385774	0.459142	0.858111	0.428016	0.496577	0.740491	1.4251	0.763296	1.29321	1.54143
ENSRNOG00000032827	0.986356	0.633227	0.618702	0.546117	0.717809	0.782333	2.17294	1.05332	1.62604	1.00279
Rattus_norvegicus_newGene_1660	0.119881	0.096883	0.414241	0.087048	0.089145	0.310968	1.22269	0.544317	0.778628	1.0773
Rattus_norvegicus_newGene_95504	0.222814	0.085774	0.7376	0.188728	0.167472	0.589772	1.36875	0.549357	1.19296	0.815372
Rattus_norvegicus_newGene_199172	0.607139	0.208366	0.619834	0.587168	0.630972	0.655144	1.65682	1.18331	0.971201	1.29787
Rattus_norvegicus_newGene_83042	0.36266	0.482881	0.947999	0.766453	0.400498	0.878411	1.43691	1.16333	1.32616	1.26264
Rattus_norvegicus_newGene_77341	0.32568	0.442143	0.524953	0.490349	0.30962	0.757476	1.4486	0.905061	1.08345	1.00511
Rattus_norvegicus_newGene_177234	0.24657	0.295426	0.63085	0.431926	0.225299	0.444026	1.67283	0.727027	1.16108	0.928519
Rattus_norvegicus_newGene_174864	0.203992	0.237513	0.597514	0.428742	0.297207	0.476598	1.39445	0.513939	1.33022	1.15166
Rattus_norvegicus_newGene_164313	0.408645	0.608022	0.926048	0.435361	0.278541	0.563009	1.73431	0.880726	1.38267	1.19634
Rattus_norvegicus_newGene_146500	0.150902	0.212237	0.502514	0.214877	0.292188	0.548643	1.19628	0.499	1.24536	0.980209
Rattus_norvegicus_newGene_132272	0.394728	0.466669	0.685675	0.452022	0.218667	1.19947	1.1994	1.16521	0.803842	0.944765
Rattus_norvegicus_newGene_77335	0.406685	0.455924	0.47341	0.439275	0.260632	0.5074	1.27205	0.854251	1.26727	1.22784
Rattus_norvegicus_newGene_61458	0.209269	0.271815	0.606445	0.173139	0.274982	0.726861	1.38757	0.701577	0.949323	0.846632
Rattus_norvegicus_newGene_4019	0.328685	0.319074	0.56269	0.449523	0.376887	0.402104	1.51462	0.616589	1.32644	1.25244
Rattus_norvegicus_newGene_61441	0.401689	0.298636	0.592349	0.321086	0.331765	0.456949	1.27182	0.742172	1.3672	1.18143
Rattus_norvegicus_newGene_95472	0.241346	0.158608	0.64115	0.188117	0.20295	0.563767	1.61035	0.574529	0.90251	0.850395
Rattus_norvegicus_newGene_85336	0.196062	0.464173	0.489964	0.332773	0.211134	0.44913	1.35352	0.754944	0.926738	1.27886
Rattus_norvegicus_newGene_167391	0.477982	0.517753	0.688024	0.586821	0.465469	0.650581	1.87001	0.872309	1.14898	1.26218
Rattus_norvegicus_newGene_89723	0.369093	0.558938	0.905585	0.538574	0.338709	0.857638	1.92072	0.766246	1.30845	0.925352
Rattus_norvegicus_newGene_171069	0.314523	0.30108	0.524888	0.359121	0.208265	0.253389	1.7053	0.651662	1.00324	1.16023
Rattus_norvegicus_newGene_85334	0.357242	0.422082	0.490483	0.399452	0.141777	0.516458	1.3561	0.712025	1.0711	1.22015
Rattus_norvegicus_newGene_212066	0.188139	0.209449	0.453749	0.221734	0.134485	0.331602	1.35399	0.508108	0.889918	1.1817
Rattus_norvegicus_newGene_90519	0.192445	0.348321	0.715487	0.384039	0.785239	0.527951	1.6585	0.679971	1.21704	1.39908
Rattus_norvegicus_newGene_9453	0.115177	0.121376	0.359191	0.126798	0.07797	0.575643	1.07192	0.593597	1.1027	0.513048
Rattus_norvegicus_newGene_33802	0.733203	1.23965	1.08956	0.700529	0.467924	0.76858	2.6797	1.28872	1.20476	1.3455
Rattus_norvegicus_newGene_110984	0.482445	0.606329	0.542919	0.547769	0.441221	0.693052	1.70104	0.724393	1.1701	1.38097
Rattus_norvegicus_newGene_95505	0.5567	0.545668	0.92161	0.582321	0.570773	0.710619	1.89509	1.06363	1.41967	1.13331
Rattus_norvegicus_newGene_86377	0.339695	0.441942	0.705367	0.534235	0.494315	0.822146	1.60959	0.804138	1.38078	0.943467
Rattus_norvegicus_newGene_56378	0.29579	0.480189	0.517557	0.352976	0.143919	0.58577	1.60196	0.58166	0.999852	1.06462
Rattus_norvegicus_newGene_61451	0.158779	0.246162	0.706351	0.193718	0.184733	0.524818	1.65943	0.583617	0.833028	0.931434
Rattus_norvegicus_newGene_91537	0.576925	0.753724	0.734684	0.466405	0.43518	0.831677	2.04998	0.98736	1.11188	1.01164
Rattus_norvegicus_newGene_16937	0.245644	0.493373	0.725838	0.40903	0.567063	0.794024	1.26185	0.810839	1.21263	1.38616
Rattus_norvegicus_newGene_75706	0.306687	0.418952	0.680175	0.477867	0.366596	0.587366	1.80947	0.631303	1.08555	1.15585
ENSRNOG00000023588	0.692547	0.474359	0.839123	0.176751	0.298288	1.72153	1.14143	1.20886	0.961008	0.464947
Rattus_norvegicus_newGene_110153	0.307075	0.215329	0.340066	0.145811	0.358481	0.468478	1.22954	0.484433	1.26284	0.932402
Rattus_norvegicus_newGene_86393	0.545788	0.483905	0.764922	0.596898	0.396729	0.710938	2.082	0.853283	1.26448	0.885195
Rattus_norvegicus_newGene_57238	0.181704	0.303175	0.366272	0.246167	0.184659	0.656878	1.34757	0.682889	0.855621	0.745997
Rattus_norvegicus_newGene_37162	0.235291	0.146064	0.828632	0.228725	0.236415	0.571438	1.36921	1.01957	0.806567	0.911681
Rattus_norvegicus_newGene_126762	0.300628	0.259158	0.581696	0.557391	0.246581	0.698826	1.40484	0.641541	1.16171	1.03925
Rattus_norvegicus_newGene_61488	0.23275	0.178687	0.51798	0.125459	0.064661	0.702728	1.10887	0.763508	1.02281	0.519609
Rattus_norvegicus_newGene_126766	0.35003	0.33391	0.835315	0.496431	0.364771	0.667734	2.00968	0.447321	1.22756	1.01567
Rattus_norvegicus_newGene_41043	0.34344	0.253882	0.680104	0.434352	0.328241	0.739265	1.40497	0.736368	1.54317	0.601788
Rattus_norvegicus_newGene_212065	0.158074	0.197879	0.493625	0.343195	0.143335	0.250136	1.16738	0.609695	1.08295	1.20673
ENSRNOG00000015799	0.314293	0.24592	0.687813	0.519412	0.263103	1.06757	0.915801	1.28514	0.782323	0.95667
Rattus_norvegicus_newGene_133264	0.146281	0.435304	0.17788	0.09361	0.060945	0.785053	0.766076	0.70594	0.855134	0.777101
Rattus_norvegicus_newGene_195470	0.210084	0.698608	0.801705	0.733412	0.378464	1.3566	1.25798	1.01717	1.03127	1.13447
Rattus_norvegicus_newGene_133571	0.234475	0.112967	0.564741	0.180974	0.266417	0.86186	1.42371	0.584246	0.808309	0.651785
Rattus_norvegicus_newGene_19953	0.14445	0.359678	0.388346	0.343213	0.371503	0.513157	1.22341	0.5941	1.4249	0.819896
Rattus_norvegicus_newGene_52675	0.379866	0.298043	0.610728	0.442991	0.274772	0.472653	1.70983	0.683766	0.959632	1.14506
Rattus_norvegicus_newGene_95471	0.300212	0.205315	0.713403	0.239477	0.330703	0.635857	1.52191	0.706519	0.989985	0.886395
Rattus_norvegicus_newGene_181369	0.366447	0.350021	0.666502	0.360967	0.310606	0.603249	1.33793	0.79078	1.13718	1.13318
Rattus_norvegicus_newGene_66171	0.40978	0.475278	0.530196	0.380367	0.134782	0.545505	1.28242	0.703785	1.16829	1.17124
Rattus_norvegicus_newGene_95491	0.263	0.084976	0.86941	0.183778	0.196765	0.68383	1.4222	0.615996	1.0004	0.810368
Rattus_norvegicus_newGene_173792	0.195175	0.193913	0.36157	0.387913	0.637873	1.02816	1.38487	0.386719	0.953371	0.951396
Rattus_norvegicus_newGene_89724	0.217208	0.44118	0.520646	0.334764	0.27263	0.704077	1.73104	0.646294	0.882619	0.748899
Rattus_norvegicus_newGene_52680	0.380987	0.394875	0.665451	0.308623	0.387257	0.540817	1.55582	0.781869	1.08844	1.09089
Rattus_norvegicus_newGene_188201	0.299859	0.536312	0.82628	0.488964	0.378386	0.661439	1.47107	0.889789	1.51851	0.909397
Rattus_norvegicus_newGene_141158	0.372089	0.364763	0.79157	0.153563	0.355739	0.941001	1.10118	1.09977	1.01061	0.79293
Rattus_norvegicus_newGene_212085	0.234539	0.268626	0.56538	0.264829	0.179919	0.366172	1.18718	0.582736	1.03356	1.24264
Rattus_norvegicus_newGene_86788	0.591151	0.233726	0.225463	0.101821	0.20624	0.454299	1.39025	0.650783	0.701331	1.04313
Rattus_norvegicus_newGene_89788	0.421881	0.545693	0.479054	0.522694	0.515813	0.638437	1.91963	0.625428	1.34866	0.82731
Rattus_norvegicus_newGene_144604	0.288054	0.37763	0.882296	0.485785	0.371662	0.377771	1.38162	0.766658	1.53325	1.21799
Rattus_norvegicus_newGene_3862	0.059814	0.071229	0.680652	0.259379	0.285895	1.06526	0.529842	0.991411	0.764255	0.871575
Rattus_norvegicus_newGene_66195	0.283317	0.309237	0.651613	0.300839	0.229447	0.564721	1.19877	0.561235	1.36333	0.949092
Rattus_norvegicus_newGene_41591	0.11416	0.14812	0.452146	0.12404	0.135271	0.426655	1.21912	0.3534	1.07062	0.764087
Rattus_norvegicus_newGene_208674	0.12878	0.120034	0.421597	0.079923	0.093795	0.3432	1.09679	0.617756	0.930139	0.713463
Rattus_norvegicus_newGene_171073	0.320623	0.229136	0.374229	0.166248	0.17232	0.300755	1.35445	0.662246	0.743323	1.04957
Rattus_norvegicus_newGene_208911	0.140451	0.130409	0.399365	0.273773	0.156537	0.384213	1.31043	0.675093	0.852598	0.721737
ENSRNOG00000029131	0.293613	0.175279	0.291496	0.190131	0.156089	1.26814	1.07429	0.668311	0.467623	0.471147
Rattus_norvegicus_newGene_115063	0.344769	0.410736	0.112103	0.257996	0.532902	0.847318	1.2849	0.52685	1.26141	0.579875
Rattus_norvegicus_newGene_212071	0.184967	0.239949	0	0.22872	0.156074	0.345902	1.11523	0.504342	0.777684	0.903392
Rattus_norvegicus_newGene_164739	0.348751	0.466033	0.96258	0.358418	0.221853	0.505684	1.44761	0.670271	1.40626	1.16042
Rattus_norvegicus_newGene_208927	0.147417	0.090335	0.249463	0.368025	0.09396	0.361168	1.38274	0.604922	0.661658	0.770976
Rattus_norvegicus_newGene_176764	0.36391	0.340148	0.61313	0.422572	0.296703	0.635287	1.34738	0.862383	1.14858	0.874279
Rattus_norvegicus_newGene_73489	0.164053	0.184827	0.565673	0.159991	0.153572	0.450455	1.02002	0.70861	0.608338	1.26919
Rattus_norvegicus_newGene_164085	0.320783	0.286837	0.806719	0.438419	0.338137	0.552872	1.38316	0.630088	1.36555	1.07783
Rattus_norvegicus_newGene_19665	0.38697	0.305457	1.03205	0.590481	0.549661	0.704814	1.97902	0.933162	0.870655	1.19433
Rattus_norvegicus_newGene_139447	0.151847	0.061271	0.405799	0.146844	0.224629	0.333802	1.10013	0.433823	0.846183	1.08867
Rattus_norvegicus_newGene_210612	0.264206	0.519262	0.562751	0.287257	0.279694	0.643179	1.38341	0.876631	1.1733	0.648619
Rattus_norvegicus_newGene_95492	0.264674	0.087294	0.831536	0.225758	0.194803	0.567171	1.28444	0.508956	1.25937	0.794791
Rattus_norvegicus_newGene_16962	0.228696	0.243626	0.466523	0.271458	0.353643	0.535328	1.0779	0.562388	1.29903	0.897506
Rattus_norvegicus_newGene_9447	0.267098	0.140516	0.622079	0.194753	0.176551	0.421999	1.28645	0.533153	1.14421	0.820929
ENSRNOG00000031306	0.572818	0.304735	0.925403	0.636736	0.269071	1.16865	0.952683	1.71902	0.914931	0.757802
Rattus_norvegicus_newGene_27509	0.162606	0.144377	0.605845	0.209196	0.157118	0.63409	1.26567	0.722707	1.05902	0.395501
Rattus_norvegicus_newGene_208677	0.127557	0.119548	0.289083	0.06037	0.195602	0.521217	0.654706	0.639537	0.824491	0.948482
Rattus_norvegicus_newGene_161755	0.333367	0.22604	0.614017	0.455953	0.346433	0.560249	0.754931	0.781808	1.59449	1.08004
Rattus_norvegicus_newGene_10742	0.19436	0.258075	0.304539	0.209866	0.185315	0.699988	1.03884	0.709557	0.876277	0.618233
Rattus_norvegicus_newGene_102314	0.144225	0.063732	0.392248	0.135094	0.035816	0.353044	1.35222	0.336027	0.782919	0.737221
Rattus_norvegicus_newGene_16711	0.375646	0.42069	0.642848	0.33235	0.248304	0.663447	1.18202	0.598945	1.0179	1.34764
Rattus_norvegicus_newGene_161366	0.174017	0.196092	0.400696	0.178254	0.215197	0.150607	1.02883	0.274678	1.00751	1.48758
Rattus_norvegicus_newGene_71804	0.135546	0.207758	0.504417	0.300993	0.077743	0.928426	0.993483	0.846042	0.644872	0.596896
Rattus_norvegicus_newGene_210611	0.375929	0.414683	0.721421	0.272268	0.219052	0.684825	1.56569	0.87267	1.02863	0.633115
Rattus_norvegicus_newGene_61482	0.153941	0.235303	0.650385	0.134427	0.225088	0.585887	1.27157	0.622608	0.799474	0.894805
Rattus_norvegicus_newGene_33655	0.112046	0.089958	0.56583	0.147242	0.15265	0.300469	1.44363	0.690337	0.554827	0.848612
Rattus_norvegicus_newGene_76393	0.481914	0.561819	0.840313	0.658603	0.420188	0.69016	1.88095	0.926598	1.24782	0.983292
Rattus_norvegicus_newGene_167401	0.40947	0.411313	0.592164	0.522477	0.293636	0.904742	1.38213	0.738041	0.986888	0.979812
Rattus_norvegicus_newGene_89779	0.25023	0.513179	0.503794	0.491582	0.423255	0.773628	1.63424	0.695713	1.0407	0.799097
Rattus_norvegicus_newGene_60256	0.197809	0.470426	0.336231	0.487217	0.251499	0.314871	1.41873	0.686584	0.739575	1.33817
Rattus_norvegicus_newGene_34954	0.260196	0.361571	0.273497	0.354044	0.123202	0.194763	1.90098	0.702836	0.770094	0.558512
Rattus_norvegicus_newGene_165241	0.50794	0.330701	0.811316	0.326364	0.280212	0.576778	1.15966	0.672946	1.52859	1.06973
Rattus_norvegicus_newGene_12053	0.280712	0.359289	0.6798	0.323936	0.248565	0.65297	1.20027	0.76798	1.05525	0.966605
Rattus_norvegicus_newGene_12960	0.337639	0.585233	1.17765	0.291161	0.295373	0.599863	1.76168	0.960596	1.29841	0.815397
Rattus_norvegicus_newGene_181233	0.174562	0.20415	0.42869	0.377403	0.287559	0.41636	1.32006	0.693299	0.891717	0.89948
Rattus_norvegicus_newGene_160813	0.265991	0.333974	0.756047	0.270585	0.186542	0.592093	1.04362	0.638217	1.18737	1.0957
Rattus_norvegicus_newGene_170005	0.211811	0.161075	0.628972	0.146249	0.252132	0.859272	0.792518	0.873546	0.892788	0.723794
Rattus_norvegicus_newGene_110469	0.178524	0.301213	0.391506	0.229842	0.169556	0.561414	1.20724	0.548788	1.068	0.615489
Rattus_norvegicus_newGene_33671	0.140612	0.181665	0.281922	0.210486	0.119521	0.413997	1.27343	0.766701	0.668858	0.539414
Rattus_norvegicus_newGene_116859	0.238778	0.213368	0.612966	0.20554	0.242292	0.51596	1.15905	0.674426	0.953766	0.933828
Rattus_norvegicus_newGene_13743	0.153613	0.069652	0.313087	0.240072	0.182102	0.242438	1.13666	0.585815	0.721437	0.995472
Rattus_norvegicus_newGene_91548	0.347727	0.525609	0.668704	0.332269	0.363068	0.662621	1.7611	0.854704	0.752442	0.923424
Rattus_norvegicus_newGene_1661	0.14785	0.142248	0.330631	0.139811	0.100113	0.396067	0.695339	0.390806	0.886422	1.2081
ENSRNOG00000015260	0.293913	0.086838	0.194344	0.419036	0.11889	1.01442	0.915475	0.557253	0.770771	0.561486
Rattus_norvegicus_newGene_115656	0.161579	0.171383	0.433481	0.109898	0.152318	0.252678	1.16281	0.648511	0.795813	0.869867
Rattus_norvegicus_newGene_78539	0.178027	0.161738	0.208526	0.280846	0.195926	0.537589	0.717691	0.373945	0.731353	1.36353
Rattus_norvegicus_newGene_19727	0.124512	0.203707	0.298271	0.111566	0.145807	0.341643	0.85581	0.403377	0.950297	1.03152
Rattus_norvegicus_newGene_208189	0.424254	0.37398	0.645949	0.280449	0.246042	0.609779	1.7361	0.687199	0.94249	0.692186
Rattus_norvegicus_newGene_131630	0.395482	0.287779	0.599095	0.380737	0.470554	0.623038	1.64597	0.897166	1.22186	0.440899
Rattus_norvegicus_newGene_116855	0.146172	0.190678	0.437067	0.125932	0.053794	0.334431	1.02408	0.616387	0.838294	0.831068
Rattus_norvegicus_newGene_166875	0.188188	0.168085	0.447757	0.455032	0.303232	0.548722	1.47582	0.615358	0.880863	0.726828
Rattus_norvegicus_newGene_174620	0.344529	0.348127	0.639135	1.00993	0.098293	1.27947	1.42163	0.807009	1.02308	0.58906
Rattus_norvegicus_newGene_144603	0.253437	0.290288	0.662632	0.420997	0.314338	0.254328	1.3605	0.618864	1.12466	1.26201
Rattus_norvegicus_newGene_184932	0.25458	0.275533	0.571974	0.367756	0.200955	0.648708	1.50424	0.751559	0.74611	0.697817
Rattus_norvegicus_newGene_152716	0.197249	0.147538	0.403254	0.222059	0.301416	0.495153	1.48157	0.953036	0.679557	0.33721
Rattus_norvegicus_newGene_77334	0.212116	0.344087	0.361583	0.159693	0.405863	0.48167	1.45263	0.567881	0.929794	0.722
Rattus_norvegicus_newGene_145510	0.176827	0.179568	0.452641	0.226345	0.270217	0.37652	1.1994	0.640399	0.850795	0.908418
Rattus_norvegicus_newGene_167404	0.474593	0.593599	0.754412	0.527813	0.48582	0.629478	1.8995	0.832949	1.11867	1.02405
Rattus_norvegicus_newGene_55197	0.331367	0.496119	0.667644	0.427138	0.603424	1.09391	1.02283	0.854962	1.36117	0.857184
Rattus_norvegicus_newGene_210642	0.273614	0.531403	0.633762	0.228603	0.359962	0.766868	1.33677	0.813247	1.32944	0.444382
Rattus_norvegicus_newGene_53724	0.222088	0.283999	0.51536	0.235983	0.184265	0.5439	1.25659	0.616863	1.12201	0.560828
Rattus_norvegicus_newGene_1616	0.060998	0.087297	0.230487	0.130294	0.022785	0.288793	0.800919	0.465276	0.809444	0.824429
Rattus_norvegicus_newGene_93305	0.17695	0.249432	0.285769	0.259139	0.142438	0.497397	1.3784	0.68382	0.69794	0.512071
Rattus_norvegicus_newGene_161357	0.180446	0.199054	0.340054	0.291627	0.194693	0.299426	1.01468	0.24386	0.874383	1.42904
Rattus_norvegicus_newGene_157290	0.475923	0.548682	0.924483	0.51473	0.355601	0.759307	1.39558	0.783367	1.18225	1.35187
Rattus_norvegicus_newGene_60255	0.293852	0.267824	0.291205	0.206647	0.088512	0.388079	0.995713	0.44402	0.680185	1.29168
Rattus_norvegicus_newGene_12050	0.242786	0.412605	0.427509	0.27349	0.21857	0.451828	1.33571	0.658744	0.910586	0.867239
Rattus_norvegicus_newGene_80102	0.293819	0.108423	0.548145	0.380825	0.449297	0.416684	1.37218	0.852936	1.02434	0.759194
ENSRNOG00000023908	1.83723	0.403839	2.10659	1.45248	2.41837	3.13368	1.25454	1.82623	2.18258	2.46596
Rattus_norvegicus_newGene_174870	0.100157	0.180899	0.503382	0.310434	0.223888	0.345542	0.898539	0.290037	1.51044	0.918454
Rattus_norvegicus_newGene_70932	0.326826	0.326221	0.60809	0.342394	0.39928	0.371742	1.42517	0.524473	1.16234	1.14751
Rattus_norvegicus_newGene_188922	0.785232	0.326602	0.805775	0.457983	0.621197	0.757052	1.79872	0.712996	1.28981	1.05884
Rattus_norvegicus_newGene_120443	0.227341	0.241789	0.368312	0.221512	0.146282	0.410648	1.33891	0.302226	0.867805	0.8984
Rattus_norvegicus_newGene_95483	0.278332	0.117681	0.742964	0.216476	0.334858	0.635102	1.19368	0.553097	0.893897	1.02558
Rattus_norvegicus_newGene_27505	0.468934	0.299645	0.642791	0.274325	0.235899	0.704252	1.47357	0.603903	1.06021	0.686211
Rattus_norvegicus_newGene_135106	0.266135	0.269353	0.640365	0.220736	0.093339	0.677476	1.35721	0.504448	0.801569	0.753181
Rattus_norvegicus_newGene_66194	0.334834	0.520695	0.711701	0.372021	0.360116	0.720329	1.45865	0.618892	1.15361	0.950784
Rattus_norvegicus_newGene_212069	0.159418	0.132207	0.485372	0.222923	0.089431	0.391437	0.87675	0.526526	0.805091	1.07697
Rattus_norvegicus_newGene_172324	0.271527	0.443394	0.640875	0.429376	0.528559	0.703032	1.15599	0.658569	0.984095	1.39851
Rattus_norvegicus_newGene_61474	0.319904	0.377141	0.732205	1.13773	0.479151	0.529269	1.72702	0.988663	1.16389	1.2173
Rattus_norvegicus_newGene_188815	0.300877	0.328094	0.547068	0.591603	0.496634	0.476461	1.12445	0.854035	1.11767	1.27056
Rattus_norvegicus_newGene_89785	0.26759	0.262954	0.48066	0.365955	0.150048	0.507217	1.31422	0.64418	1.01944	0.620586
Rattus_norvegicus_newGene_144594	0.402909	0.291155	0.584582	0.468598	0.298094	0.357975	1.29039	0.595684	1.18367	1.19428
Rattus_norvegicus_newGene_120446	0.317053	0.310834	0.577985	0.354548	0.29397	0.395175	1.57326	0.447773	0.942891	1.07172
Rattus_norvegicus_newGene_89729	0.293321	0.588366	0.52445	0.366762	0.26751	0.611446	1.33128	0.741118	1.07416	0.849893
Rattus_norvegicus_newGene_180759	0.182906	0.185012	0.428587	0.224828	0.182811	0.434144	1.02975	0.516985	0.700836	1.08956
Rattus_norvegicus_newGene_161064	0.514932	0.111104	0.599042	0.19279	0.168055	0.950668	0.854035	0.915831	1.02622	0.404819
Rattus_norvegicus_newGene_113632	0.291026	0.511411	0.563316	0.412475	0.566457	0.756767	1.38184	0.536936	1.4247	0.805445
Rattus_norvegicus_newGene_77480	0.180087	0.581231	0.438214	0.438904	0.267167	0.355612	0.969831	0.688863	1.04617	1.39819
Rattus_norvegicus_newGene_133259	0.22013	0.087068	0.174568	0.291046	0.075427	0.205758	0.789417	0.249443	1.37294	0.783602
Rattus_norvegicus_newGene_120437	0.240693	0.519197	0.701817	0.268624	0.144766	0.443575	1.17468	0.819331	1.04502	0.945293
Rattus_norvegicus_newGene_14383	0.205168	0.290201	0.45421	0.227925	0.132364	0.4258	1.1559	0.625045	0.747667	0.90308
Rattus_norvegicus_newGene_172642	0.576621	0.377449	0.754145	0.317958	0.605264	1.05756	1.40054	0.579805	1.43848	0.698496
Rattus_norvegicus_newGene_135073	0.318248	0.201921	0.495811	0.331179	0.368179	0.772459	1.18128	0.448562	0.916043	0.940051
Rattus_norvegicus_newGene_171083	0.260863	0.308937	0.404924	0.317427	0.264739	0.316712	1.45987	0.686207	0.77138	0.863485
Rattus_norvegicus_newGene_77351	0.26223	0.263985	0.310507	0.187949	0.248057	0.975056	1.14913	0.303934	0.714939	0.668716
Rattus_norvegicus_newGene_74159	0.225017	0.138385	0.268519	0.146527	0.090877	0.2953	0.941848	0.500244	0.7264	0.943681
Rattus_norvegicus_newGene_12370	0.242294	0.267881	0.469838	0.383132	0.401622	0.422407	0.929613	0.365618	1.03774	1.53346
Rattus_norvegicus_newGene_85328	0.23419	0.3234	0.561981	0.293692	0.220413	0.618329	0.921481	0.496783	1.10611	1.01457
Rattus_norvegicus_newGene_33013	0.178439	0.090605	0.44839	0.278026	0.124931	0.384788	0.79171	0.401076	0.836212	1.22712
Rattus_norvegicus_newGene_29309	0.575102	0.463881	0.403601	0.18268	0.457134	0.941918	0.905235	1.02277	0.696272	1.03547
ENSRNOG00000004221	0.283713	0.369988	0.453266	0.590522	0.233144	0.377699	0.558115	0.650141	0.596798	2.26691
Rattus_norvegicus_newGene_52679	0.399538	0.453005	0.529235	0.381787	0.402826	0.445744	1.44472	0.807373	1.02499	0.960892
Rattus_norvegicus_newGene_95496	0.177934	0.028631	0.439268	0.163612	0.35819	0.35221	1.08009	0.589575	1.02811	0.633306
Rattus_norvegicus_newGene_61528	0.145933	0.180559	0.542007	0.249037	0.186463	0.444651	1.10166	0.53603	0.924435	0.811131
Rattus_norvegicus_newGene_167386	0.28858	0.261521	0.673811	0.34616	0.171588	0.468019	1.49464	0.806979	0.870902	0.612478
Rattus_norvegicus_newGene_180758	0.175077	0.197462	0.38908	0.208542	0.248234	0.333942	1.10907	0.370203	0.823665	1.09005
Rattus_norvegicus_newGene_115658	0.203313	0.34455	0.488544	0.224481	0.332297	0.56728	1.27156	0.651614	0.94412	0.662725
ENSRNOG00000025377	0.225572	0.422355	0.209617	0.648994	0.057533	1.19936	0.673476	0.752666	0.537548	0.905129
Rattus_norvegicus_newGene_9454	0.067225	0.093923	0.215528	0.06355	0.111153	0.486578	0.813894	0.317974	0.79825	0.638082
Rattus_norvegicus_newGene_9439	0.120326	0.877012	0.480083	0.18266	0.13117	0.521995	1.03274	0.652769	1.38497	0.683696
Rattus_norvegicus_newGene_147575	0.293773	0.248996	0.335557	0.265325	0.302259	0.572161	1.33169	0.526247	0.63144	0.86833
Rattus_norvegicus_newGene_110971	0.364736	0.633295	0.424645	0.409113	0.348685	0.523257	1.52532	0.674238	0.796746	1.14407
Rattus_norvegicus_newGene_88554	0.128039	0.204107	0.19535	0.313385	0.130251	0.266902	0.436451	0.233203	0.716496	1.80107
Rattus_norvegicus_newGene_160879	0.138995	0.190303	0.265908	0.18687	0.047602	0.357747	1.1283	0.397758	0.533554	0.888895
Rattus_norvegicus_newGene_61530	0.166261	0.302132	0.473699	0.185122	0.244883	0.495919	1.02855	0.609444	0.951159	0.745569
Rattus_norvegicus_newGene_164888	0.308325	0.360744	0.824034	0.349205	0.246244	0.53343	1.30338	0.628938	1.11732	0.962901
Rattus_norvegicus_newGene_162891	0.385248	0.227413	0.829187	0.383004	0.246461	0.530093	1.24443	0.618154	1.12938	1.00418
Rattus_norvegicus_newGene_110154	0.346256	0.213312	0.449682	0.413774	0.36336	0.526511	1.29893	0.588796	1.09235	0.731515
ENSRNOG00000030210	0.410258	0.291002	0.373519	0.815001	0.344684	1.86736	0.812533	0.877162	0.398235	0.729491
ENSRNOG00000048324	0.520729	0.528352	0.404701	0.284915	0.402353	0.749401	0.759672	1.11003	1.10169	0.867738
Rattus_norvegicus_newGene_37160	0.197414	0.159953	0.915038	0.224998	0.277056	0.730692	1.09316	0.598138	0.824616	0.9743
Rattus_norvegicus_newGene_89772	0.296727	0.387018	0.41979	0.378203	0.330281	0.381531	1.58823	0.386185	0.927056	0.975297
ENSRNOG00000014164	0.572888	0.191735	0.6344	0.443839	0.21997	0.906256	0.829464	1.3064	0.589859	0.872552
Rattus_norvegicus_newGene_19947	0.100827	0.135549	0.268688	0.230551	0.109261	0.256934	0.971974	0.442156	0.855958	0.74903
ENSRNOG00000004317	0.492264	0.835394	0.690816	0.624527	0.435497	0.665735	1.2026	0.969141	1.01869	1.65105
Rattus_norvegicus_newGene_120438	0.255952	0.346679	0.431967	0.35522	0.151714	0.38846	1.19102	0.56776	0.940203	0.882575
Rattus_norvegicus_newGene_115043	0.258648	0.558837	0.601491	0.263053	0.455442	0.697703	1.07757	0.712267	1.22846	0.84287
Rattus_norvegicus_newGene_212086	0.167961	0.2819	0.817967	0.212164	0.201829	0.33077	1.19406	0.503529	0.969147	1.0961
Rattus_norvegicus_newGene_160882	0.210565	0.260505	0.696846	0.290568	0.342687	0.409746	1.03545	0.627697	0.920846	1.21519
Rattus_norvegicus_newGene_10753	0.184867	0.144985	0.295913	0.097136	0.153046	0.490105	1.14837	0.548415	0.502475	0.594321
Rattus_norvegicus_newGene_19056	0.281686	0.34651	0.359449	0.332673	0.287718	0.473989	1.0589	0.578621	0.906647	0.993846
Rattus_norvegicus_newGene_134481	0.47524	0.117488	0.372801	0.538895	0.301864	1.03557	1.04539	0.342726	1.00402	0.782363
Rattus_norvegicus_newGene_70937	0.419286	0.295706	0.489273	0.494854	0.297221	0.441562	1.17905	0.519184	1.28375	0.972019
Rattus_norvegicus_newGene_45016	0.236914	0.10993	0.454391	0.401285	0.137022	0.592678	1.20947	0.523832	0.879251	0.530377
Rattus_norvegicus_newGene_212046	0.330205	0.256661	0.986763	0.444485	0.344994	0.421314	1.17183	0.718853	1.02733	1.41839
Rattus_norvegicus_newGene_14379	0.311668	0.26587	0.386507	0.265602	0.233457	0.442615	1.09294	0.693006	1.04415	0.580902
Rattus_norvegicus_newGene_55717	0.492084	0.496796	0.749001	0.302558	0.402359	0.698286	1.08446	0.71274	0.978055	1.35796
Rattus_norvegicus_newGene_171075	0.233223	0.20092	0.322682	0.220079	0.147427	0.310643	1.09621	0.552949	0.704332	0.848824
Rattus_norvegicus_newGene_10735	0.171685	0.221564	0.464296	0.189205	0.0797	0.344219	1.30241	0.524263	0.751638	0.589052
Rattus_norvegicus_newGene_77330	0.26584	0.449804	0.394929	0.332094	0.196286	0.647988	1.0422	0.647727	1.00618	0.679516
Rattus_norvegicus_newGene_22079	0.186246	0.127347	0.276689	0.107424	0.080535	0.23795	0.961596	0.57854	0.730702	0.641951
Rattus_norvegicus_newGene_71818	0.105302	0.168175	0.559924	0.221729	0.068487	0.468866	0.947577	1.04595	0.591395	0.441832
Rattus_norvegicus_newGene_26591	0.199659	0.178434	0.347754	0.361157	0.213316	0.33525	1.10174	0.514633	0.832961	0.884344
Rattus_norvegicus_newGene_208683	0.04711	0.186809	0.251464	0.053163	0.102084	0.418447	0.688589	0.726379	0.633484	0.537998
Rattus_norvegicus_newGene_11816	0.10899	0.078982	0.314498	0.108296	0.024687	0.307888	1.14179	0.421706	0.642871	0.485446
Rattus_norvegicus_newGene_77346	0.330959	0.39797	0.471837	0.427356	0.149641	0.384071	1.54248	0.600504	0.933284	0.6787
Rattus_norvegicus_newGene_93315	0.267604	0.42425	0.455423	0.308323	0.304161	0.656061	1.38761	0.530231	0.749346	0.796492
Rattus_norvegicus_newGene_172254	0.333794	0.293911	0.541596	0.357491	0.259991	0.527067	1.24484	0.382482	1.38464	0.606293
Rattus_norvegicus_newGene_171082	0.186554	0.162874	0.295663	0.109633	0.078067	0.262686	0.949272	0.438178	0.74505	0.795497
Rattus_norvegicus_newGene_110190	0.174637	0.30337	0.197325	0.219442	0.141678	0.80455	0.476687	0.708074	0.622457	0.77432
Rattus_norvegicus_newGene_70936	0.281297	0.40723	0.581839	0.417576	0.276772	0.419845	1.0827	0.700658	1.1302	0.974443
Rattus_norvegicus_newGene_22436	0.751074	0.930351	0.882937	0.45427	0.486789	1.03489	1.2002	1.39589	0.876663	1.3388
Rattus_norvegicus_newGene_171730	0.21769	0.499835	0.485092	0.244185	0.181958	0.344541	0.832021	0.292499	0.992585	1.50665
Rattus_norvegicus_newGene_71793	0.125794	0.235981	0.52036	0.305843	0.084779	0.565293	0.955982	0.940474	0.613629	0.532284
Rattus_norvegicus_newGene_180717	0.29166	0.295645	0.474232	0.340483	0.331441	0.607166	0.753888	0.479344	0.779335	1.44489
Rattus_norvegicus_newGene_180762	0.133696	0.185436	0.521925	0.08793	0.106182	0.49665	0.838282	0.332659	0.601781	1.09168
Rattus_norvegicus_newGene_13744	0.123671	0.063928	0.187937	0.235098	0.123363	0.299424	0.796596	0.418796	0.783448	0.75799
Rattus_norvegicus_newGene_134517	0.378429	0.133095	0.398338	0.448648	0.428061	1.00872	1.10896	0.286543	1.10675	0.596856
Rattus_norvegicus_newGene_160278	0.179958	0.27272	0.377591	0.185959	0.197276	0.448117	1.03189	0.472264	0.90293	0.678969
Rattus_norvegicus_newGene_126748	0.22499	0.261625	0.739081	0.262152	0.272414	0.780422	0.740748	0.694618	1.05383	0.810783
Rattus_norvegicus_newGene_3839	0.228875	0.333663	0.489492	0.283331	0.470525	0.417184	1.38937	0.62165	0.961453	0.736193
Rattus_norvegicus_newGene_149375	0.296416	0.342011	0.367682	0.184447	0.183026	0.602651	1.04119	0.360647	0.874691	0.801868
Rattus_norvegicus_newGene_149376	0.294593	0.313473	0.498126	0.280066	0.174006	0.530484	1.12206	0.560179	0.718561	0.935698
Rattus_norvegicus_newGene_59125	0.327439	0.360792	0.740636	0.220058	0.398977	0.480096	1.56959	0.630151	0.869019	0.804885
Rattus_norvegicus_newGene_172321	0.207069	0.260946	0.401457	0.324787	0.210095	0.655827	1.03101	0.527543	0.855022	0.630304
Rattus_norvegicus_newGene_20024	0.142815	0.163136	0.365137	0.418382	0.10695	0.345076	0.998552	0.545851	1.01338	0.584887
Rattus_norvegicus_newGene_95482	0.268842	0.170524	0.979532	0.190269	0.212539	0.566262	1.23974	0.627135	0.970527	0.703611
Rattus_norvegicus_newGene_89726	0.251945	0.523197	0.459901	0.338147	0.346937	0.577942	1.30695	0.550245	1.10705	0.663046
Rattus_norvegicus_newGene_54431	0.146638	0.261866	0.084242	0.084851	0.069955	0.214262	1.17654	0.330049	0.645106	0.561265
Rattus_norvegicus_newGene_94229	0.372598	0.427859	0.556408	0.351996	0.524385	0.420894	1.31811	0.678084	1.28557	0.809494
Rattus_norvegicus_newGene_174535	0.117664	0.141139	0.388944	0.119698	0.187533	0.562597	1.15842	0.374555	0.630002	0.505344
Rattus_norvegicus_newGene_152719	0.074974	0.066686	0.272942	0.030424	0.066963	0.264316	0.824174	0.611534	0.580253	0.506431
ENSRNOG00000007130	0.388428	0.340459	0.338151	0.485671	0.228265	1.14203	0.738508	0.792005	0.910543	0.468779
Rattus_norvegicus_newGene_180731	0.144652	0.218397	0.404615	0.276353	0.266497	0.345199	0.921013	0.478618	0.843272	0.981757
Rattus_norvegicus_newGene_1192	0.107952	0.154399	0.380165	0.21563	0.205108	0.590584	1.11767	0.367836	0.675792	0.568726
Rattus_norvegicus_newGene_167373	0.263825	0.187674	0.396544	0.227831	0.201915	0.460054	1.27846	0.791947	0.57126	0.43207
Rattus_norvegicus_newGene_80505	0.364625	0.890079	0.2308	0.641124	0.793632	0.691941	1.41291	0.756127	1.20623	1.10708
Rattus_norvegicus_newGene_95480	0.126842	0.117893	0.671121	0.178877	0.235776	0.526757	1.24883	0.511365	0.811267	0.485576
Rattus_norvegicus_newGene_179000	0.164391	0.107748	0.212528	0.066557	0.052117	0.709339	0.523298	0.84952	0.424198	0.339304
Rattus_norvegicus_newGene_10761	0.163865	0.111703	0.41719	0.112822	0.189254	0.456334	1.07108	0.522107	0.416958	0.767115
Rattus_norvegicus_newGene_26590	0.193445	0.178941	0.394858	0.356639	0.154656	0.311118	1.25554	0.507565	0.634105	0.808497
Rattus_norvegicus_newGene_95500	0.138241	0.048661	0.243337	0.120877	0.221452	0.250777	1.12146	0.313112	0.8363	0.489172
Rattus_norvegicus_newGene_115058	0.427354	0.369729	0.505732	0.239367	0.279902	0.563728	1.36472	0.530958	1.09456	0.505352
Rattus_norvegicus_newGene_70011	0.17434	0.172777	0.29724	0.243414	0.12797	0.204676	0.783331	0.510219	0.706829	1.04611
Rattus_norvegicus_newGene_184937	0.083575	0.111927	0.342706	0.294199	0.179587	0.33769	1.19972	0.516679	0.605169	0.581909
Rattus_norvegicus_newGene_92292	0.183791	0.105656	0.25735	0.294508	0.071633	0.263308	1.27666	0.374914	0.398406	0.815821
Rattus_norvegicus_newGene_133276	0.114599	0.140152	0.259379	0.241821	0.038713	0.199646	0.798268	0.421027	0.802819	0.787601
Rattus_norvegicus_newGene_42925	0.164686	0.117615	0.230311	0.265791	0.146557	0.204093	0.757028	0.582541	0.736956	0.85745
Rattus_norvegicus_newGene_89774	0.212437	0.267066	0.636744	0.37932	0.239388	0.366402	1.14194	0.484531	1.15043	0.800108
Rattus_norvegicus_newGene_172249	0.195384	0.354772	0.448869	0.225329	0.290286	0.460099	1.09832	0.431193	0.947083	0.78536
Rattus_norvegicus_newGene_33680	0.171815	0.198114	0.559945	0.199969	0.144898	0.401746	1.35373	0.572027	0.718931	0.434428
Rattus_norvegicus_newGene_95490	0.148535	0.093498	0.559682	0.152532	0.171934	0.387938	1.24442	0.51927	0.643614	0.534967
Rattus_norvegicus_newGene_85329	0.236687	0.40108	0.326634	0.327763	0.17511	0.466501	1.10641	0.378174	1.07864	0.641402
Rattus_norvegicus_newGene_81225	0.113691	0.06779	0.476407	0.263386	0.123413	0.354987	1.03379	0.548025	0.567023	0.74352
Rattus_norvegicus_newGene_66174	0.159398	0.233489	0.442783	0.273577	0.197701	0.411695	0.957727	0.413929	0.939569	0.779562
Rattus_norvegicus_newGene_19051	0.332495	0.412295	0.422375	0.386335	0.327088	0.528256	1.06243	0.595392	1.18236	0.706753
Rattus_norvegicus_newGene_176065	0.143668	0.355496	0.391963	0.275853	0.559447	0.637894	0.941268	0.615712	0.979969	0.745927
Rattus_norvegicus_newGene_142155	0.182493	0.283073	0.29476	0.349951	0.163568	0.495696	1.03495	0.598473	0.611487	0.724571
Rattus_norvegicus_newGene_77333	0.156401	0.280094	0.469171	0.285281	0.191513	0.508708	0.976234	0.725888	0.821028	0.541329
Rattus_norvegicus_newGene_61519	0.077285	0.131794	0.505231	0.14224	0.068153	0.329624	1.07461	0.488738	0.620003	0.592645
Rattus_norvegicus_newGene_93326	0.303011	0.284158	0.440806	0.318408	0.179316	0.449251	1.37092	0.452182	0.86644	0.567521
Rattus_norvegicus_newGene_133270	0.182878	0.048301	0.799564	0.125808	0.235234	0.386521	1.11811	0.484403	0.755658	0.826188
Rattus_norvegicus_newGene_145511	0.351028	0.340471	0.596164	0.286975	0.211368	0.543662	1.21703	0.645983	0.85311	0.70036
Rattus_norvegicus_newGene_172323	0.327409	0.411565	0.676069	0.244942	0.277717	0.421788	0.878134	0.610901	0.890355	1.30858
Rattus_norvegicus_newGene_152726	0.099066	0.045831	0.45144	0.114725	0.145162	0.521167	0.95913	0.723367	0.571181	0.253004
Rattus_norvegicus_newGene_12376	0.222872	0.278681	0.545136	0.230612	0.239117	0.355045	0.93727	0.349253	0.750162	1.29548
Rattus_norvegicus_newGene_72757	0.129701	0.175419	0.287203	0.168284	0.106031	0.244716	0.827287	0.263275	0.973293	0.72802
Rattus_norvegicus_newGene_208929	0.107854	0.175849	0.307979	0.18866	0.217447	0.290075	1.10794	0.423418	0.50081	0.84402
Rattus_norvegicus_newGene_180725	0.261561	0.15742	0.566223	0.217125	0.277965	0.422838	0.766807	0.439607	0.907999	1.1103
Rattus_norvegicus_newGene_3406	0.197044	0.132345	0.358595	0.316332	0.222747	0.290851	0.994644	0.804024	0.722196	0.579298
Rattus_norvegicus_newGene_123365	0.151595	0.108657	0.253401	0.106055	0.069176	0.348178	0.824945	0.414878	0.559674	0.701322
Rattus_norvegicus_newGene_12051	0.411194	0.358262	0.631169	0.358502	0.298781	0.666316	1.02571	0.642371	1.06616	0.816742
Rattus_norvegicus_newGene_36680	0.366226	0.439908	0.466615	0.559844	0.845961	0.683158	1.59577	0.612831	0.76425	1.17941
Rattus_norvegicus_newGene_212064	0.207234	0.155233	0.375435	0.36115	0.186933	0.28843	0.962207	0.500392	0.736152	0.950539
Rattus_norvegicus_newGene_89712	0.21992	0.26311	0.339632	0.274797	0.178251	0.609407	1.38048	0.456295	0.575734	0.402526
Rattus_norvegicus_newGene_33786	0.135599	0.25743	0.450945	0.127671	0.465079	0.324236	0.832016	0.585965	0.739666	1.10326
Rattus_norvegicus_newGene_65507	0.094494	0.111095	0.23112	0.169228	0.122902	0.27961	0.956256	0.304949	0.713414	0.621028
Rattus_norvegicus_newGene_212091	0.137972	0.235111	0.521145	0.260846	0.113659	0.266849	0.932166	0.514098	0.858835	0.84156
Rattus_norvegicus_newGene_77329	0.334871	0.329927	0.364379	0.290823	0.576077	0.401624	1.16633	0.755074	0.947595	0.770177
Rattus_norvegicus_newGene_209345	0.255661	0.355956	0.497279	0.246776	0.290817	0.577968	0.983429	0.665382	0.927852	0.635158
Rattus_norvegicus_newGene_110982	0.165511	0.512957	0.425326	0.458626	0.398367	0.869144	0.638901	0.650639	0.950083	0.993141
Rattus_norvegicus_newGene_85327	0.092117	0.299293	0.438628	0.405773	0.146616	0.569115	0.940987	0.305759	0.806393	0.897934
Rattus_norvegicus_newGene_135095	0.311341	0.281399	0.482549	0.404714	0.356088	0.616451	1.305	0.419473	0.845923	0.781438
Rattus_norvegicus_newGene_208913	0.077986	0.070326	0.384846	0.140115	0.023458	0.233806	0.932857	0.505008	0.510241	0.646655
Rattus_norvegicus_newGene_172320	0.274478	0.295073	0.558217	0.273279	0.15856	0.501404	1.06772	0.442462	0.910933	0.76891
Rattus_norvegicus_newGene_184954	0.152999	0.159482	0.381407	0.16155	0.065031	0.398369	0.971397	0.614908	0.590124	0.477306
Rattus_norvegicus_newGene_72754	0.252928	0.252491	0.532052	0.234903	0.504043	0.280269	0.910116	0.669521	0.960986	1.08673
Rattus_norvegicus_newGene_10756	0.141556	0.182811	0.316305	0.282558	0.134423	0.381422	0.950465	0.619733	0.503628	0.729916
Rattus_norvegicus_newGene_110957	0.343109	0.465638	0.307076	0.449683	0.316442	0.584084	1.11281	0.724381	0.695788	0.888707
Rattus_norvegicus_newGene_3851	0.224749	0.651961	0.463688	0.255261	0.194775	0.600568	1.24387	0.674599	0.725307	0.667138
Rattus_norvegicus_newGene_174540	0.141288	0.106608	0.209371	0.124856	0.077658	0.343549	1.0442	0.344716	0.537841	0.495612
Rattus_norvegicus_newGene_79139	0.183924	0.15025	0.537163	0.268103	0.213876	0.50849	1.17183	0.590159	0.681286	0.506901
Rattus_norvegicus_newGene_116858	0.203933	0.173393	0.432176	0.11782	0.115064	0.325865	0.792052	0.414657	0.907758	0.703715
ENSRNOG00000025874	0.271112	0.045794	0.304428	0.19848	0.186576	0.609307	0.570676	0.49392	0.788671	0.631044
Rattus_norvegicus_newGene_162651	0.29494	0.485011	0.532748	0.347778	0.448895	0.457037	1.2667	0.594004	0.883955	0.993097
Rattus_norvegicus_newGene_167384	0.316788	0.195386	0.404877	0.297943	0.208021	0.396836	1.08327	0.516676	0.768468	0.742319
Rattus_norvegicus_newGene_34919	0.127919	0.165206	0.264042	0.132408	0.143988	0.638824	0.930283	0.306241	0.568262	0.473988
Rattus_norvegicus_newGene_212056	0.182752	0.122613	0.398402	0.361536	0.093327	0.339554	1.04019	0.328786	0.775285	0.754873
Rattus_norvegicus_newGene_56363	0.25377	0.051332	0.28661	0.164825	0.24974	0.579536	0.784525	0.542148	0.637734	0.541932
ENSRNOG00000023957	0.142321	0.147276	0.430512	0.197152	0.220285	1.08778	0.362195	0.829738	0.354134	0.576938
Rattus_norvegicus_newGene_208916	0.302013	0.216823	0.345318	0.126343	0.079501	0.271287	0.723777	0.547465	0.810236	0.786762
Rattus_norvegicus_newGene_96060	0.184357	0.090055	0.440283	0.367478	0.173492	0.437897	0.949952	0.591025	0.736993	0.606243
Rattus_norvegicus_newGene_152721	0.073318	0.124516	0.442575	0.067057	0.117776	0.566562	1.12147	0.586689	0.398739	0.21501
Rattus_norvegicus_newGene_12039	0.305399	0.213682	0.444115	0.289183	0.265116	0.431249	0.938298	0.553858	0.75205	0.904013
Rattus_norvegicus_newGene_174350	0.210222	0.443194	0.267506	0.271734	0.169832	0.370461	0.763549	0.581797	1.18038	0.525118
Rattus_norvegicus_newGene_27511	0.123752	0.097983	0.483127	0.060948	0.07248	0.492328	0.783391	0.621902	0.575155	0.416943
Rattus_norvegicus_newGene_88632	0.055747	0.105982	0.059424	0.098285	0.011766	0.162557	0.503665	0.229164	0.388355	1.09757
Rattus_norvegicus_newGene_70945	0.30141	0.42173	0.614821	0.658052	0.202324	0.348063	1.38163	0.625477	1.176	0.711516
Rattus_norvegicus_newGene_212057	0.151603	0.224013	0.463589	0.161723	0.155718	0.295525	0.750537	0.332829	0.82964	0.990937
Rattus_norvegicus_newGene_5702	0.244472	0.240286	0.446158	0.463799	0.216476	0.346735	1.18293	0.62408	0.882074	0.616622
Rattus_norvegicus_newGene_20042	0.216594	0.050932	0.324549	0.181077	0.279564	0.340679	0.965869	0.497667	0.8039	0.475724
Rattus_norvegicus_newGene_176264	0.092619	0.196711	0.240492	0.056108	0.037179	0.381777	0.788974	0.347188	0.547657	0.584474
Rattus_norvegicus_newGene_135766	0.343858	0.376014	0.462987	0.530476	0.433207	0.842094	0.957458	0.715993	0.559467	1.09766
ENSRNOG00000008138	0.176159	0.170849	0.501481	0.332314	1.00258	0.916172	0.873608	0.600158	0.889494	0.929759
Rattus_norvegicus_newGene_10918	0.205516	0.276441	0.536666	0.249383	0.198801	0.330543	1.18037	0.577874	0.710674	0.692901
Rattus_norvegicus_newGene_138120	0.136544	0.165845	0.36262	0.150989	0.155006	0.310913	0.961549	0.54527	0.697663	0.480468
Rattus_norvegicus_newGene_134550	0.310499	0.056784	0.280106	0.332642	0.139136	0.878856	0.779162	0.257082	0.739949	0.488464
Rattus_norvegicus_newGene_12052	0.298449	0.368063	1.03608	0.71242	0.312717	0.579516	1.36403	0.865302	1.0322	0.909481
Rattus_norvegicus_newGene_61273	0.21453	0.210705	0.634969	0.279047	0.304589	0.439711	0.6942	0.505581	1.05992	0.965275
Rattus_norvegicus_newGene_110382	0.248924	0.369008	0.366494	0.338413	0.303147	0.493682	0.993598	0.414131	0.85312	0.880444
Rattus_norvegicus_newGene_176766	0.334338	0.287698	0.558902	0.404615	0.303785	0.418557	1.21834	0.653923	0.874056	0.731124
Rattus_norvegicus_newGene_96062	0.240182	0.234723	0.373901	0.267848	0.246261	0.53114	1.06717	0.697002	0.658196	0.40931
Rattus_norvegicus_newGene_95473	0.35057	0.077423	0.525756	0.209989	0.778374	0.863623	1.27687	0.698767	0.572933	0.521516
Rattus_norvegicus_newGene_58556	0.290519	0.262256	0.412327	0.250989	0.229231	0.423379	0.89325	0.379792	0.881204	0.855174
Rattus_norvegicus_newGene_59646	0.099965	0.187605	0.250619	0.220329	0.086453	0.26673	0.6569	0.393968	0.71434	0.790316
Rattus_norvegicus_newGene_70923	0.234961	0.221755	0.380715	0.214939	0.228788	0.367672	1.00713	0.456737	0.869648	0.556748
Rattus_norvegicus_newGene_34949	0.163122	0.249791	0.412993	0.199779	0.187584	0.350922	1.50828	0.407962	0.608885	0.311318
Rattus_norvegicus_newGene_20589	0.056196	0	0.118978	0.1804	0.10876	0.57056	0.553312	0.350797	0.507969	0.455408
Rattus_norvegicus_newGene_90296	0.170365	0.078977	0.412949	0.108172	0.041977	0.247034	0.86268	0.470526	0.670654	0.534841
Rattus_norvegicus_newGene_19057	0.159921	0.390791	0.310578	0.166399	0.261155	0.315089	0.949802	0.471359	0.801866	0.720966
ENSRNOG00000021521	0.163819	0.283015	0.373353	0.220197	0.246457	0.218293	0.573539	0.888488	0.674331	0.901342
Rattus_norvegicus_newGene_134469	0.463283	0.206267	0.398443	0.459626	0.851277	0.982699	0.947295	0.3427	1.02699	1.04154
Rattus_norvegicus_newGene_118835	0.145144	0.185137	0.281376	0.139647	0.121304	0.308461	0.923315	0.459373	0.505682	0.637719
Rattus_norvegicus_newGene_200347	0.226818	0.18208	0.618621	0.305667	0.359861	0.530867	1.15373	0.633223	0.577748	0.758881
Rattus_norvegicus_newGene_180773	0.031899	0.112203	0.310037	0.216619	0.153642	0.29352	0.640328	0.297713	0.7913	0.754266
Rattus_norvegicus_newGene_110468	0.233123	0.269893	0.299434	0.126815	0.229274	0.429106	1.03671	0.549403	0.687304	0.408339
Rattus_norvegicus_newGene_33793	0.176269	0.335354	0.310715	0.169421	0.14167	0.291527	0.789327	0.489849	0.840712	0.673231
ENSRNOG00000008284	0.269599	0.070967	0.298837	0.162633	0.130764	1.01221	0.413454	0.811951	0.358735	0.286434
Rattus_norvegicus_newGene_143810	0.110266	0.34082	0.343489	0.252501	0.226167	0.33501	1.10348	0.312449	0.824488	0.642587
Rattus_norvegicus_newGene_77321	0.353902	0.327436	0.195757	0.250995	0.189776	0.442963	0.790073	0.638751	0.726292	0.661964
Rattus_norvegicus_newGene_81223	0.231176	0.273971	0.458456	0.265191	0.196277	0.501826	0.890223	0.610612	0.668779	0.693646
Rattus_norvegicus_newGene_85795	0.27942	0.374213	0.314994	0.354698	0.349964	0.287351	1.13147	0.587279	0.746789	0.858591
Rattus_norvegicus_newGene_33690	0.246326	0.173688	0.36192	0.135331	0.090197	0.39783	0.888089	0.579102	0.575616	0.500957
ENSRNOG00000045684	0.159177	0.06504	0.249963	0.178923	0.25047	0.847771	0.559274	0.52685	0.524161	0.367192
Rattus_norvegicus_newGene_10732	0.045037	0.042218	0.258252	0.047479	0.023005	0.192041	0.873752	0.344698	0.586848	0.330956
Rattus_norvegicus_newGene_77312	0.0691	0.313932	0.390014	0.268239	0.067704	0.629589	0.775614	0.464348	0.602258	0.546335
Rattus_norvegicus_newGene_105729	0.110657	0.114582	0.274376	0.225255	0.095182	0.371636	0.54065	0.515689	0.735405	0.563418
Rattus_norvegicus_newGene_28077	0.196251	0.228673	0.268895	0.149087	0.167822	0.235696	0.598008	0.539876	0.429894	1.10317
Rattus_norvegicus_newGene_80536	0.128089	0.072359	0.098453	0.16561	0.099886	0.14541	0.44369	0.502486	0.593443	0.768295
Rattus_norvegicus_newGene_152724	0.100319	0.161372	0.337905	0.027287	0.135502	0.494598	0.832113	0.516739	0.421765	0.380057
Rattus_norvegicus_newGene_120415	0.151208	0.135316	0.394974	0.145761	0.12723	0.348441	0.556171	0.315205	0.84189	0.775407
Rattus_norvegicus_newGene_113605	0.528234	0.404357	1.36735	0.600187	0.458014	0.737346	1.65928	1.00821	1.16621	0.664597
Rattus_norvegicus_newGene_3795	0.139284	0.131976	0.300631	0.19245	0.096788	0.396175	0.740065	0.367643	0.756118	0.478329
Rattus_norvegicus_newGene_167375	0.333542	0.480692	0.69299	0.49254	0.194173	0.240425	1.43803	0.856771	0.98947	0.545856
Rattus_norvegicus_newGene_33791	0.128796	0.219915	0.48994	0.141517	0.083906	0.282536	0.848111	0.436292	0.825258	0.538986
Rattus_norvegicus_newGene_159755	0.266759	0.246859	0.645677	0.282883	0.185231	0.376224	0.882143	0.532018	0.931584	0.771751
Rattus_norvegicus_newGene_120442	0.219704	0.243415	0.338203	0.200537	0.156769	0.343857	0.899764	0.370028	0.672051	0.738243
Rattus_norvegicus_newGene_53951	0.271925	0.26078	0.532343	0.271826	0.302122	0.418295	0.970327	0.39419	1.22825	0.490645
Rattus_norvegicus_newGene_126750	0.107027	0.136661	0.532383	0.191204	0.180089	0.348856	0.831485	0.396462	0.85887	0.573622
Rattus_norvegicus_newGene_14363	0.121101	0.265104	0.196877	0.130857	0.118439	0.320448	0.796854	0.289675	0.477135	0.806713
Rattus_norvegicus_newGene_105723	0.193658	0.198886	0.391034	0.272465	0.297447	0.523404	0.934946	0.385274	0.769057	0.597315
Rattus_norvegicus_newGene_125673	0.429213	0.173299	0.330017	0.19627	0.230049	0.25276	1.08043	0.494688	0.739967	0.64382
Rattus_norvegicus_newGene_167661	0.157276	0.237478	0.294878	0.531439	0.197663	0.702099	0.863123	0.566634	0.598948	0.538142
Rattus_norvegicus_newGene_1194	0.092393	0.136014	0.498679	0.131172	0.152158	0.308018	1.12719	0.388352	0.510729	0.52296
Rattus_norvegicus_newGene_19938	0.11847	0.151013	0.219686	0.307665	0.237642	0.298288	1.08417	0.456052	0.582586	0.456824
Rattus_norvegicus_newGene_120431	0.134195	0.345449	0.436482	0.202041	0.095771	0.457907	0.390434	0.584787	0.833471	0.782351
Rattus_norvegicus_newGene_143774	0.214899	0.200982	0.36705	0.285715	0.249978	0.537203	0.923562	0.361721	0.685151	0.643185
Rattus_norvegicus_newGene_123044	0.232897	0.239182	0.387649	0.264543	0.280481	0.506318	0.878219	0.579494	0.619682	0.650534
Rattus_norvegicus_newGene_50382	0.093126	0.103686	0.473323	0.173782	0.110882	0.361147	0.991212	0.579874	0.431078	0.420916
Rattus_norvegicus_newGene_143933	0.1797	0.154439	0.168768	0.360698	0.21483	0.358272	1.01258	0.253013	0.586352	0.696849
Rattus_norvegicus_newGene_139281	0.195792	0.183366	0.242562	0.238673	0.184381	0.339945	1.00307	0.720935	0.491712	0.314826
Rattus_norvegicus_newGene_133277	0.184791	0.136756	0.587347	0.253677	0.160903	0.437283	0.704769	0.395127	0.979404	0.629681
Rattus_norvegicus_newGene_172388	0.158497	0.289921	0.245868	0.189497	0.269519	0.314409	0.890378	0.418863	0.79525	0.54887
Rattus_norvegicus_newGene_163096	0.230072	0.200187	0.662994	0.29428	0.243419	0.458275	0.979829	0.407233	0.83938	0.759872
Rattus_norvegicus_newGene_118169	0.230983	0.246752	0.514659	0.280233	0.227267	0.549238	0.992616	0.524173	0.468157	0.778316
Rattus_norvegicus_newGene_180748	0.14689	0.183075	0.370032	0.139125	0.198096	0.346663	0.872577	0.314501	0.571497	0.742526
Rattus_norvegicus_newGene_88534	0.02359	0.121806	0.053353	0.092017	0	0.190112	0.500353	0.240171	0.309848	0.858803
Rattus_norvegicus_newGene_80105	0.2601	0.24004	0.427513	0.19016	0.224731	0.486348	1.06334	0.415536	0.891437	0.294386
Rattus_norvegicus_newGene_77322	0.199004	0.234406	0.333735	0.246855	0.215009	0.472402	0.866738	0.594857	0.594187	0.506195
Rattus_norvegicus_newGene_190980	0.094658	0.060837	0.23614	0.159249	0.101078	0.281356	0.610865	0.430843	0.480692	0.650927
Rattus_norvegicus_newGene_70905	0.154071	0.365874	0.314047	0.240998	0.17263	0.299452	0.746788	0.581542	0.863509	0.55741
Rattus_norvegicus_newGene_12939	0.272953	0.313083	0.362651	0.220333	0.221096	0.364845	0.877364	0.539737	0.582898	0.80616
Rattus_norvegicus_newGene_89753	0.266456	0.252273	0.195421	0.257806	0.136184	0.23743	0.964859	0.407517	0.692066	0.583482
Rattus_norvegicus_newGene_10916	0.109591	0.180732	0.34455	0.247887	0.151281	0.295227	0.967331	0.46164	0.669727	0.406044
Rattus_norvegicus_newGene_33686	0.182297	0.181744	0.379893	0.064427	0.107974	0.308887	1.12766	0.376222	0.400451	0.450522
Rattus_norvegicus_newGene_171076	0.16097	0.20111	0.35806	0.203941	0.106406	0.165724	0.750569	0.482638	0.63695	0.714889
Rattus_norvegicus_newGene_180733	0.246884	0.190289	0.426788	0.229459	0.243056	0.290381	0.803684	0.344692	0.611599	1.00619
Rattus_norvegicus_newGene_78599	0.093064	0.08155	0.20849	0.119635	0.202839	0.257414	1.04159	0.190131	0.520814	0.414973
Rattus_norvegicus_newGene_70899	0.146054	0.107707	0.348307	0.23208	0.20687	0.184657	0.66157	0.587958	0.790016	0.535019
ENSRNOG00000050040	0.172431	0.337343	0.261358	0.254479	0.29246	0.64805	0.313096	0.740113	0.713055	0.614778
Rattus_norvegicus_newGene_145512	0.144835	0.341946	0.378386	0.1781	0.138316	0.403286	0.730949	0.579925	0.666795	0.509955
Rattus_norvegicus_newGene_209344	0.232058	0.106918	0.417286	0.255676	0.128163	0.283559	0.905036	0.449875	0.678113	0.525844
Rattus_norvegicus_newGene_96066	0.2013	0.189537	0.46745	0.177122	0.111276	0.358258	0.730282	0.460577	0.837313	0.462458
Rattus_norvegicus_newGene_116853	0.106264	0.046565	0.134436	0.059984	0.11769	0.336818	0.574834	0.321023	0.709418	0.215379
Rattus_norvegicus_newGene_33789	0.147848	0.236693	0.426391	0.186644	0.157221	0.329299	0.719028	0.60561	0.748802	0.441499
Rattus_norvegicus_newGene_26587	0.154871	0.181301	0.392501	0.058799	0.116192	0.30004	0.379229	0.53507	0.655188	0.722246
ENSRNOG00000008356	0.814486	0.548267	0.468581	0.290373	0.188561	0.321214	0.720198	0.836313	0.761914	1.35772
Rattus_norvegicus_newGene_13742	0.07891	0.091266	0.346476	0.148009	0.226473	0.250679	0.559833	0.474228	0.559832	0.732393
Rattus_norvegicus_newGene_59548	0.240874	0.177682	0.423434	0.206694	0.129194	0.323554	0.881654	0.447632	0.68458	0.522573
Rattus_norvegicus_newGene_66218	0.127204	0.245917	0.344083	0.133072	0.069743	0.26894	0.535313	0.419619	0.698799	0.679283
Rattus_norvegicus_newGene_77317	0.196575	0.227557	0.317303	0.139164	0.125455	0.380897	0.73245	0.456947	0.612206	0.502486
Rattus_norvegicus_newGene_129342	0.087838	0.178701	0.225027	0.259116	0.095257	0.371834	0.723391	0.424297	0.694102	0.300246
Rattus_norvegicus_newGene_152740	0.075159	0.039869	0.511661	0.052778	0.071568	0.347943	0.682225	0.504219	0.381071	0.499821
Rattus_norvegicus_newGene_40062	0.107836	0.055873	0.229869	0.090805	0.068924	0.217256	0.880368	0.370426	0.213572	0.533614
Rattus_norvegicus_newGene_180771	0.180072	0.132648	0.3293	0.222429	0.181302	0.302712	0.840081	0.288412	0.511277	0.740442
Rattus_norvegicus_newGene_176316	0.138874	0.166781	0.349052	0.051905	0.106445	0.25567	0.822015	0.226925	0.602313	0.540416
Rattus_norvegicus_newGene_142593	0.220614	0.149146	0.413119	0.284188	0.311607	0.278143	0.588799	0.537777	0.685961	0.920074
Rattus_norvegicus_newGene_139446	0.1374	0.089532	0.454125	0.131176	0.118517	0.224856	0.876949	0.333003	0.551202	0.573548
Rattus_norvegicus_newGene_134528	0.329724	0.065778	0.261222	0.180439	0.256825	0.646168	0.721292	0.315365	0.598573	0.434267
Rattus_norvegicus_newGene_120433	0.136512	0.18042	0.175044	0.257372	0.10541	0.313268	0.57713	0.406669	0.602944	0.572533
Rattus_norvegicus_newGene_88627	0.065926	0.105401	0.080904	0.077451	0.021988	0.104206	0.364002	0.141415	0.405358	0.944277
Rattus_norvegicus_newGene_126744	0.108406	0.080796	0.391628	0.274192	0.058387	0.521001	0.382186	0.405559	0.739046	0.463024
Rattus_norvegicus_newGene_102347	0.056889	0.224496	0.380841	0.197683	0.196008	0.512217	0.683053	0.419206	0.572739	0.458911
Rattus_norvegicus_newGene_130364	0.081344	0.117629	0.25847	0.237991	0.109982	0.428884	0.604207	0.678264	0.3701	0.313018
Rattus_norvegicus_newGene_180750	0.232957	0.154285	0.210001	0.095023	0.172148	0.318911	0.699402	0.36379	0.404415	0.662452
Rattus_norvegicus_newGene_61546	0.059112	0.158802	0.180891	0.214077	0.10514	0.386463	0.478615	0.553935	0.523595	0.35774
Rattus_norvegicus_newGene_19970	0.122045	0.133838	0.378957	0.139271	0.07405	0.164095	0.79074	0.391587	0.552228	0.531726
Rattus_norvegicus_newGene_129128	0.114	0.114791	0.190269	0.102042	0.219503	0.168326	0.704537	0.160041	0.457005	0.819415
Rattus_norvegicus_newGene_105722	0.172775	0.203826	0.362601	0.211816	0.11012	0.344493	0.649021	0.405404	0.51994	0.706601
Rattus_norvegicus_newGene_201770	0.144456	0.099676	0.210788	0.152106	0.155602	0.442378	0.675395	0.243233	0.409489	0.554942
Rattus_norvegicus_newGene_9207	0.132144	0.10836	0.128757	0	0.027086	0.185196	0.639081	0.392414	0.440259	0.297493
Rattus_norvegicus_newGene_139280	0.208739	0.341337	0.211102	0.201813	0.207762	0.368826	1.03218	0.322871	0.619184	0.384713
Rattus_norvegicus_newGene_77303	0.194269	0.351677	0.329199	0.334395	0.252418	0.386506	0.90143	0.441328	0.6009	0.683896
Rattus_norvegicus_newGene_19884	0.120264	0.222175	0.362834	0.070049	0.215053	0.286729	0.738559	0.317722	0.547414	0.649556
Rattus_norvegicus_newGene_44999	0.301533	0.174808	0.428649	0.59609	0.356078	0.567906	0.816967	0.99418	0.579148	0.442789
Rattus_norvegicus_newGene_99611	0.174248	0.106708	0.210997	0.332249	0.179854	0.415791	0.60624	0.363509	0.56151	0.599192
Rattus_norvegicus_newGene_9516	0.405183	0.220827	0.617365	0.187405	0.244203	0.336316	0.716007	0.679401	0.793969	0.691385
Rattus_norvegicus_newGene_10757	0.102375	0.094658	0.279705	0.040421	0.049932	0.232249	0.713909	0.26869	0.330508	0.555936
Rattus_norvegicus_newGene_16669	0.157792	0.242447	0.559231	0.275513	0.193823	0.335052	0.53923	0.296892	1.11845	0.667402
Rattus_norvegicus_newGene_167361	0.181519	0.241965	0.353926	0.286641	0.143662	0.289014	0.918932	0.444095	0.475905	0.602302
Rattus_norvegicus_newGene_20354	0.104188	0.102139	0.22733	0.099666	0.143114	0.228225	0.662787	0.33553	0.551362	0.419908
Rattus_norvegicus_newGene_43831	0.324602	0.413358	0.33573	0.261183	0.138854	0.448656	0.757454	0.46612	0.714132	0.596461
Rattus_norvegicus_newGene_190983	0.086006	0.071047	0.215492	0.039593	0.072945	0.204753	0.60062	0.27746	0.422282	0.473236
Rattus_norvegicus_newGene_174878	0.070504	0.150654	0.246811	0.116876	0.163068	0.204526	0.736683	0.30908	0.544041	0.442156
Rattus_norvegicus_newGene_70930	0.104246	0.207835	0.328857	0.117451	0.249402	0.362444	0.693197	0.426117	0.46359	0.542612
Rattus_norvegicus_newGene_20315	0.309318	0.277368	0.346387	0.13431	0.178332	0.286036	0.744355	0.399285	0.712417	0.583688
Rattus_norvegicus_newGene_17150	0.155058	0.120853	0.301049	0.255023	0.178532	0.456766	0.725711	0.397415	0.432262	0.477182
Rattus_norvegicus_newGene_200365	0.248345	0.141737	0.380921	0.182515	0.255568	0.286514	0.932865	0.411397	0.47548	0.56974
Rattus_norvegicus_newGene_143806	0.178349	0.223053	0.258169	0.383238	0.236612	0.408983	0.891712	0.269747	0.64188	0.533358
Rattus_norvegicus_newGene_95507	0.190973	0.229478	0.277532	0.280428	0.344895	0.263871	0.990476	0.331258	0.710315	0.485001
Rattus_norvegicus_newGene_33719	0.052798	0.094437	0.336184	0.124929	0.036619	0.341368	0.718799	0.415545	0.362836	0.263628
Rattus_norvegicus_newGene_200371	0.09947	0.049487	0.250183	0.116778	0.119343	0.202221	0.847284	0.238719	0.272829	0.524448
Rattus_norvegicus_newGene_134764	0.260416	0.05272	0.300789	0.221547	0.161753	0.577362	0.81796	0.161678	0.474883	0.40755
Rattus_norvegicus_newGene_96067	0.154691	0.127194	0.286062	0.065666	0.215529	0.351522	0.676791	0.3704	0.494088	0.395846
Rattus_norvegicus_newGene_112275	0.263564	0.283388	0.40638	0.251692	0.195101	0.859944	0.457406	0.814085	0.291657	0.413118
Rattus_norvegicus_newGene_196716	0.195555	0.224345	0.291769	0.255635	0.423082	0.258749	0.966856	0.631154	0.459648	0.506738
Rattus_norvegicus_newGene_1666	0.087327	0.096066	0.174958	0.111035	0.064664	0.235904	0.545458	0.268151	0.407256	0.503732
Rattus_norvegicus_newGene_126743	0.147565	0.074433	0.237022	0.086655	0.102333	0.304593	0.46734	0.285794	0.723261	0.29327
Rattus_norvegicus_newGene_59647	0.127889	0.091736	0.211063	0.115918	0.077904	0.204015	0.647206	0.233248	0.332232	0.631682
Rattus_norvegicus_newGene_41599	0.048607	0.039697	0.218324	0.058204	0.139175	0.17742	0.764628	0.226009	0.457722	0.301598
Rattus_norvegicus_newGene_180770	0.157606	0.171531	0.302633	0.33142	0.200165	0.304546	0.693703	0.310527	0.528744	0.74525
Rattus_norvegicus_newGene_41590	0.046255	0.048396	0.280679	0.05089	0.103972	0.183694	0.593142	0.40192	0.332919	0.43509
Rattus_norvegicus_newGene_77353	0.156378	0.220006	0.319099	0.220276	0.177234	0.38121	0.844298	0.386816	0.394006	0.501115
Rattus_norvegicus_newGene_77427	0.032043	0.041563	0.173699	0.138307	0.054779	0.091245	0.446724	0.220715	0.486969	0.592616
Rattus_norvegicus_newGene_85069	0.09972	0.112524	0.201042	0.10205	0.06392	0.31151	0.773346	0.270685	0.419587	0.177326
Rattus_norvegicus_newGene_195471	0.158554	0.123655	0.294252	0.158881	0.068852	0.291522	0.563213	0.354968	0.622363	0.327742
Rattus_norvegicus_newGene_24190	0.092922	0.199946	0.248316	0.28269	0.094595	0.257724	0.697337	0.369097	0.527019	0.417587
Rattus_norvegicus_newGene_73826	0.07514	0.11211	0.205397	0.128568	0.107983	0.407327	0.267255	0.52097	0.30377	0.476675
Rattus_norvegicus_newGene_22352	0.165254	0.207726	0.275197	0.158099	0.227487	0.307807	0.847208	0.386042	0.461277	0.376654
Rattus_norvegicus_newGene_20293	0.114399	0.046693	0.069898	0.098216	0.062201	0.047127	0.423144	0.148013	0.244913	0.866201
Rattus_norvegicus_newGene_60269	0.148879	0.19021	0.310318	0.250187	0.163166	0.219531	0.611566	0.329698	0.445126	0.79431
Rattus_norvegicus_newGene_80670	0.181915	0.098365	0.27014	0.188572	0.068598	0.204416	0.673234	0.399907	0.270204	0.570855
ENSRNOG00000004966	0.04268	0.033645	0.049384	0.088977	0	0.338806	0.268497	0.338925	0.148522	0.425256
Rattus_norvegicus_newGene_160404	0.192706	0.110427	0.084874	0.188063	0.106712	0.270818	0.480409	0.42889	0.144701	0.640233
Rattus_norvegicus_newGene_5679	0.240619	0.211415	0.247706	0.257607	0.137643	0.233491	0.838478	0.333372	0.526723	0.443163
Rattus_norvegicus_newGene_116854	0.053187	0.127283	0.328689	0.054661	0.119695	0.276771	0.5733	0.281662	0.371783	0.457984
Rattus_norvegicus_newGene_181358	0.291276	0.195945	0.361156	0.253088	0.204485	0.316744	0.695001	0.411071	0.558127	0.599666
Rattus_norvegicus_newGene_136828	0.139696	0.319453	0.237632	0.188876	0.173654	0.244018	0.589661	0.455797	0.583644	0.452999
Rattus_norvegicus_newGene_36619	0.334336	0.346424	0.448522	0.223961	0.254173	0.525476	0.613734	0.684045	0.616797	0.432123
Rattus_norvegicus_newGene_139278	0.171862	0.28955	0.255317	0.164736	0.268672	0.230273	0.717704	0.48661	0.646885	0.32515
Rattus_norvegicus_newGene_21017	0.087268	0.118048	0.090053	0.164252	0.128142	0.323529	0.448005	0.208004	0.291217	0.569979
Rattus_norvegicus_newGene_194398	0.265757	0.271729	0.177579	0.161194	0.261689	0.400802	0.512176	0.557463	0.479059	0.436276
Rattus_norvegicus_newGene_74740	0.112535	0.102774	0.223313	0.169532	0.057991	0.169566	0.590819	0.320665	0.31364	0.502615
Rattus_norvegicus_newGene_81410	0.117828	0.090557	0.139181	0.120299	0.080627	0.119061	0.719848	0.220653	0.357416	0.362362
Rattus_norvegicus_newGene_12388	0.101016	0.229377	0.17278	0.21723	0.120242	0.229525	0.399218	0.235599	0.487373	0.690276
Rattus_norvegicus_newGene_41604	0.064556	0.050868	0.289841	0.116792	0.098622	0.172141	0.548556	0.227478	0.513044	0.357781
Rattus_norvegicus_newGene_171734	0.031775	0.236307	0.101241	0.089374	0.048964	0.143079	0.473232	0.206933	0.344348	0.524668
Rattus_norvegicus_newGene_36633	0.154775	0.097273	0.238171	0.237125	0.199276	0.474089	0.532583	0.304885	0.377454	0.380583
Rattus_norvegicus_newGene_48913	0.061748	0.027562	0.135392	0.099419	0.031828	0.196005	0.379137	0.164549	0.448775	0.284839
Rattus_norvegicus_newGene_80502	0.204948	0.19119	0.194147	0.222288	0.142363	0.232376	0.549092	0.435759	0.647586	0.202313
Rattus_norvegicus_newGene_1179	0.035642	0.113361	0.180915	0.101697	0.107449	0.211947	0.617842	0.283196	0.293378	0.21948
Rattus_norvegicus_newGene_24189	0.138151	0.191669	0.272863	0.229326	0.117471	0.21054	0.684025	0.308676	0.347805	0.469724
Rattus_norvegicus_newGene_26952	0.051006	0.084072	0.172984	0.112607	0.075712	0.3675	0.346817	0.265314	0.355299	0.232191
Rattus_norvegicus_newGene_174332	0.094501	0.138648	0.212228	0.095923	0.126079	0.160726	0.535007	0.298616	0.421056	0.305875
Rattus_norvegicus_newGene_200367	0.15446	0.129753	0.33358	0.139031	0.195236	0.214912	0.643771	0.284097	0.364143	0.495719
Rattus_norvegicus_newGene_179207	0.348887	0.121018	0.217126	0.199955	0.160113	0.33523	0.512261	0.399092	0.322503	0.526804
Rattus_norvegicus_newGene_136830	0.217962	0.25688	0.12521	0.25723	0.145541	0.273364	0.52618	0.297073	0.469345	0.484818
Rattus_norvegicus_newGene_203913	0.054332	0.127221	0.220329	0.154813	0.12336	0.203695	0.638424	0.252578	0.381248	0.252044
Rattus_norvegicus_newGene_173937	0.11194	0.08389	0.173823	0.057842	0.040118	0.263417	0.40439	0.345423	0.144281	0.34959
Rattus_norvegicus_newGene_36193	0.150749	0.172258	0.181619	0.141716	0.07572	0.223719	0.530562	0.372222	0.248923	0.381418
Rattus_norvegicus_newGene_203902	0.04907	0.014599	0.114931	0.143176	0.063164	0.182349	0.479707	0.276693	0.212683	0.205284
Rattus_norvegicus_newGene_190052	0.175283	0.163699	0.244649	0.108849	0.040646	0.233121	0.454897	0.328935	0.34146	0.298429
ENSRNOG00000003781	0.1091	0.025264	0.167351	0.151722	0.092001	0.214474	0.164183	0.315902	0.34843	0.425614
Rattus_norvegicus_newGene_137627	0.220305	0.232324	0.201434	0.148688	0.100624	0.250361	0.592182	0.311955	0.340999	0.312505
Rattus_norvegicus_newGene_19021	0.094524	0.182859	0.127799	0.138811	0.130567	0.201813	0.347757	0.39121	0.334458	0.287205
Rattus_norvegicus_newGene_133272	0.117288	0.075241	0.090413	0.180176	0.144178	0.129225	0.364214	0.399858	0.3599	0.234755
Rattus_norvegicus_newGene_29081	0.123615	0.074465	0.419668	0.17553	0.647507	0.602752	0.481755	0.415536	0.312281	0.481057
Rattus_norvegicus_newGene_33724	0.126176	0.023329	0.033717	0.044041	0.146536	0.176836	0.205881	0.261812	0.1317	0.388212
Rattus_norvegicus_newGene_126074	0.103298	0.098951	0.194576	0.10963	0.099967	0.185582	0.343005	0.261464	0.209686	0.309748
Rattus_norvegicus_newGene_161751	0.563828	0.485133	4.01484	1.68192	0.833462	1.34504	1.59662	0.761432	1.97387	1.3706
ENSRNOG00000028530	0.248898	0.284792	0.185786	0.205935	0.24818	0.078646	0.112099	0.139886	0.101019	0.09117
ENSRNOG00000003876	0.237807	0.212291	0.282275	0.149191	0.17165	0.070184	0.047749	0.026091	0.087817	0.09004
ENSRNOG00000006104	0.226108	0.134378	0.130569	0.455753	0.088773	0.036124	0.024479	0.035191	0.066274	0.026174
Rattus_norvegicus_newGene_73168	0.301656	0.378165	0.357856	0.380709	0.325202	0.195842	0.028922	0.170024	0.055312	0.115745
Rattus_norvegicus_newGene_167036	0.412656	0.29553	0.244253	0.398283	0.331051	0.106381	0.03805	0.103973	0.122887	0.111543
ENSRNOG00000015297	0.444111	0.277173	0.294193	0.338846	0.611636	0.187027	0.198695	0.110955	0.149984	0.08828
ENSRNOG00000019265	0.685308	0.269646	0.254136	0.4159	0.39949	0.177788	0.103075	0.162081	0.111469	0.200929
Rattus_norvegicus_newGene_110656	0.276463	0.747487	0.070213	0.421001	0.424639	0.080632	0.211379	0.04525	0.127311	0.079303
ENSRNOG00000007805	0.440712	0.271351	0.686859	0.364364	0.406647	0.085232	0.205019	0.082154	0.139236	0.235377
ENSRNOG00000018187	0.505785	0.631322	0.591592	0.597064	0.389133	0.075491	0.266745	0.150097	0.083515	0.691782
ENSRNOG00000017569	0.428722	0.324924	0.544104	0.481453	0.551198	0.266492	0.131883	0.146553	0.097364	0.13092
ENSRNOG00000003807	0.726523	0.955612	0.183884	0.690659	0.890997	0.137122	0.940738	0.130878	0.24271	0.400426
ENSRNOG00000017575	0.468459	0.307539	0.38668	0.537877	0.463855	0.159412	0.136685	0.086362	0.063794	0.117935
ENSRNOG00000025302	0.321465	0.228511	0.78084	0.345592	0.458741	0.092978	0.014277	0.016986	0.243421	0.115142
Rattus_norvegicus_newGene_115682	0.319939	0.444085	0.320488	0.801853	0.504074	0.087558	0.082378	0.167626	0.223906	0.10764
Rattus_norvegicus_newGene_55395	0.494418	0.489907	0.19952	0.437092	0.64063	0.074178	0.110258	0.053339	0.020855	0.260988
ENSRNOG00000022911	0.458987	0.308909	0.446889	0.320662	0.711954	0.137496	0	0.144383	0.154475	0.027045
Rattus_norvegicus_newGene_110778	0.495939	0.484938	0.479111	0.422319	0.485506	0.211829	0.10817	0.146969	0.051901	0.063977
ENSRNOG00000016377	0.466884	0.612059	0.480051	0.496577	0.680749	0.111817	0.114328	0.084246	0.196095	0.3801
ENSRNOG00000050482	0.581508	0.406211	0.392667	0.666373	0.63882	0.2365	0.055542	0.21839	0.143381	0.161916
Rattus_norvegicus_newGene_84189	0.458185	0.811577	0.319262	0.656294	0.385887	0.121899	0.217988	0.072485	0.20703	0.115179
ENSRNOG00000048914	0.745781	0.227815	0.512235	0.675899	0.841216	0.25302	0.128846	0.197674	0.345635	0.180631
ENSRNOG00000019606	0.404792	1.34856	0.737017	0.913521	0.869111	0.59301	0.218451	0.399609	0.202065	0.922561
ENSRNOG00000015242	0.50256	0.553137	0.371214	0.822573	0.669883	0.154672	0.336016	0.122022	0.164627	0.195387
ENSRNOG00000047367	0.704686	0.158532	0.461465	0.682844	0.941423	0.111136	0.098186	0.149215	0.032187	0.610333
ENSRNOG00000014124	0.903449	0.446202	0.435546	0.32023	0.731085	0.290763	0.212813	0.163174	0.155636	0.057802
Rattus_norvegicus_newGene_191943	0.201589	1.06212	0.162619	0.228808	0.780205	0.048659	0.097715	0.194462	0.015402	0.094419
Rattus_norvegicus_newGene_139064	0.636868	0.501364	0.621732	0.503369	0.96523	0.216713	0.309701	0.219052	0.267598	0.222332
ENSRNOG00000016884	0.431604	0.285489	0.796792	0.562914	0.86088	0.165127	0.078323	0.232162	0.182791	0.24455
ENSRNOG00000046048	0.688987	0.549548	0.41948	0.996399	0.587703	0.206327	0.175672	0.215264	0.16376	0.410978
ENSRNOG00000004440	0.447231	0.350029	0.840251	0.479142	0.797833	0.24597	0.028382	0.178412	0.192679	0.184863
ENSRNOG00000048430	0.507892	0.731608	0.100285	0.6628	0.280492	0.054675	0.01042	0.058769	0.039419	0.032343
ENSRNOG00000013641	0.538419	0.387391	0.961971	0.563657	0.49669	0.167953	0.106643	0.277106	0.149405	0.126204
ENSRNOG00000003208	0.487483	0.434964	0.561726	0.367974	0.785536	0.148801	0.131168	0.06952	0.053921	0.040988
ENSRNOG00000039183	0.969382	0.941193	0.958345	0.455832	0.962809	0.413084	0.28087	0.267297	0.782454	0.330288
ENSRNOG00000015498	0.610453	0.550651	0.388982	0.355556	0.554524	0.027376	0.027712	0.052487	0.036765	0.088078
ENSRNOG00000032446	0.887193	0.723562	0.463215	0.542205	1.18028	0.169475	0.190654	0.428839	0.348856	0.390071
ENSRNOG00000048186	0.770062	0.302524	0.334415	0.771418	0.533954	0.102976	0.161572	0.028886	0.050945	0.07193
Rattus_norvegicus_newGene_55843	0.800548	0.528963	0.851336	0.675661	0.855003	0.613279	0.387028	0.06998	0.185721	0.149052
ENSRNOG00000022417	0.970701	0.924314	0.508073	0.883762	0.89146	0.466869	0.353327	0.297912	0.397916	0.352658
ENSRNOG00000023093	0.766519	0.723734	0.474256	0.629223	1.02287	0.322536	0.281106	0.147992	0.262199	0.249134
ENSRNOG00000023143	1.07149	0.464197	0.549483	0.881673	0.801607	0.516331	0.196553	0.094179	0.256098	0.261211
Rattus_norvegicus_newGene_92767	0.711401	0.270307	0.372439	0.829363	0.385169	0	0	0.05138	0	0.065186
ENSRNOG00000020743	0.85218	1.32387	0.430092	0.5664	0.658048	0.181369	0.201563	0.163434	0.290394	0.537529
ENSRNOG00000049898	0.39837	0.369225	0.082543	1.36054	0.68749	0.13889	0.019136	0.140803	0.084496	0.015704
Rattus_norvegicus_newGene_209364	0.727804	0.690492	1.03863	0.631528	0.420951	0.11888	0.211265	0.288431	0.106273	0.273469
ENSRNOG00000001656	0.547012	0.792007	0.103999	0.930157	1.58297	0.2941	0.164588	0.614001	0.198496	0.111868
ENSRNOG00000021560	0.850313	0.40989	0.500736	1.00466	0.598024	0.113826	0.12536	0.162724	0.109352	0.273142
Rattus_norvegicus_newGene_26944	0.585094	0.672705	0.70722	0.794945	1.03003	0.203946	0.24856	0.279305	0.152278	0.271863
ENSRNOG00000013598	0.832934	0.353342	0.782688	0.445272	0.716593	0.012864	0.042085	0.138368	0.183987	0.092548
ENSRNOG00000010918	1.07197	0.582075	0.563746	1.04482	0.947155	0.356826	0.231547	0.417239	0.246181	0.282638
ENSRNOG00000025332	0.899441	0.839288	0.697387	0.992766	0.877119	0.330157	0.249038	0.314924	0.436891	0.264392
ENSRNOG00000019142	0.925782	0.481854	0.779901	0.94563	1.14131	0.357632	0.292412	0.264732	0.34863	0.282715
Rattus_norvegicus_newGene_117294	0.431272	0.69258	0.200427	0.537625	0.996695	0	0	0.035974	0.030362	0
ENSRNOG00000005410	1.13855	1.07603	0.793067	0.648532	1.1784	0.450592	0.310202	0.203698	0.425976	0.651643
ENSRNOG00000033343	0.885093	1.51687	1.18508	0.39512	0.57115	0.265323	0.212787	0.441006	0.402254	0.32998
ENSRNOG00000012471	1.17588	0.472272	0.562675	0.831645	0.346963	0.07028	0.080127	0.096214	0.164627	0.034814
ENSRNOG00000022710	0.518488	0.525367	0.707061	0.721034	1.04971	0.110435	0.087473	0.208093	0.09261	0.072037
ENSRNOG00000021847	0.893024	0.498568	0.925135	0.785209	1.02433	0.247334	0.209249	0.172143	0.285873	0.223273
ENSRNOG00000047104	0.838703	0.965484	1.04833	0.680574	1.07924	0.347983	0.132196	0.393775	0.35294	0.394237
ENSRNOG00000027787	0.754528	0.367152	0.682174	0.809053	0.929975	0.088271	0.063719	0.157856	0.097154	0.144479
ENSRNOG00000037304	1.25759	0.354639	0.995653	0.721125	1.07329	0.237219	0.213083	0.264794	0.319687	0.359323
Rattus_norvegicus_newGene_196610	1.04277	0.823548	0.337591	0.674092	0.926347	0.145983	0.111268	0.159171	0.158735	0.197415
ENSRNOG00000006996	0.610125	0.3693	0.895283	0.950341	0.624264	0.051557	0.089039	0.053092	0.090109	0.131056
ENSRNOG00000015308	0.495746	0.579311	1.67021	0.648327	0.466103	0.062159	0.135744	0.065689	0.210558	0.309324
ENSRNOG00000031916	1.18993	0.970225	1.07409	0.820607	1.38909	0.943091	0.544002	0.387344	0.270443	0.184758
ENSRNOG00000008758	1.42688	1.2799	0.5338	0.932173	0.99421	0.465621	0.451599	0.630995	0.315078	0.177611
ENSRNOG00000031598	0.947277	0.439807	0.274142	0.464605	1.1132	0.027485	0.04938	0.016767	0.018869	0
ENSRNOG00000004412	0.948645	0.597096	0.74146	1.32871	1.10826	0.54443	0.331241	0.299713	0.195465	0.211412
ENSRNOG00000017981	0.884799	0.789513	0.769998	0.542721	0.598747	0.138673	0.043767	0.030165	0.110299	0.096937
ENSRNOG00000004444	1.19261	0.936227	1.13688	0.976726	0.969162	0.446165	0.431473	0.374719	0.442997	0.349165
ENSRNOG00000022698	1.73657	0.861961	1.24707	1.28395	1.39156	0.417611	0.5707	0.535331	0.898333	0.905723
ENSRNOG00000024650	0.726621	0.773084	1.44087	0.851612	1.13196	0.28035	0.206609	0.329149	0.245508	0.665855
ENSRNOG00000042374	0.940336	1.07506	0.851011	1.12763	1.1497	0.372012	0.282525	0.277104	0.337424	0.618907
ENSRNOG00000015810	0.888984	0.605482	0.548953	0.694549	1.47009	0.122274	0.135886	0.214666	0.156493	0.303453
ENSRNOG00000007078	0.535345	0.91612	0.41935	0.939309	2.10107	0.321487	0.420616	0.290345	0.311045	0.26754
ENSRNOG00000024651	1.30301	0.775096	0.456976	1.57132	1.22217	0.340857	0.381802	0.349305	0.628671	0.271314
Rattus_norvegicus_newGene_144800	1.14834	1.04783	0.876397	0.970125	1.12707	0.10922	0.32577	0.288866	0.317948	0.757159
ENSRNOG00000005413	1.43065	1.13941	0.526624	1.21009	1.00168	0.534533	0.425589	0.47371	0.246356	0.210696
ENSRNOG00000005930	0.791811	1.69319	1.44119	1.19826	1.73141	0.786384	0.243245	0.927479	0.166289	1.31262
ENSRNOG00000016715	0.732996	1.00163	1.60402	0.412793	1.20944	0.47053	0.248328	0.16603	0.262615	0.369132
ENSRNOG00000026060	0.98171	0.551258	0.484129	0.888712	1.94151	0.204976	0.574966	0.178884	0.198196	0.24499
ENSRNOG00000005903	1.37518	0.855826	0.691033	0.400747	1.21727	0.271887	0.241091	0.136537	0.281027	0.163024
ENSRNOG00000018488	1.36616	0.737408	1.1437	1.3299	0.969494	0.49202	0.396167	0.218083	0.923652	0.061881
ENSRNOG00000046878	0.67425	0.988404	1.69956	1.00216	1.15787	0.49355	0.236776	0.610283	0.269999	0.425586
ENSRNOG00000045992	1.26991	0.726231	0.591785	0.624722	1.9476	0.387394	0.700547	0.175969	0.263997	0.128946
ENSRNOG00000018794	1.26864	1.06263	1.24138	0.762749	1.74087	0.862056	0.416222	0.481677	0.410854	0.374
Rattus_norvegicus_newGene_102080	0.746843	1.39774	0.230261	0.617034	0.745311	0.029478	0.009258	0.036477	0.03525	0.09156
ENSRNOG00000014683	0.570321	1.67393	0.438387	0.821993	0.853216	0.180612	0.170267	0.130166	0.12839	0.21242
Rattus_norvegicus_newGene_141837	1.14335	0.695379	0.665486	0.800314	0.739538	0.194893	0.10449	0.098287	0.080555	0.021001
ENSRNOG00000050071	0.664274	0.622092	1.4994	0.66676	1.48825	0.118943	0.245348	0.21622	0.34954	0.429971
Rattus_norvegicus_newGene_24599	1.04123	1.85429	0.537537	2.44176	0.858268	1.07825	0.443041	0.536367	0.438188	0.616254
ENSRNOG00000031162	0.835997	1.08548	0.744415	1.31147	1.26168	0.282468	0.165195	0.252469	0.629904	0.266695
ENSRNOG00000037302	0.783859	0.873465	1.39583	0.732243	1.0293	0.190331	0.197585	0.251065	0.22523	0.303549
ENSRNOG00000001195	1.50448	0.584295	0.884506	1.5424	0.650695	0.293619	0.103605	0.821505	0.145776	0.125025
ENSRNOG00000022533	1.2298	0.822973	1.30515	1.19858	1.35184	0.364363	0.500454	0.458347	0.363522	0.535996
ENSRNOG00000012481	0.953833	1.49447	0.683448	1.41225	1.38931	0.319936	0.307329	0.228234	0.538327	0.839877
ENSRNOG00000024818	2.19729	1.07523	0.814268	1.13972	1.50496	1.18997	0.496599	0.843269	0.282288	0.208442
ENSRNOG00000002948	1.22388	0.711611	1.02763	1.27137	1.24764	0.479556	0.342679	0.243323	0.307863	0.356443
ENSRNOG00000015837	1.27896	0.646756	0.891073	0.86598	1.19813	0.440536	0.030513	0.101888	0.313067	0.241662
ENSRNOG00000023005	1.32113	0.430271	0.417288	0.947674	0.889034	0.068329	0	0.04998	0.089291	0
Rattus_norvegicus_newGene_123854	1.19297	0.911236	0.461326	0.916197	0.538637	0.014467	0.097355	0.042867	0.043146	0.014617
ENSRNOG00000007113	1.47301	0.532205	0.648136	0.872015	1.06877	0.268713	0.103976	0.117604	0.096684	0.164912
ENSRNOG00000018003	1.98084	1.22624	0.513161	1.29647	1.30375	0.721121	0.454643	0.333962	0.534427	0.426683
ENSRNOG00000042526	0.969992	0.862127	0.756744	1.18998	1.29867	0.494204	0.236917	0.186804	0.155118	0.149272
ENSRNOG00000006167	1.40522	0.608734	0.817735	0.817898	1.30341	0.336064	0.112633	0.15329	0.174438	0.310931
ENSRNOG00000016533	0.681607	0.891539	0.4468	0.437591	1.70033	0.026405	0.059622	0	0.131132	0.063366
ENSRNOG00000025843	1.65891	1.17083	1.28714	1.47069	1.56122	0.832714	0.391904	0.683369	0.47365	0.86667
ENSRNOG00000022071	0.963701	1.47226	0.779206	0.988646	1.68901	0.663703	0.251232	0.200806	0.35611	0.48856
ENSRNOG00000012723	0.954908	1.23476	0.613928	1.00736	1.55876	0.531357	0.336586	0.252137	0.088282	0.221511
ENSRNOG00000016995	2.07771	1.22065	0.690638	0.525169	0.98187	0.219007	0.466465	0.222514	0.30285	0.31817
ENSRNOG00000019129	0.580132	1.1292	1.86439	0.508015	1.0713	0.112966	0.201291	0.231936	0.333814	0.305981
ENSRNOG00000045548	1.60902	1.90424	0.640572	1.0473	1.01982	0.278075	0.351271	0.653034	0.467277	0.502796
ENSRNOG00000001527	1.34036	0.66346	0.583642	1.41214	0.459071	0.048797	0.122337	0.033489	0.163777	0.094627
ENSRNOG00000024428	0.610571	0.568302	1.07915	0.966421	1.30041	0.076947	0.04201	0.048029	0.179994	0.174005
ENSRNOG00000018076	0.525023	0.607525	0.451632	0.810484	2.62815	0.217158	0.149258	0.129268	0.220566	0.289498
ENSRNOG00000005392	0.755403	0.829033	0.507393	1.8083	1.59575	0.235912	0.188792	0.109561	0.237802	0.666201
ENSRNOG00000006921	1.62714	1.16713	1.27171	1.41706	1.48799	0.626038	0.079945	0.566098	1.03164	0.577032
ENSRNOG00000008091	1.13774	1.25142	1.16874	1.25166	1.59141	0.463437	0.292417	0.393849	0.502222	0.650981
ENSRNOG00000001692	1.06247	1.00114	1.07693	0.439769	2.05382	0.320935	0.291714	0.269203	0.358951	0.29525
ENSRNOG00000007541	1.88138	1.22426	1.38404	1.788	1.92234	1.05351	0.958626	0.640684	0.872537	0.572563
ENSRNOG00000010490	1.10171	0.794505	0.807134	0.903419	0.782003	0.038627	0.125837	0.047182	0.039778	0.022198
ENSRNOG00000019584	1.2567	1.3454	0.731931	1.90171	0.763067	0.393592	0.379045	0.236521	0.619007	0.226663
ENSRNOG00000007993	2.14796	1.0145	1.591	2.01486	1.54414	0.661732	1.39381	0.670978	0.769929	0.652833
ENSRNOG00000007439	1.3944	0.757145	1.38456	1.39555	1.14033	0.370659	0.385555	0.240989	0.462609	0.404288
ENSRNOG00000015113	1.23362	0.778626	0.372919	1.3881	1.53109	0.377257	0.131665	0.246683	0.26453	0.074594
ENSRNOG00000002408	1.35194	0.916044	0.862657	1.96762	1.65349	0.896758	0.279904	0.731291	0.261623	0.333955
ENSRNOG00000009433	0.859156	1.43912	0.314387	1.76036	1.27538	0.093269	0.280587	0.164063	0.194665	0.653986
ENSRNOG00000013069	1.51709	2.089	0.935961	0.614567	1.00331	0.422423	0.333997	0.484858	0.313092	0.334356
ENSRNOG00000049868	1.24248	1.15855	0.741729	1.04917	1.99921	0.440989	0.354009	0.304565	0.401354	0.392613
ENSRNOG00000005888	0.886796	0.781062	0.951818	0.92795	1.97819	0.293258	0.11132	0.24867	0.347523	0.220528
ENSRNOG00000027125	1.81015	0.931458	1.34247	1.44058	1.30207	0.448622	0.370858	0.400525	0.95625	0.342077
ENSRNOG00000005302	0.723434	0.662635	1.12439	0.872003	1.70506	0.211856	0.238779	0.135554	0.081974	0.101582
ENSRNOG00000022094	2.48268	2.12588	0.937409	2.17678	1.50693	1.38864	0.915168	0.881434	0.710805	1.00398
Rattus_norvegicus_newGene_55477	0.80049	1.73874	0.661606	0.558743	1.65005	0.136405	0.224035	0.259393	0.240214	0.191589
ENSRNOG00000042788	1.25626	1.11981	1.40052	1.68597	1.37404	0.318135	0.351602	0.244052	0.494442	1.06661
ENSRNOG00000015423	1.05757	0.678744	1.7298	0.699121	1.42021	0.165721	0.204276	0.075249	0.355329	0.401428
ENSRNOG00000024952	1.62743	0.482374	0.620197	1.1367	1.21634	0.250112	0.140034	0.103657	0.114258	0.082996
ENSRNOG00000032086	0.893836	0.314016	0.314267	1.32195	1.72439	0.044745	0.048289	0	0.045874	0.012843
ENSRNOG00000001606	1.2654	0.839372	0.781906	2.21106	2.21788	0.335013	0.426329	0.777906	0.780496	0.567045
Rattus_norvegicus_newGene_23817	1.87318	1.59309	0.822817	0.821834	0.820496	0.480975	0.139485	0.075439	0.395856	0.410355
ENSRNOG00000008450	0.918283	0.738555	1.3918	0.980151	1.47483	0.177528	0.11355	0.194556	0.190026	0.384573
ENSRNOG00000014398	1.24197	0.618806	0.628974	1.10725	2.57323	0.447617	0.157823	0.734862	0.230676	0.1295
ENSRNOG00000016756	1.64427	0.597153	0.689323	1.28739	0.890081	0.041201	0.171805	0.060296	0.125479	0.239348
ENSRNOG00000038916	1.75222	1.05804	0.778747	1.55431	1.59013	0.442245	0.437456	0.338884	0.449015	0.59365
ENSRNOG00000002309	1.17654	1.27968	0.761114	1.34944	1.10693	0.071384	0.172209	0.35584	0.417965	0.153408
ENSRNOG00000019440	2.01262	0.585681	1.24352	1.06882	1.13173	0.477591	0.421808	0.109212	0.119201	0.373892
ENSRNOG00000012965	1.63123	0.886124	0.965444	1.27463	1.12802	0.240251	0.32097	0.151884	0.290131	0.32219
ENSRNOG00000033335	1.25714	1.34596	0.905098	1.20253	1.25303	0.100224	0.374091	0.404816	0.201267	0.310421
ENSRNOG00000029662	1.59537	0.580726	1.68258	1.4199	1.09537	0.825712	0.212963	0.211908	0.240171	0.241627
ENSRNOG00000013917	1.17102	0.923492	0.705104	1.87694	2.67182	0.913853	0.293314	0.383615	0.677941	0.423622
ENSRNOG00000047300	0.86309	1.09656	0.686745	0.783444	1.59726	0.165775	0.01437	0.167171	0.023595	0
ENSRNOG00000016654	0.616119	1.6879	0.533809	1.92333	1.1597	0.082715	0.246192	0.061288	0.542832	0.309906
ENSRNOG00000004311	1.38611	0.521386	0.512466	1.58909	1.67185	0.481972	0.205338	0.224347	0.020544	0.03447
Rattus_norvegicus_newGene_59858	1.37218	2.17265	0.35491	0.901017	0.642046	0.139369	0.195231	0.15734	0.176213	0.058
ENSRNOG00000009222	2.1621	1.0132	1.35722	1.86881	1.72851	0.735731	0.751831	0.781225	0.534073	0.608168
ENSRNOG00000013838	0.836263	2.09837	1.10066	1.75521	0.844118	0.244542	0.441299	0.540547	0.438831	0.207986
ENSRNOG00000015411	1.88169	1.1635	1.53862	1.22405	1.59447	0.756723	0.57298	0.939025	0.203349	0.163958
ENSRNOG00000010296	1.87134	1.22085	0.904819	1.25138	1.68981	0.353618	0.482912	0.60151	0.274978	0.449957
ENSRNOG00000023428	1.75945	0.782537	1.60949	0.899907	1.31831	0.296758	0.319913	0.274882	0.330589	0.362525
ENSRNOG00000023770	1.99418	1.16927	0.855953	2.31934	1.99948	0.756304	0.854874	0.453338	0.754292	0.728934
ENSRNOG00000025350	1.81208	1.80615	0.172064	2.24659	1.02071	0.287495	0.523621	0.628378	0.374582	0.436371
ENSRNOG00000028137	0.825371	0.62835	1.91797	1.5627	1.14929	0.208385	0.159948	0.102319	0.167684	0.630023
ENSRNOG00000002794	1.39497	0.348721	0.584416	0.999236	1.72134	0	0.029976	0.071386	0.045294	0
ENSRNOG00000039197	2.76767	0.92803	0.840299	1.20509	1.91516	0.581898	0.8784	0.92924	0.043853	0.290312
Rattus_norvegicus_newGene_209549	1.17958	1.9608	0.790011	1.13963	1.84605	0.454569	0.516776	0.376316	0.191159	0.424914
ENSRNOG00000037559	1.30045	1.61638	0.663263	0.503584	2.85203	0.337925	0.358625	0.340814	0.319989	0.608452
Rattus_norvegicus_newGene_167414	1.52665	0.896482	1.90756	0.683327	1.53275	0.069056	0.495825	0.066667	0.723554	0.167831
ENSRNOG00000018346	0.697415	1.10918	0.025166	2.68382	1.54676	0.141271	0.0752	0.173792	0.071119	0.511137
ENSRNOG00000011332	1.63021	0.960478	1.85132	1.0542	2.2889	0.793754	0.43187	0.252449	0.307719	0.897985
ENSRNOG00000014835	1.45524	1.19102	1.18959	1.52364	3.27755	1.11988	0.443684	0.442041	0.881266	0.636663
ENSRNOG00000036980	1.75781	0.887955	1.66424	1.74289	2.14882	0.399222	0.637119	0.584653	0.611552	0.836755
Rattus_norvegicus_newGene_178319	1.40067	1.11165	1.15905	1.29797	3.03752	0.756338	0.672048	0.658794	0.419975	0.341496
ENSRNOG00000013970	1.67052	1.22563	0.883142	1.12044	1.05619	0.190888	0.085626	0.19951	0.05189	0.262212
Rattus_norvegicus_newGene_128928	1.91894	1.23476	1.99422	1.09007	2.4653	0.583171	0.735167	0.755883	0.724483	0.692915
ENSRNOG00000015727	2.49918	0.581808	0.761151	0.814218	1.72073	0.196687	0.256544	0.303559	0.25658	0.147704
ENSRNOG00000002511	1.80131	1.03705	1.0823	0.786197	1.68826	0.221664	0.208657	0.171239	0.228648	0.312864
ENSRNOG00000005037	1.28417	1.76792	1.42331	1.71444	1.82947	1.86778	0.130738	0.16429	0.298168	0.252401
ENSRNOG00000011877	1.02904	1.08629	0.224479	0.905632	2.19918	0.005173	0.016767	0.058509	0.010619	0.038411
ENSRNOG00000031202	1.95806	1.00503	1.83163	1.4791	2.43405	0.820011	0.67025	0.846514	0.570747	0.440026
ENSRNOG00000011774	1.72649	0.585624	0.625383	1.18164	2.60326	0.358636	0.449399	0.304358	0.084212	0.162292
ENSRNOG00000045595	0.722102	1.49813	0.785678	2.31789	1.21385	0.115615	0.052808	0.343841	0.232066	0.42293
ENSRNOG00000024277	1.57102	1.15279	0.801989	1.21602	2.04663	0.30454	0.447924	0.132879	0.301193	0.226452
ENSRNOG00000008602	2.15003	0.262196	1.2062	1.52863	1.71109	0.297904	0.3139	0.620676	0.151038	0.063181
ENSRNOG00000006079	2.44828	1.12836	1.64594	1.67355	2.21287	0.747115	0.669036	0.566407	1.17009	0.540694
ENSRNOG00000009594	1.34362	0.990539	1.00983	2.136	1.85678	0.316171	0.164769	0.416446	0.309239	0.69421
ENSRNOG00000022256	3.28445	0.918967	0.757891	1.21439	1.5263	0.305074	0.464349	0.371797	0.481634	0.635393
ENSRNOG00000006299	1.31599	1.18763	0.83381	2.03244	2.94561	0.923426	0.46104	0.668039	0.539624	0.205301
ENSRNOG00000019358	2.0763	1.91714	0.327247	2.01627	0.359518	0.125565	0.31304	0.145027	0.390774	0.195447
ENSRNOG00000031662	0.691816	2.20575	1.39811	0.576935	1.86418	0.234576	0.262846	0.166899	0.371051	0.133049
ENSRNOG00000010076	0.849459	2.93336	0.63261	0.785651	2.2976	0.301663	0.263773	0.433992	0.480256	0.434578
ENSRNOG00000008492	1.6356	1.09979	1.83065	1.5544	2.56782	0.456154	0.444692	0.69401	0.828519	0.643903
ENSRNOG00000013928	1.07823	1.41364	0.746824	0.84551	3.60612	0.429908	0.457117	0.450189	0.304277	0.426039
ENSRNOG00000010098	0.622556	0.894192	0.874093	0.638839	3.38282	0.175411	0.041122	0.244362	0.124962	0.199591
ENSRNOG00000025587	1.16303	0.41347	1.30015	2.0484	2.86562	0.320949	0.462706	0.248285	0.598945	0.521792
ENSRNOG00000004195	1.8528	1.87832	0.983066	1.67146	0.95753	0.393454	0.26791	0.399821	0.227071	0.405682
ENSRNOG00000003170	2.22284	1.25351	1.5342	1.41454	2.3405	0.494248	0.893222	0.389314	0.801808	0.53517
ENSRNOG00000010866	1.97728	0.907766	1.1566	1.29859	2.33962	0.271773	0.392112	0.297742	0.398705	0.620679
ENSRNOG00000019942	1.58714	2.04771	0.385632	1.7487	1.81486	0.492574	0.3635	0.175993	0.710474	0.141102
ENSRNOG00000048449	1.70069	0.903844	0.991356	1.9401	1.3131	0.328009	0.150863	0.207173	0.302045	0.148651
ENSRNOG00000048411	2.63012	1.95245	2.80715	1.61408	1.52419	0.909423	0.80334	1.45933	0.678974	0.959319
ENSRNOG00000004698	2.23232	0.705442	1.28892	2.62455	2.61393	0.576069	0.631258	0.582008	0.71705	1.18716
ENSRNOG00000046261	1.79111	1.81038	1.36031	1.95117	2.54693	0.621588	0.54184	0.962578	0.625331	0.936854
ENSRNOG00000018716	1.63809	2.49244	1.28424	2.69274	1.43378	1.21472	0.421297	0.45667	0.667863	0.986632
ENSRNOG00000012160	2.84705	1.85896	1.51373	1.5912	1.88145	0.865892	0.77447	0.848463	0.768642	0.631872
Rattus_norvegicus_newGene_76041	1.45099	2.31286	0.536477	1.37726	1.39565	0.440077	0.115293	0.404141	0.106015	0.188039
ENSRNOG00000003748	2.14341	1.23254	0.822144	1.09766	1.27813	0.060398	0.207396	0.109801	0.074155	0.279332
ENSRNOG00000002728	2.7806	0.518382	0.97316	2.01748	0.821499	0.282865	0.088553	0.059942	0.359141	0.466162
ENSRNOG00000008586	1.39494	1.35885	0.809889	2.12911	1.69942	0.958887	0.112125	0.073392	0.110722	0.243643
ENSRNOG00000032788	2.51342	1.1021	1.67364	1.42387	1.30626	0.510279	0.349743	0.417941	0.287087	0.558194
ENSRNOG00000020865	1.58691	2.68683	0.970544	2.31593	2.14482	1.33163	0.492299	0.481455	0.52531	0.915375
ENSRNOG00000020942	2.05425	1.13256	1.50205	1.59692	2.70585	0.671909	0.697282	0.633957	0.698999	0.274095
ENSRNOG00000016469	1.67644	1.23223	1.97306	1.51019	2.08083	0.481402	0.910031	0.288372	0.321308	0.449607
Rattus_norvegicus_newGene_189591	0.902808	1.48847	1.66775	2.25621	1.14082	0.003039	0.169626	0.466	0.505695	0.253106
ENSRNOG00000006025	1.18066	4.06325	0.421993	1.50615	0.696521	0.383992	0.198025	0.382036	0.437038	0.401647
Rattus_norvegicus_newGene_51922	0.650344	2.58426	0.524033	1.0778	1.34739	0	0	0.028816	0.033431	0.04016
ENSRNOG00000015599	2.56421	1.34414	1.57294	1.52794	1.50647	0.496534	0.322715	0.57787	0.736317	0.279036
ENSRNOG00000006066	2.12209	0.808774	0.910207	1.02029	1.71941	0.059971	0.117303	0.041464	0.167505	0.077542
ENSRNOG00000005620	2.36399	1.02227	2.13335	1.94021	2.1685	0.983983	0.722524	0.308576	0.664527	0.775027
ENSRNOG00000033527	1.02851	2.54627	0.080237	0.925903	2.1706	0.164943	0.101004	0.093568	0.103562	0.09766
Rattus_norvegicus_newGene_153811	2.79811	0.662669	0.783014	0.935496	2.73879	0.744684	0.335566	0.202824	0.207613	0.235019
ENSRNOG00000009385	2.6445	1.93477	1.94649	2.21538	2.39259	1.23829	1.29443	0.484719	1.08091	0.818707
ENSRNOG00000005807	2.29908	1.33411	1.76415	1.67563	1.89296	0.398568	0.377085	0.160516	0.557494	1.24497
ENSRNOG00000005433	2.47386	1.80073	0.983947	2.93669	2.08698	0.965527	0.792533	0.670057	0.841216	0.780261
ENSRNOG00000002425	1.90447	2.3466	1.69384	1.77152	2.29701	0.689405	0.888258	0.601056	0.851872	0.743425
Rattus_norvegicus_newGene_18334	1.93388	2.19871	1.5301	3.05978	2.16601	1.32998	0.558039	1.43759	0.676532	0.623278
ENSRNOG00000012331	2.50344	1.89111	1.52317	1.68358	2.709	0.95007	0.991151	0.737825	0.811481	0.532197
ENSRNOG00000015667	1.24551	0.989123	0.808907	1.05557	4.78708	0.602355	0.322164	0.527571	0.634681	0.503397
Rattus_norvegicus_newGene_104061	2.2296	1.29018	0.430399	1.70298	1.24839	0.149301	0.240185	0.068159	0.03848	0.103099
ENSRNOG00000006767	2.81054	0.875769	0.643867	0.976871	1.25253	0	0.088774	0	0.122027	0
ENSRNOG00000018689	2.34121	2.75612	1.45642	1.72481	2.09697	0.887452	0.829495	0.820981	0.762928	0.695948
ENSRNOG00000022859	1.1485	0.870901	0.579908	2.46851	1.42993	0.053099	0.010512	0.008834	0.029826	0
ENSRNOG00000002776	2.72333	0.493465	0.933035	0.603994	2.3851	0.077686	0.159936	0.236634	0.149976	0.075421
ENSRNOG00000014987	1.59891	1.16084	0.457787	1.50829	2.86058	0.275226	0.430041	0.053357	0.239861	0.096292
Rattus_norvegicus_newGene_68086	1.40775	1.25714	0.853123	1.88135	2.47958	0.637066	0.318611	0.147657	0.020756	0.26021
ENSRNOG00000018694	1.36562	2.91953	0.251042	0.954863	2.18114	0.162783	0.466304	0.244792	0.161226	0.132236
ENSRNOG00000004226	2.23928	2.1516	2.26771	2.42873	2.75238	1.28819	1.0748	0.842649	1.03758	1.06212
ENSRNOG00000011167	2.95707	2.45327	2.62351	2.76687	3.29346	1.89464	1.72215	1.53648	0.786331	1.58606
ENSRNOG00000049343	4.34398	0.76599	1.50922	2.9878	1.74908	1.00305	1.18562	1.12697	0.614092	0.812232
ENSRNOG00000011316	1.68754	1.20952	0.806074	1.54374	2.05156	0.172938	0.106047	0.132923	0.087727	0.182084
ENSRNOG00000032404	1.15795	1.36105	3.06185	1.20761	2.11009	0.339435	0.36737	0.161714	0.450569	0.954951
ENSRNOG00000031058	2.09083	1.06952	2.06365	1.51202	2.50629	0.589746	0.58686	0.460228	0.394074	0.556425
ENSRNOG00000048222	2.59542	0.574353	1.12251	2.38604	1.1803	0.28251	0.295916	0.224525	0.293168	0.087395
ENSRNOG00000009005	2.74995	1.21003	1.2403	1.85586	2.29382	0.955954	0.907	0.283404	0.284193	0.23737
ENSRNOG00000028771	2.98181	0.432283	1.7005	4.31863	2.04335	0.775411	0.91852	1.07388	1.13241	0.857772
ENSRNOG00000000455	3.92011	2.30555	1.41153	2.65777	1.37607	1.33003	0.747694	1.09832	0.883911	0.858718
Rattus_norvegicus_newGene_82162	1.81127	1.40607	1.3677	1.91283	3.17243	0.731194	0.758396	0.3554	0.440579	0.609956
ENSRNOG00000013922	2.17981	1.72388	1.77075	1.89396	3.358	0.784612	0.706714	1.0778	0.77374	0.773113
Rattus_norvegicus_newGene_144738	1.47532	1.91528	1.83081	1.94366	4.02495	1.06711	0.827112	0.6087	0.498162	1.37262
ENSRNOG00000033984	2.08298	1.97777	0.797194	2.15274	2.34021	0.359394	0.711651	0.445596	0.575298	0.431461
ENSRNOG00000047714	3.20313	1.6598	1.7329	2.37796	2.30136	1.27757	0.8858	0.474114	0.987429	0.809469
ENSRNOG00000033570	1.74118	0.895412	0.682292	1.48492	2.64918	0.067045	0.05094	0.211106	0.217513	0.049367
ENSRNOG00000000994	3.42564	1.43385	1.98194	1.53788	2.76437	1.07489	0.722767	0.794938	0.586132	1.01103
ENSRNOG00000025349	1.5555	1.38152	0.478686	1.01755	4.6569	0.325651	0.246161	0.369879	0.395227	0.753401
ENSRNOG00000039415	2.11315	2.9269	1.27311	2.66815	2.2125	0.872105	0.917518	0.679182	1.02483	0.69804
ENSRNOG00000000795	1.62439	1.09742	3.16137	1.3656	3.7987	0.898326	0.592181	0.629505	0.629638	1.29275
ENSRNOG00000023214	4.10652	1.05452	0.803892	2.0892	1.05709	0.422696	0.561724	0.435581	0.357674	0.307127
Rattus_norvegicus_newGene_16014	1.22865	1.03521	1.15188	1.67175	2.06792	0.027632	0.040104	0.051291	0	0
ENSRNOG00000014011	2.61808	0.984774	1.22107	2.16402	1.8111	0.332808	0.235638	0.164971	0.654903	0.354352
ENSRNOG00000001270	2.88391	1.29644	1.21802	2.1879	2.29239	0.2917	0.2645	0.349996	0.513121	1.37664
Rattus_norvegicus_newGene_23209	1.7036	3.77886	0.62975	0.970887	2.78233	0.450075	0.580931	0.454188	0.317769	0.930398
ENSRNOG00000050539	3.67579	1.45335	1.4672	2.51089	3.40971	1.61466	1.22335	0.831663	0.890332	0.799006
ENSRNOG00000014948	1.96341	0.677842	0.694161	3.24898	2.2045	0.497552	0.181964	0.261143	0.273623	0.412858
ENSRNOG00000009564	3.02455	2.38218	0.564612	2.93853	0.81834	0.398747	0.246144	0.425335	0.809089	0.629507
ENSRNOG00000017484	3.08538	0.827828	0.976784	1.79349	1.57333	0.287282	0.207846	0.186698	0.148668	0.189692
ENSRNOG00000008045	2.52648	1.2682	0.741725	1.17126	2.73787	0.46882	0.212071	0.091871	0.316119	0.118301
ENSRNOG00000015859	2.1917	1.86173	2.02594	1.5836	3.63473	0.852274	0.951656	0.643139	0.594227	0.918475
ENSRNOG00000000704	2.66922	1.79291	2.06409	1.86044	1.61669	0.730331	0.437193	0.53615	0.495812	0.459777
ENSRNOG00000049132	2.57733	2.68119	1.43741	3.53657	2.68087	1.14467	1.2064	1.38039	0.954327	0.881446
ENSRNOG00000023100	1.14908	5.75056	1.16672	1.37865	1.66745	0.649003	0.458794	0.507039	1.0192	1.12506
ENSRNOG00000000034	3.06669	2.21714	2.17836	2.95513	2.56243	1.45947	0.945971	0.981458	1.13812	1.05892
ENSRNOG00000015310	2.73075	1.56957	1.64754	3.08759	2.83402	1.42836	1.14982	0.784337	0.602188	0.49673
ENSRNOG00000001425	1.90314	2.47359	0.99519	3.25181	1.34639	0.59161	0.554001	0.495459	0.490744	0.400895
ENSRNOG00000030689	1.61023	0.808418	1.75176	1.36131	3.98005	0.431378	0.361896	0.283348	0.296795	0.683537
ENSRNOG00000013862	2.57545	2.21795	1.05042	3.9061	2.8941	1.15316	0.82991	1.24026	0.940328	0.980187
ENSRNOG00000013721	2.60581	3.08221	1.56407	2.13797	3.14224	1.02594	0.954032	1.09557	0.956448	0.978251
ENSRNOG00000024569	4.73108	1.13876	1.0951	2.37311	1.09784	0.374013	0.867561	0.606254	0.613018	0.389166
ENSRNOG00000020656	2.14712	2.84493	1.70178	2.22091	3.04266	1.08007	1.03973	0.359587	1.43622	0.439454
ENSRNOG00000002218	2.37851	2.23664	2.5287	1.82845	3.77129	1.23083	0.628094	1.34682	1.13006	0.801024
ENSRNOG00000011459	1.84964	1.19693	1.14082	2.3213	2.37202	0.622881	0.098756	0.195072	0.198335	0.153172
ENSRNOG00000027376	2.1776	1.66658	1.66158	2.80126	2.72454	0.641982	0.96731	0.810408	0.362017	0.629932
ENSRNOG00000008312	2.06449	1.60455	1.03875	2.62861	4.50331	0.996764	0.676586	1.13694	0.33392	1.06422
ENSRNOG00000028801	1.93481	1.08578	1.03012	1.72851	2.98795	0.478121	0.096786	0.193324	0.11493	0.239957
ENSRNOG00000016241	3.11388	2.53787	2.08098	3.11187	3.70069	1.78137	1.22897	1.12777	1.33171	1.41317
ENSRNOG00000050968	1.61152	1.45792	0.734125	2.44905	3.02081	0.347656	0.449733	0.410667	0.229016	0.168706
ENSRNOG00000018669	3.11023	1.69773	2.44555	2.12542	2.66936	1.06117	1.32263	0.684218	0.290234	0.9557
ENSRNOG00000004854	2.24482	1.8398	0.518548	2.47883	2.36621	0.227175	0.39526	0.338454	0.396005	0.333434
ENSRNOG00000004566	1.66124	2.43003	0.841449	1.84892	3.73796	0.374496	0.535779	0.864107	0.269551	0.699679
ENSRNOG00000015125	3.6949	2.3125	1.60334	2.28979	2.40292	0.921497	0.665807	0.801068	1.0259	1.10748
ENSRNOG00000012721	2.95651	2.64885	1.81167	2.63894	3.6227	1.9171	0.995791	0.940621	0.925554	1.09235
ENSRNOG00000019496	2.21419	4.61863	1.18914	1.33401	2.95967	0.712066	0.842621	0.822422	0.835688	1.29389
ENSRNOG00000016248	3.27085	1.76463	2.41665	2.29716	2.9767	1.19519	1.08922	0.743319	0.257141	1.61882
ENSRNOG00000014202	2.60478	1.43371	1.60721	3.02662	2.48216	0.645606	0.611603	0.658871	0.685946	0.714636
ENSRNOG00000024399	3.3959	0.988252	1.58016	1.66901	2.64462	0.438953	0.455671	0.330354	0.576767	0.612792
ENSRNOG00000024931	3.94155	1.59638	1.21536	1.83031	1.77659	0.507662	0.503351	0.624468	0.413728	0.438221
ENSRNOG00000050430	3.66895	1.75639	1.97981	1.70637	2.33772	0.479672	1.13817	0.537485	0.850757	0.562642
ENSRNOG00000000692	2.47492	2.33891	1.88689	2.10679	2.77692	0.964988	0.661652	0.510088	0.568853	0.97523
ENSRNOG00000023272	2.74436	1.09213	2.81564	0.846306	1.81576	0.285319	0.134376	0	0.549256	0.431947
ENSRNOG00000048478	2.55854	2.23622	1.02779	3.11404	2.61025	0.528335	0.885674	0.675179	0.84347	0.69791
ENSRNOG00000039390	2.92976	1.45439	1.7468	1.99122	2.62875	0.671049	0.563918	0.480017	0.625467	0.463791
ENSRNOG00000015593	2.68656	2.1292	2.03949	3.34719	2.50938	0.898914	1.119	1.16909	0.493552	1.07747
Rattus_norvegicus_newGene_195451	2.20841	1.13374	0.823616	2.01643	2.30122	0.195191	0.034918	0.088093	0.070686	0.107247
ENSRNOG00000007866	1.13829	0.778661	0.644542	2.50684	4.17699	0.195649	0.592831	0.206774	0.213458	0.020985
ENSRNOG00000003064	3.17209	0.935039	1.16383	1.91999	3.07189	0.710977	0.717977	0.590191	0.082746	0.131839
Rattus_norvegicus_newGene_169785	3.1752	2.27475	2.43354	2.77014	2.68178	1.32392	0.923712	1.56911	0.349976	1.10661
ENSRNOG00000029543	2.71018	3.65762	0.960301	1.68158	2.00968	0.555292	0.487698	0.92683	0.329603	0.642376
Rattus_norvegicus_newGene_75789	1.87896	2.75561	0.723004	1.73759	1.54193	0.082963	0.184413	0.045076	0.100231	0.139296
ENSRNOG00000009131	2.74738	1.73791	1.60687	2.09757	1.82325	0.303665	0.339043	0.456912	0.555187	0.249265
Rattus_norvegicus_newGene_129567	1.83395	2.23734	0.964546	1.31364	3.11798	0.413826	0	0.269491	0.373296	0.244304
ENSRNOG00000006932	4.4858	1.53049	2.96062	1.79838	2.44423	1.53036	0.859999	0.706809	1.04054	0.898117
ENSRNOG00000023400	2.94315	2.61721	2.30482	3.20795	3.2342	1.61266	1.16733	0.975494	1.45354	0.90275
ENSRNOG00000001959	2.76276	1.65164	1.73149	2.28757	4.16398	1.43536	0.773694	0.305065	1.14644	0.691771
ENSRNOG00000028036	2.28338	1.33914	1.72648	1.85722	1.84134	0.257997	0.128002	0.120537	0.130727	0.161836
ENSRNOG00000049714	2.82754	1.74195	2.36087	3.1723	4.30146	1.56245	1.42004	1.38133	0.991539	0.77257
ENSRNOG00000033865	1.77557	3.51505	0.571388	2.07475	1.90299	0.346401	0.311544	0.155882	0.415365	0.323111
ENSRNOG00000040052	3.95592	2.63255	0.959682	2.9242	1.49321	0.930945	0.794203	1.25221	0.213008	0.486173
ENSRNOG00000014837	3.56047	1.30154	1.45154	1.42086	2.99905	0.455722	0.260152	0.330171	0.508008	0.890227
ENSRNOG00000005275	3.3576	1.70783	2.36929	2.1258	2.68078	1.26403	0.780452	0.621737	0.686722	0.592444
ENSRNOG00000019283	3.23777	1.84478	1.11962	1.9718	2.82862	0.492801	0.414725	0.704251	0.308484	0.784215
ENSRNOG00000023126	1.27266	5.08501	1.23227	1.55752	1.92468	0.345211	0.291096	0.553863	0.635134	0.908681
ENSRNOG00000017259	2.62846	2.43009	2.7898	2.37026	1.84675	0.657722	0.458463	0.741493	0.961626	0.89999
ENSRNOG00000005352	2.06381	1.64589	1.49534	2.97759	2.07902	0.558784	0.393459	0.317305	0.508304	0.126312
ENSRNOG00000016378	3.14665	1.57287	1.7034	3.5412	2.6984	1.06007	0.983951	0.955511	0.718954	0.574345
ENSRNOG00000033256	2.87486	1.06214	1.47697	1.53556	2.19312	0.113803	0.181214	0.079531	0.323771	0.063147
ENSRNOG00000011331	3.32977	1.74025	2.32971	2.66878	3.3925	1.13477	0.902599	0.723485	1.11272	1.1509
ENSRNOG00000000837	3.01884	1.31863	1.37109	2.3968	1.46488	0.245808	0.108609	0.279028	0.114274	0.367541
ENSRNOG00000017869	4.49528	2.44432	2.57021	2.59359	2.79871	1.3939	1.02612	0.66636	1.40167	1.84074
ENSRNOG00000046745	3.15188	1.39012	2.96286	1.97266	2.14124	0.576067	0.313974	1.32667	0.577238	0.183851
ENSRNOG00000013220	3.89566	2.9558	2.12968	2.62084	2.32307	0.80625	1.17304	0.935002	1.20492	1.16199
ENSRNOG00000009848	3.89213	0.733224	2.50756	2.00172	2.93034	0.755164	0.369614	0.452971	0.726904	1.09368
ENSRNOG00000032626	1.15836	1.13076	0.825321	4.51187	1.65074	0.22142	0.061624	0.095818	0.102407	0.084181
ENSRNOG00000047977	2.2411	1.09926	1.31189	1.57163	6.75895	0.768191	0.660357	0.76167	1.06584	1.00234
ENSRNOG00000013309	4.47116	1.92422	2.36	2.82891	3.2655	1.31643	1.64801	0.803844	1.21208	1.1359
ENSRNOG00000009450	2.11254	3.05879	0.742138	3.18559	3.48349	0.378308	0.775157	0.314931	0.879313	1.47483
ENSRNOG00000015740	2.53298	1.72927	0.907315	2.83859	2.55202	0.290987	0.342785	0.313211	0.440087	0.390379
ENSRNOG00000017277	4.5086	0.67915	0.763908	1.11461	2.50095	0.31285	0.091629	0.157821	0.15143	0.049002
ENSRNOG00000001431	2.89089	4.0268	1.62541	1.58232	3.05037	0.883494	0.664595	0.591766	0.706786	1.51058
ENSRNOG00000031607	2.34621	3.11566	1.42908	2.00131	2.40307	0.397412	0.45241	0.413205	0.748274	0.458036
ENSRNOG00000016575	3.89232	1.63083	2.00912	2.52912	3.23545	1.16538	1.00202	0.638056	0.909111	0.743124
ENSRNOG00000010898	1.69868	3.07058	0.258378	3.38626	2.59525	0.191582	0.261962	0.158395	0.627684	0.911858
ENSRNOG00000020482	1.89237	2.05222	0.924572	3.10902	3.77077	0.561805	0.563225	0.531769	0.695991	0.469548
ENSRNOG00000026653	3.26043	2.03033	0.951642	2.1921	1.95048	0.24257	0.209811	0.432265	0.456943	0.110377
ENSRNOG00000021907	4.18609	1.48239	1.94204	1.19451	3.23809	0.802566	0.696881	0.557131	0.470146	0.573341
ENSRNOG00000009211	3.91119	1.64033	2.05724	1.32179	2.18633	0.518208	0.359386	0.296892	0.623571	0.37556
ENSRNOG00000016372	4.22468	2.52532	3.4382	2.78779	3.13352	1.9881	1.32904	1.33726	1.28406	1.06906
ENSRNOG00000026306	1.88521	2.6438	0.562367	2.33639	2.20905	0.18634	0.176278	0.01771	0.052282	0.083211
ENSRNOG00000010691	2.71814	2.29588	3.26443	3.18406	3.32017	1.42836	0.926553	1.1603	1.07238	0.984781
ENSRNOG00000022800	3.63979	2.1036	2.28201	2.35548	4.55874	1.22139	1.7016	0.961096	1.28055	0.558918
ENSRNOG00000050395	3.93806	0.865525	1.75519	1.92433	2.85533	0.919436	0.376574	0.188703	0.370628	0.19763
ENSRNOG00000016561	2.36144	2.03269	2.34462	1.68549	3.06773	0.29586	0.327011	0.102698	0.332784	1.14614
ENSRNOG00000021644	3.66819	1.52808	2.94023	3.65184	2.42955	1.062	1.03446	1.0723	0.763578	0.97721
ENSRNOG00000009311	2.03947	2.2238	0.80169	2.30479	3.01191	0.337312	0.262711	0.254046	0.163778	0.052338
ENSRNOG00000043486	3.29019	1.50276	1.62888	2.02856	2.35325	0.55547	0.457925	0.279319	0.118407	0.067033
ENSRNOG00000050251	2.35041	0.98421	0.543528	1.58823	4.29808	0.082524	0.051397	0	0.035026	0.203015
ENSRNOG00000013387	3.97535	2.43028	1.9308	4.47186	3.58923	1.48383	1.54741	1.14273	1.33671	1.44706
ENSRNOG00000008759	5.10138	1.10901	2.33952	1.29654	1.91359	0.323897	0.603477	0.344095	0.589815	0.382739
ENSRNOG00000023991	3.16304	1.84087	1.29732	3.19375	2.88253	0.840854	0.445111	0.626247	0.60787	0.216286
ENSRNOG00000021787	3.25917	3.05432	2.01801	3.24507	3.25993	1.1561	1.20678	0.918621	0.846722	1.05287
ENSRNOG00000016037	4.00159	3.04639	1.58658	2.81361	3.22305	0.980264	1.2419	1.0632	0.797828	0.878572
ENSRNOG00000013172	4.17575	2.69614	2.32689	2.0321	4.74594	2.19802	0.760461	0.940699	1.01591	1.32978
ENSRNOG00000015488	2.8701	3.93472	2.32823	3.91731	5.28186	1.71588	1.77175	1.20284	1.81829	2.08895
ENSRNOG00000014269	5.68062	0.319799	1.57868	0.673622	1.80852	0.186475	0.008187	0.0344	0.054043	0.012948
ENSRNOG00000050210	2.74905	4.72246	2.37237	4.44241	4.22278	2.85645	0.709886	3.16878	1.32592	0.636357
ENSRNOG00000009878	3.77244	1.85972	2.78259	3.07716	4.32525	1.21796	0.838225	1.56384	1.36681	0.991427
ENSRNOG00000011321	3.01703	1.76683	2.62683	3.20527	3.66287	0.995771	0.71069	0.560519	0.996394	1.15691
ENSRNOG00000014610	5.03747	1.77354	1.40127	1.80465	3.74394	1.5426	0.755004	0.513686	0.594649	0.474596
ENSRNOG00000033235	3.44967	2.83753	1.49073	3.39146	3.62303	0.804427	1.01459	1.1255	0.718318	1.23296
Rattus_norvegicus_newGene_114193	1.94942	3.38089	1.15021	1.17723	3.10213	0.179458	0.126879	0.266038	0.099963	0.09485
ENSRNOG00000022107	4.54404	3.4843	1.40962	2.5324	2.44639	1.32969	0.911978	1.39705	0.388425	0.37295
ENSRNOG00000017980	4.16585	1.22727	1.61461	2.09863	2.73271	0.581244	0.395994	0.213139	0.142333	0.485042
ENSRNOG00000005154	2.709	3.13555	0.540077	4.33764	2.34628	0.44228	0.359265	0.6782	1.00182	0.531949
ENSRNOG00000010986	4.52935	2.27611	3.11092	3.38512	4.32208	1.39687	1.24985	1.15564	1.71811	2.02479
ENSRNOG00000013296	3.34033	2.10624	1.91376	2.20707	3.77493	0.979848	0.431686	1.26136	0.192145	0.395957
ENSRNOG00000016112	3.54665	3.0051	1.74552	2.41594	3.72617	1.5825	0.417867	1.15158	0.511979	0.655862
ENSRNOG00000047113	4.59035	2.69258	1.90461	2.93163	3.21499	1.09108	0.706821	1.13055	1.04027	1.21378
ENSRNOG00000010107	4.25288	4.00965	3.06964	2.94451	4.13489	1.96944	1.87655	1.01602	2.13524	1.21383
ENSRNOG00000010522	4.46705	2.17736	2.76452	3.65375	5.10072	1.8402	1.8041	1.18239	1.72988	1.39429
Rattus_norvegicus_newGene_70791	2.60527	0.167579	1.9607	2.14373	6.43493	0.294399	0.602076	0.696339	0.884663	0.613583
ENSRNOG00000031041	3.7046	2.41727	2.90216	5.04804	2.72356	1.2737	0.931972	1.74628	1.08502	1.44769
ENSRNOG00000010181	3.25405	1.24644	1.03378	1.4228	3.56547	0	0.047184	0.034889	0.031448	0
ENSRNOG00000016491	3.75862	2.55755	3.01881	4.61455	2.71351	0.858126	1.51119	1.48432	1.13856	1.25025
ENSRNOG00000036603	6.09728	1.33072	2.30583	1.64945	4.16383	1.42091	0.754583	0.668943	1.65149	0.629676
ENSRNOG00000023370	4.12439	2.03248	2.92477	2.86569	3.27431	1.60632	1.16608	0.432319	1.0776	0.453796
ENSRNOG00000037613	4.11894	4.72161	2.37525	4.63866	3.79321	1.16441	2.54607	1.43011	2.17614	1.84345
ENSRNOG00000026235	3.97467	0.999949	1.37883	2.57043	1.70043	0	0.011817	0.009931	0	0.009345
ENSRNOG00000050024	3.89359	0.881169	1.76018	4.10902	3.40834	1.12031	0.673531	0.703057	0.545926	0.219091
ENSRNOG00000019270	4.025	1.31048	2.55375	3.02847	2.98405	0.875426	0.579413	0.809082	0.521556	0.275643
ENSRNOG00000050554	4.24688	3.93082	2.57714	2.67671	3.81251	1.29895	1.74294	1.07486	1.20598	1.0668
ENSRNOG00000013588	2.37702	2.98144	0.800514	1.51819	3.56963	0.010451	0	0.054624	0.144429	0.174682
ENSRNOG00000025075	3.51077	3.99948	1.41219	4.64527	2.18093	0.936402	0.580298	1.28655	0.594993	1.3017
Rattus_norvegicus_newGene_107903	4.66055	1.92272	2.6821	4.1696	1.43336	0.705452	0.434109	1.77236	0.504033	0.302908
ENSRNOG00000006388	3.80475	4.7952	1.7009	3.03676	4.10531	0.681136	0.720983	1.32316	1.47725	2.07135
Rattus_norvegicus_newGene_74177	3.56438	4.08484	2.16841	3.65812	3.43702	1.05685	0.78649	1.25776	1.27564	1.363
ENSRNOG00000031454	5.6685	4.47799	3.69009	4.10375	4.04295	1.68285	0.985219	3.80382	1.91222	2.41702
ENSRNOG00000046195	3.42516	3.09948	3.48397	3.09845	3.21929	0.812475	1.14783	0.675494	1.13229	1.32826
ENSRNOG00000004192	5.12432	1.63159	2.4928	2.0732	3.34311	0.601264	0.837938	0.396666	0.730283	0.823452
ENSRNOG00000018384	2.56222	4.52246	1.62987	1.83465	3.93457	0.795642	0.526731	0.661342	0.641043	0.553699
ENSRNOG00000008133	6.09739	2.14811	3.56687	3.55222	4.69694	2.4019	1.53854	1.56085	1.58465	1.6675
ENSRNOG00000002460	0.818305	0.98493	0.518516	4.28057	4.86188	0.05071	0.02225	0	0.060241	0.017595
ENSRNOG00000004342	3.97787	4.62047	2.3773	3.45817	3.29219	1.22806	1.41355	1.32241	1.71097	0.73708
ENSRNOG00000047800	3.56111	1.46143	1.65987	2.42075	3.73754	0.247202	0.432646	0.174754	0.439113	0.221626
ENSRNOG00000009955	2.52769	5.97668	1.62642	3.57753	6.53686	2.14577	1.71495	1.17634	2.22529	1.65582
ENSRNOG00000005917	3.25128	2.4645	1.54871	4.92827	4.99915	1.61299	1.52029	1.3009	0.710136	0.661173
ENSRNOG00000016413	4.81166	2.32012	3.29338	5.78292	4.1292	2.48915	2.10102	1.32516	1.98619	1.01622
ENSRNOG00000014276	3.50399	3.1802	2.93594	4.02566	4.29902	1.39175	1.20921	0.917084	1.22892	1.77543
ENSRNOG00000025371	3.82656	4.59936	2.51864	3.7699	3.45413	1.82509	0.907803	0.914575	1.24539	1.77873
ENSRNOG00000016758	4.62972	3.18294	1.42705	5.45046	4.10686	2.36883	1.59027	1.157	1.3509	0.792464
ENSRNOG00000023397	6.31531	1.45632	0.898829	0.904368	2.98786	0.28206	0.283212	0.201931	0.201338	0
ENSRNOG00000046848	2.51286	2.5788	0.858072	2.336	6.03208	1.06594	0.365101	0.409601	0.321266	0.558223
ENSRNOG00000017072	5.06206	5.16961	1.80388	3.37089	3.12298	1.49134	1.22649	1.65173	1.37138	1.18546
ENSRNOG00000024115	3.83168	0.457284	0.818639	3.3169	4.07871	0.345721	0.16404	0.135844	0.123353	0.046768
ENSRNOG00000014776	4.61659	2.00831	1.81919	3.13702	3.04414	0.657359	0.422207	0.785851	0.593402	0.383135
ENSRNOG00000008936	3.59175	3.01763	1.54008	3.45905	3.05052	0.919518	0.416318	0.234546	0.718182	0.586023
ENSRNOG00000019311	3.98372	2.19159	1.72282	3.16046	5.37564	1.24246	0.473633	0.640282	1.03	1.16668
ENSRNOG00000002470	6.37129	1.71219	2.29853	2.82166	3.67615	1.74086	0.772478	0.781747	0.906885	0.701383
ENSRNOG00000048834	4.22397	2.40618	2.9222	4.28547	6.23115	2.76991	1.54632	1.76845	0.93113	0.963412
ENSRNOG00000033697	5.11252	3.1933	3.98679	5.46462	4.73692	3.10404	2.28018	1.77157	1.60736	1.565
ENSRNOG00000013463	3.12621	4.11712	3.33964	5.342	4.29014	1.40525	1.71257	1.5823	1.59957	1.73683
ENSRNOG00000042139	7.3721	1.27408	2.5945	1.58837	2.61888	1.52355	0.280729	0.503876	0.407447	0.523666
ENSRNOG00000025273	10.7912	1.13533	1.66636	2.6991	1.45529	1.90469	0.605398	1.81236	0.582481	0.616692
ENSRNOG00000047895	2.8339	3.39814	3.49016	3.76683	7.2046	1.97006	1.40842	1.5324	1.75657	1.75963
ENSRNOG00000019780	3.28136	3.52325	1.21646	3.64671	2.30467	0.287931	0.579322	0.24157	0.283409	0.210655
ENSRNOG00000019983	5.33446	4.15546	2.57196	3.91231	3.33553	0.911527	0.879093	2.00302	2.23981	0.900648
ENSRNOG00000020281	3.17557	2.47559	2.31954	3.09263	3.06176	0.502076	0.269223	0.318066	0.103756	0.474087
ENSRNOG00000005731	2.79298	1.51201	1.60257	3.03086	5.1347	0.176603	0.176116	0.13419	0.561251	0.565407
ENSRNOG00000012172	4.37704	1.63516	2.34325	3.9569	3.6208	0.920002	0.685024	0.489313	0.542705	0.813934
ENSRNOG00000029549	4.65863	2.42006	3.93812	4.08395	5.2961	2.28892	1.81228	1.29427	1.47072	1.02598
ENSRNOG00000013747	3.82109	4.14103	2.43378	3.14283	3.0726	0.926186	0.940243	0.717059	0.68322	0.839516
ENSRNOG00000017686	1.46657	0.900812	0.192618	3.83871	6.77084	0.472232	0.030419	0.105155	0.017964	0.018482
ENSRNOG00000003954	4.75582	1.38767	2.38731	2.67112	4.38914	0.779937	0.666934	0.445095	0.64819	0.462371
ENSRNOG00000002810	4.03221	4.14684	2.13645	3.88584	5.03591	1.84875	1.24274	1.12864	1.1881	1.22359
ENSRNOG00000046817	6.16457	1.52106	2.21343	0.904027	3.99048	0.030776	0.374002	0.245203	0.605552	0.745233
ENSRNOG00000019890	5.45852	1.03429	2.46187	3.43309	3.76045	1.18228	0.629988	0.670581	0.333076	0.394173
ENSRNOG00000009785	2.19226	5.17393	1.44406	4.29004	2.25481	0.306452	0.86143	0.566279	0.186654	0.488625
ENSRNOG00000021412	4.20169	2.92098	2.40672	2.82722	4.51897	1.07383	0.753505	0.549499	0.771599	0.77147
ENSRNOG00000010325	2.415	4.42093	1.93025	2.12897	5.47034	0.803289	0.897883	0.385165	1.05086	0.168213
ENSRNOG00000003895	2.69971	3.57747	1.16743	4.21936	3.77461	0.591921	0.326705	0.484849	0.850531	0.119609
ENSRNOG00000002723	4.02682	0.744702	2.12188	3.36756	3.48238	0.159824	0.070314	0.033978	0.12088	0.141865
ENSRNOG00000004766	4.87321	5.0661	3.23272	3.89287	4.76714	1.42517	1.47403	2.13126	1.77875	1.74159
ENSRNOG00000016362	3.57463	2.34212	2.16126	4.42635	4.91796	1.27085	0.974353	0.112504	1.0479	0.674189
ENSRNOG00000038835	2.4947	2.18071	1.77701	4.77341	4.34486	0.840803	0.332943	0.379102	0.361753	0.308759
ENSRNOG00000007918	4.07299	2.18059	2.15946	3.57377	5.37463	1.15794	0.829051	0.489648	0.73651	0.72688
ENSRNOG00000015543	6.03241	4.34787	6.68471	4.11333	4.04097	2.40033	1.15594	3.99976	1.88617	2.33759
ENSRNOG00000000457	6.14858	3.30393	2.49463	3.49888	3.07997	0.965353	0.901545	1.09454	1.29648	0.788632
ENSRNOG00000046663	5.77169	1.25796	2.51712	5.11175	1.86913	0.655652	0.385	0.843708	0.351062	0.812721
ENSRNOG00000019782	4.61448	1.29559	1.46518	4.40758	1.8434	0.050089	0.01928	0.018842	0.037628	0.017762
ENSRNOG00000024145	4.83446	6.78438	3.11359	3.66592	4.38243	1.85015	1.30628	1.65355	1.80652	2.67505
ENSRNOG00000024728	6.15567	5.58297	3.31827	3.29767	3.58158	1.76723	1.47611	1.36707	1.81985	1.99056
ENSRNOG00000037380	2.39896	3.03445	1.15972	3.93445	5.13694	0.297302	0.077042	0.050381	0.601887	0.964899
ENSRNOG00000019466	3.40765	3.79255	1.08973	3.61606	4.55904	0.490485	0.512801	0.847623	0.394031	0.519741
ENSRNOG00000015075	3.75389	1.95258	1.82879	6.09864	5.25088	0.807925	0.68869	0.713021	1.31076	1.65633
ENSRNOG00000004649	4.79933	1.30453	1.37197	2.50056	4.71853	0.269137	0.123316	0.097996	0.465849	0.017657
ENSRNOG00000036677	2.10141	2.77943	1.32153	4.4374	4.53098	0.318613	0.247894	0.339035	0.199363	0.334018
ENSRNOG00000022697	7.70876	2.50572	3.53053	3.20032	5.85295	2.51208	1.96149	1.53934	1.59143	1.44009
ENSRNOG00000001704	2.81792	6.58756	1.00594	1.99767	4.08825	0.621824	0.573858	0.671415	0.464498	0.405377
ENSRNOG00000004603	4.41053	4.85637	1.96998	4.7634	5.52936	1.09659	1.37682	1.00995	1.85305	2.40234
ENSRNOG00000043416	2.5283	2.94643	1.79106	4.10306	3.23116	0.064252	0.353236	0.093595	0.180436	0.048075
ENSRNOG00000011683	5.64157	2.60997	3.00505	2.97897	3.2724	0.497341	0.659676	1.01632	0.797909	0.650067
ENSRNOG00000025094	6.81935	2.07885	2.8741	3.04868	4.01463	0.92386	1.50026	0.840658	0.852086	0.777591
ENSRNOG00000008736	4.30109	1.69107	2.5847	3.97779	3.66582	0.511778	0.283617	0.315936	0.511652	0.589986
Rattus_norvegicus_newGene_113004	3.91623	5.77256	3.08148	3.61836	4.74969	1.65393	1.62618	1.29834	1.63847	0.881686
ENSRNOG00000036703	3.90148	1.32874	1.4589	3.67288	3.80333	0.002794	0.009362	0	0.015645	0
ENSRNOG00000006773	2.46551	2.03445	1.62091	2.58017	7.08236	0.540101	0.288294	0.198221	0.20165	0.356949
ENSRNOG00000005608	4.19702	2.1766	2.09166	3.54413	4.52727	0.697645	0.349439	0.394769	0.345388	0.469195
ENSRNOG00000007454	3.25293	4.29446	2.7562	4.69246	5.85464	1.27655	1.64785	1.54373	1.03801	1.04605
ENSRNOG00000029191	5.06548	1.78793	4.03948	3.9856	4.87247	1.32238	1.01591	1.10746	1.13823	0.825972
ENSRNOG00000023334	5.74015	4.07856	4.04348	4.97615	7.51013	3.32772	2.75866	1.49824	2.41369	1.95032
ENSRNOG00000007079	5.71918	5.74737	4.26666	3.0391	5.71869	2.88033	1.65885	2.31961	2.21651	0.995388
ENSRNOG00000029238	6.25094	5.82656	3.97483	5.38469	5.14069	3.14164	2.18258	2.68322	2.22145	1.89414
ENSRNOG00000048673	5.26465	2.11884	2.39776	3.92494	4.38735	1.24022	0.651932	0.289837	1.04511	0.388014
ENSRNOG00000004217	5.27251	3.36664	3.33086	3.84689	5.92133	1.82014	1.60969	1.34913	1.03325	1.40091
ENSRNOG00000031576	3.66048	4.49986	3.14803	5.42243	5.11524	2.0642	1.27746	1.3116	1.19369	1.4574
ENSRNOG00000039754	5.7036	3.24261	5.18897	6.15454	3.87235	1.41905	1.5373	1.33292	2.8404	2.38891
ENSRNOG00000005539	6.0248	6.71467	3.60943	4.84698	5.26794	2.38803	1.73163	2.40914	2.45095	2.79609
ENSRNOG00000017118	5.05957	6.70047	2.80101	2.74051	4.50189	1.41	1.27489	2.34435	1.20559	0.85692
ENSRNOG00000003219	4.46548	3.4718	2.06708	4.58222	3.5764	0.863744	0.733068	0.63704	0.481123	0.732696
ENSRNOG00000000907	7.68427	2.97777	4.05686	3.97964	4.39594	2.38318	1.29317	1.31339	1.69891	1.67436
ENSRNOG00000014956	5.82445	1.8854	2.93709	3.9404	2.86524	0.664203	0.366574	0.399105	0.447461	0.822149
ENSRNOG00000018484	6.70917	4.95364	3.48128	5.58034	4.45156	1.89395	1.41567	2.56872	2.3655	2.15066
ENSRNOG00000039744	3.17476	4.89095	2.4708	3.91837	3.89188	1.02402	0.736489	0.548408	0.527556	0.550653
ENSRNOG00000050266	6.44193	4.43393	6.19084	4.85322	4.25117	1.9897	1.61271	2.01586	2.62672	2.93379
ENSRNOG00000049034	5.76311	2.92627	2.13363	2.70609	5.31388	0.347706	0.739996	1.63111	0.278775	0.792319
ENSRNOG00000033215	2.45366	2.80871	5.78293	3.30314	8.33335	2.73553	1.71173	0.96196	1.37293	0.8283
ENSRNOG00000017220	7.6016	3.6321	4.98705	4.82977	6.31033	2.66486	2.52132	2.29457	2.58281	2.22555
ENSRNOG00000017703	8.18462	3.21414	4.41746	3.44427	4.98339	2.09072	1.90279	1.55399	1.80327	1.78802
ENSRNOG00000015577	6.73942	3.29433	5.33091	4.23205	7.62247	2.71098	2.3976	2.431	2.02899	2.39096
ENSRNOG00000020401	4.80621	3.01165	2.78642	4.50723	4.69231	1.34057	1.03909	0.653969	0.808893	0.682901
ENSRNOG00000008246	5.9321	4.75543	3.7812	6.12472	6.96301	3.44193	2.30205	2.02058	1.88291	2.55677
ENSRNOG00000020653	4.73621	5.73102	2.60896	4.20691	4.9373	1.71228	1.43209	1.50253	1.0505	1.13646
ENSRNOG00000003813	4.44568	8.37283	2.47207	6.29607	5.15677	2.23935	2.21861	2.06682	2.81499	1.99086
ENSRNOG00000011377	8.25461	5.35466	3.03845	6.69681	5.77968	2.81649	2.49539	3.16885	2.21453	2.91166
ENSRNOG00000033747	7.17386	4.07216	3.36077	3.93454	5.8771	2.61129	1.49308	1.33184	1.78215	1.67452
ENSRNOG00000007679	6.66499	3.11504	5.10934	5.6329	5.82036	2.42006	2.51343	1.32095	2.32966	2.15187
ENSRNOG00000012543	3.95075	2.5803	4.00358	2.71269	4.18339	0.380659	0.162862	0.300349	0.406522	0.549029
ENSRNOG00000033090	3.12862	8.99781	0.728715	3.73224	3.85436	1.28171	0.949136	1.03401	0.678522	0.832856
ENSRNOG00000029529	3.73428	4.02395	1.84598	4.0349	5.50916	0.407548	0.369855	0.643143	0.915885	1.06355
ENSRNOG00000014768	5.5088	6.13007	2.89248	4.00171	6.01415	2.40635	1.59764	1.6253	1.89501	1.24796
ENSRNOG00000020470	5.1374	4.15121	3.22422	4.37367	6.75648	1.99885	1.50855	1.45253	1.43161	1.42871
ENSRNOG00000015860	3.97005	9.55582	1.87125	4.64986	3.80755	0.876192	1.59559	1.02438	1.24729	3.15291
ENSRNOG00000010775	6.8976	4.34145	3.86412	5.8746	6.08667	2.29741	1.80891	2.02651	2.1983	2.58526
Rattus_norvegicus_newGene_75794	6.99131	3.04181	4.00665	5.56167	7.07799	2.40222	2.17419	1.17107	2.24911	2.48938
ENSRNOG00000012049	4.58485	4.25172	2.64092	3.21274	3.39754	0.480698	0.568231	0.400236	0.232013	0.204496
ENSRNOG00000023633	4.93624	3.28197	8.22196	4.27108	4.83516	1.38681	1.63925	1.44614	1.33387	3.49056
ENSRNOG00000046144	3.27518	2.04442	5.20266	5.97304	3.21971	0.447212	0.480968	0.287556	0.512473	1.72681
ENSRNOG00000000459	6.68548	3.59723	4.93435	5.09961	3.81653	2.61185	1.58647	1.08506	1.42662	1.14661
ENSRNOG00000048250	5.42078	4.84084	2.77769	4.12849	7.86164	1.60584	1.50182	2.13038	1.55792	1.88692
ENSRNOG00000051002	3.19079	6.04326	3.00884	8.78094	7.36879	3.39314	3.80399	1.64578	2.37856	0.719525
ENSRNOG00000031036	4.8516	4.57227	4.53744	6.73746	4.22091	1.99699	1.60677	1.81499	1.17067	1.86781
ENSRNOG00000027784	5.37503	5.61117	2.16382	3.37695	4.01055	0.799664	0.865573	0.773113	0.735469	0.882676
ENSRNOG00000016836	5.35941	5.3045	3.12318	4.32629	6.73208	2.12425	1.54723	1.38385	1.44973	1.68106
ENSRNOG00000001480	10.0374	2.06293	3.3947	3.33617	4.48674	1.10994	1.35319	1.1766	1.86556	1.10264
ENSRNOG00000031163	4.67313	4.10825	1.96944	4.62054	5.75807	0.962007	0.650509	1.068	1.17197	0.55967
ENSRNOG00000048932	5.36605	5.68353	1.66631	4.52908	2.98158	0.901025	0.504425	0.667689	0.588668	0.779181
ENSRNOG00000047594	6.47448	6.29803	4.23668	7.05748	6.58039	3.30168	2.59328	2.53808	2.84919	2.56811
ENSRNOG00000008101	6.60464	6.70048	4.52148	5.37821	5.67413	3.12439	2.24189	2.34205	2.43572	1.86916
ENSRNOG00000018659	6.18872	3.55921	6.00922	6.5599	5.78592	2.83936	1.78473	1.76173	3.02205	1.8104
ENSRNOG00000021161	7.37984	2.38321	4.14142	4.28481	3.40716	0.933795	0.882882	0.927485	1.22899	0.579866
ENSRNOG00000026474	6.29383	8.20473	5.06035	5.28193	5.50489	2.9456	2.41235	2.3228	2.87641	2.62523
ENSRNOG00000007002	3.7673	7.26447	0.917184	2.56133	2.95501	0	0.088692	0.072897	0.039535	0
Rattus_norvegicus_newGene_72445	4.62332	4.57583	3.36212	7.01646	3.9001	0.965213	1.08988	1.06406	1.16194	1.89095
ENSRNOG00000020579	6.20749	4.26202	0.922806	4.38299	4.89693	0.913891	0.562531	0.491937	0.34597	1.00326
ENSRNOG00000014357	9.08107	3.90324	3.10344	5.09837	4.51353	2.10929	1.66056	1.495	1.79792	1.21791
ENSRNOG00000016392	7.10055	6.65413	4.43508	7.93323	6.18748	2.83415	2.5907	3.52807	2.54177	3.33812
ENSRNOG00000009401	7.30585	5.13811	4.74291	5.36061	9.01168	3.16255	2.22984	2.78401	2.99616	2.90279
[truncated: 609 more rows]
