# Supplementary material for: Construction of an lncRNA-mediated ceRNA network to investigate the inflammatory regulatory mechanisms of ischemic stroke
Source: PLoS One. 2025 Jan 23;20(1):e0317710. doi: 10.1371/journal.pone.0317710 (PMC11756804; doi:10.1371/journal.pone.0317710)
Supplement: S11 Table — (XLSX) [file pone.0317710.s012.xlsx]

## Sheet: Sheet1
lncRNA	miRNA
MSTRG.24573.12	rno-miR-1912-3p
MSTRG.24573.12	rno-miR-383-3p
MSTRG.24573.12	rno-miR-139-5p
MSTRG.24573.12	rno-miR-195-5p
MSTRG.24573.12	rno-miR-542-3p
MSTRG.24573.12	rno-miR-497-5p
MSTRG.24573.12	rno-miR-322-5p
MSTRG.24573.12	rno-miR-6323
MSTRG.24573.12	rno-miR-1193-3p
MSTRG.24573.12	rno-miR-340-5p
MSTRG.24573.12	rno-miR-674-3p
MSTRG.24573.12	rno-let-7c-2-3p
MSTRG.24573.12	rno-let-7b-3p
MSTRG.24573.12	rno-let-7a-1-3p
MSTRG.92442.2	rno-miR-340-5p
MSTRG.92442.2	rno-miR-6323
MSTRG.92442.2	rno-miR-30a-3p
MSTRG.92442.2	rno-miR-150-3p
MSTRG.92442.2	rno-miR-128-3p
MSTRG.29312.2	rno-miR-139-3p
MSTRG.82425.1	rno-miR-1912-3p
MSTRG.82425.1	rno-miR-351-5p
MSTRG.82425.1	rno-miR-125b-5p
MSTRG.82425.1	rno-miR-125a-5p
MSTRG.89062.1	rno-miR-136-5p
MSTRG.262448.1	rno-miR-411-5p
MSTRG.262448.1	rno-miR-1306-5p
MSTRG.14764.1	rno-miR-450b-3p
MSTRG.14764.1	rno-miR-204-3p
MSTRG.133180.1	rno-miR-130b-5p
MSTRG.243513.1	rno-miR-674-5p
MSTRG.243513.1	rno-miR-139-3p
MSTRG.61854.1	rno-miR-195-3p
MSTRG.151823.1	rno-miR-493-5p
MSTRG.151823.1	rno-miR-370-3p
MSTRG.44456.1	rno-miR-181a-5p
MSTRG.179535.4	rno-miR-125b-5p
MSTRG.179535.4	rno-miR-125a-5p
MSTRG.179535.4	rno-miR-351-5p
MSTRG.179535.4	rno-miR-383-3p
MSTRG.183271.1	rno-miR-21-3p
MSTRG.142508.1	rno-miR-223-5p
MSTRG.142508.1	rno-miR-223-3p
MSTRG.114423.1	rno-miR-223-5p
MSTRG.21546.1	rno-miR-223-5p
MSTRG.21546.1	rno-miR-21-3p
MSTRG.101811.12	rno-miR-21-5p
MSTRG.17115.1	rno-miR-155-5p
MSTRG.17115.1	rno-miR-223-3p
MSTRG.17115.1	rno-miR-21-3p
MSTRG.17079.3	rno-miR-223-3p
