# Supplementary material for: Construction of an lncRNA-mediated ceRNA network to investigate the inflammatory regulatory mechanisms of ischemic stroke
Source: PLoS One. 2025 Jan 23;20(1):e0317710. doi: 10.1371/journal.pone.0317710 (PMC11756804; doi:10.1371/journal.pone.0317710)
Supplement: S12 Table — (XLSX) [file pone.0317710.s013.xlsx]

## Sheet: Sheet1
mirna	mrna
rno-miR-383-3p	Tg
rno-miR-383-3p	Card14
rno-miR-383-3p	Rattus_norvegicus_newGene_92767
rno-miR-383-3p	Thbs4
rno-miR-383-3p	Flt4
rno-miR-383-3p	Itga2
rno-miR-383-3p	Hvcn1
rno-miR-383-3p	Sh2b2
rno-miR-383-3p	Hk2
rno-miR-383-3p	Fkbp10
rno-miR-383-3p	Piezo1
rno-miR-383-3p	Sbno2
rno-miR-383-3p	Lamc1
rno-miR-383-3p	Mvp
rno-miR-383-3p	Mchr1
rno-miR-383-3p	Ncan
rno-miR-383-3p	LOC102550316
rno-miR-139-5p	Itgal
rno-miR-497-5p	Aloxe3
rno-miR-6323	Card14
rno-miR-6323	Myo18b
rno-miR-6323	Thbs4
rno-miR-6323	Greb1
rno-miR-6323	Rattus_norvegicus_newGene_123854
rno-miR-6323	Sh3tc1
rno-miR-6323	Wdfy4
rno-miR-6323	Dsp
rno-miR-6323	Pctp
rno-miR-6323	Wdhd1
rno-miR-6323	Chdh
rno-miR-6323	Pik3ap1
rno-miR-6323	Pstpip1
rno-miR-6323	Srgap1
rno-miR-6323	Kdelr3
rno-miR-6323	Col6a3
rno-miR-6323	Baz1a
rno-miR-6323	Lgals3bp
rno-miR-6323	Adamts4
rno-miR-6323	Osmr
rno-miR-6323	Rattus_norvegicus_newGene_50027
rno-miR-6323	Ybx3
rno-miR-6323	Inhba
rno-miR-6323	Fam129b
rno-miR-674-3p	Stk10
rno-miR-150-3p	Ikzf1
rno-miR-150-3p	Dll4
rno-miR-150-3p	Sypl2
rno-miR-150-3p	Myo1f
rno-miR-150-3p	Fbn1
rno-miR-150-3p	A3galt2
rno-miR-150-3p	Tnc
rno-miR-128-3p	Fcgbp
rno-miR-128-3p	Ngfr
rno-miR-139-3p	Rattus_norvegicus_newGene_161751
rno-miR-139-3p	Vsig10
rno-miR-139-3p	Gabre
rno-miR-139-3p	Gpr182
rno-miR-139-3p	Plekha4
rno-miR-139-3p	Stbd1
rno-miR-139-3p	Jak3
rno-miR-139-3p	Igsf6
rno-miR-139-3p	Map3k6
rno-miR-139-3p	Tap1
rno-miR-139-3p	Trip10
rno-miR-139-3p	Rattus_norvegicus_newGene_67933
rno-miR-139-3p	Spred3
rno-miR-139-3p	Eng
rno-miR-139-3p	Cttnbp2nl
rno-miR-139-3p	LOC100911597
rno-miR-139-3p	Pfkl
rno-miR-139-3p	Flna
rno-miR-139-3p	Nptx2
rno-miR-351-5p	Rims1
rno-miR-351-5p	RGD1561662
rno-miR-351-5p	Cdca2
rno-miR-351-5p	Rattus_norvegicus_newGene_110778
rno-miR-351-5p	Rattus_norvegicus_newGene_139064
rno-miR-351-5p	Nlrp1a
rno-miR-351-5p	Ndufv2
rno-miR-351-5p	Rattus_norvegicus_newGene_117294
rno-miR-351-5p	Prss36
rno-miR-351-5p	Rattus_norvegicus_newGene_102080
rno-miR-351-5p	Itga2b
rno-miR-351-5p	Rattus_norvegicus_newGene_55477
rno-miR-351-5p	Wdfy4
rno-miR-351-5p	Col15a1
rno-miR-351-5p	Dsp
rno-miR-351-5p	Rattus_norvegicus_newGene_51922
rno-miR-351-5p	Dok2
rno-miR-351-5p	Stxbp2
rno-miR-351-5p	Gja5
rno-miR-351-5p	Adamts7
rno-miR-351-5p	Emilin2
rno-miR-351-5p	Tacc3
rno-miR-351-5p	Hcn4
rno-miR-351-5p	Rattus_norvegicus_newGene_114193
rno-miR-351-5p	F1M265_RAT
rno-miR-351-5p	Rattus_norvegicus_newGene_107903
rno-miR-351-5p	Tap1
rno-miR-351-5p	Rattus_norvegicus_newGene_113004
rno-miR-351-5p	Parp14
rno-miR-351-5p	Tcirg1
rno-miR-351-5p	Heatr1
rno-miR-351-5p	Fermt3
rno-miR-351-5p	Col7a1
rno-miR-351-5p	Frmpd1
rno-miR-351-5p	Sowahc
rno-miR-351-5p	Msln
rno-miR-351-5p	Col6a3
rno-miR-351-5p	Rattus_norvegicus_newGene_26339
rno-miR-351-5p	Baz1a
rno-miR-351-5p	Ptpn6
rno-miR-351-5p	Des
rno-miR-351-5p	Lrg1
rno-miR-351-5p	Nrp2
rno-miR-351-5p	Plcd1
rno-miR-351-5p	RT1-A
rno-miR-351-5p	Rattus_norvegicus_newGene_67003
rno-miR-351-5p	Vat1
rno-miR-351-5p	Slc1a7
rno-miR-351-5p	Lamc2
rno-miR-351-5p	Furin
rno-miR-351-5p	Eng
rno-miR-351-5p	Noct
rno-miR-351-5p	Rnf130
rno-miR-351-5p	A3galt2
rno-miR-351-5p	Cflar
rno-miR-351-5p	C1qc
rno-miR-351-5p	Col4a2
rno-miR-351-5p	Msn
rno-miR-351-5p	Lgals3
rno-miR-125a-5p	Rattus_norvegicus_newGene_123854
rno-miR-125a-5p	Dok2
rno-miR-125a-5p	Emilin2
rno-miR-125a-5p	Rattus_norvegicus_newGene_113004
rno-miR-125a-5p	Lrg1
rno-miR-1306-5p	Trim55
rno-miR-1306-5p	Rattus_norvegicus_newGene_55477
rno-miR-1306-5p	Loxl4
rno-miR-1306-5p	Rattus_norvegicus_newGene_189591
rno-miR-1306-5p	Tap2
rno-miR-1306-5p	Ccdc88b
rno-miR-1306-5p	Relb
rno-miR-1306-5p	Arhgap30
rno-miR-1306-5p	Nfkb2
rno-miR-1306-5p	Stk10
rno-miR-1306-5p	Rattus_norvegicus_newGene_75794
rno-miR-1306-5p	Fbl
rno-miR-1306-5p	Wnt7b
rno-miR-1306-5p	Ptrf
rno-miR-1306-5p	Hspa1a
rno-miR-1306-5p	Hspa1b
rno-miR-450b-3p	Akap12
rno-miR-204-3p	Myo18b
rno-miR-204-3p	Nlrp3
rno-miR-204-3p	Kdm6b
rno-miR-204-3p	Map3k6
rno-miR-204-3p	Myo1f
rno-miR-204-3p	Frmpd1
rno-miR-204-3p	Npdc1
rno-miR-674-5p	Rattus_norvegicus_newGene_123854
rno-miR-674-5p	Rattus_norvegicus_newGene_178319
rno-miR-674-5p	Card11
rno-miR-674-5p	Adcy7
rno-miR-674-5p	Mcm2
rno-miR-674-5p	Scamp2
rno-miR-674-5p	Nid1
rno-miR-370-3p	RGD1561662
rno-miR-370-3p	Wnt9b
rno-miR-370-3p	Myo7a
rno-miR-370-3p	Rattus_norvegicus_newGene_92767
rno-miR-370-3p	Cyp2s1
rno-miR-370-3p	Rattus_norvegicus_newGene_209364
rno-miR-370-3p	Cd109
rno-miR-370-3p	Timeless
rno-miR-370-3p	Ccn4
rno-miR-370-3p	Creb3l1
rno-miR-370-3p	Ccdc102a
rno-miR-370-3p	Itga2b
rno-miR-370-3p	Rattus_norvegicus_newGene_55477
rno-miR-370-3p	Pik3r5
rno-miR-370-3p	Loxl4
rno-miR-370-3p	Nlrp3
rno-miR-370-3p	Btc
rno-miR-370-3p	Lamb3
rno-miR-370-3p	Rattus_norvegicus_newGene_16014
rno-miR-370-3p	Rhbdf2
rno-miR-370-3p	Ccdc88b
rno-miR-370-3p	Pik3ap1
rno-miR-370-3p	Rasa4
rno-miR-370-3p	Relb
rno-miR-370-3p	P2ry6
rno-miR-370-3p	Arhgap30
rno-miR-370-3p	Map3k6
rno-miR-370-3p	Plin3
rno-miR-370-3p	Sypl2
rno-miR-370-3p	Glis2
rno-miR-370-3p	Adcy1
rno-miR-370-3p	Trim16
rno-miR-370-3p	Slc25a24
rno-miR-370-3p	Cad
rno-miR-370-3p	Col7a1
rno-miR-370-3p	Il1r2
rno-miR-370-3p	Irak2
rno-miR-370-3p	Megf11
rno-miR-370-3p	Fbn1
rno-miR-370-3p	Il6r
rno-miR-370-3p	Hspg2
rno-miR-370-3p	Mapkapk3
rno-miR-370-3p	Scamp2
rno-miR-370-3p	Cemip2
rno-miR-370-3p	Rattus_norvegicus_newGene_67003
rno-miR-370-3p	Egfl7
rno-miR-370-3p	Bag3
rno-miR-370-3p	Adamts9
rno-miR-370-3p	Snx18
rno-miR-370-3p	Gbp2
rno-miR-370-3p	Il4r
rno-miR-370-3p	Csf2rb
rno-miR-370-3p	Sorcs3
rno-miR-370-3p	Lamc1
rno-miR-370-3p	Tars1
rno-miR-370-3p	Pfkl
rno-miR-370-3p	Il6st
rno-miR-370-3p	Flna
rno-miR-370-3p	Ncan
rno-miR-370-3p	Col4a1
rno-miR-370-3p	Ptgs2
rno-miR-370-3p	Pdlim4
rno-miR-370-3p	Hnrnpab
rno-miR-370-3p	Serpine1
rno-miR-223-5p	Rattus_norvegicus_newGene_208898
