# Supplementary material for: Construction of an lncRNA-mediated ceRNA network to investigate the inflammatory regulatory mechanisms of ischemic stroke
Source: PLoS One. 2025 Jan 23;20(1):e0317710. doi: 10.1371/journal.pone.0317710 (PMC11756804; doi:10.1371/journal.pone.0317710)
Supplement: S13 Table — (XLSX) [file pone.0317710.s014.xlsx]

## Sheet: Sheet1
lncRNA	miRNA	mRNA	mRNA
MSTRG.24573.12	rno-miR-383-3p	ENSRNOG00000006104	Tg
MSTRG.24573.12	rno-miR-383-3p	ENSRNOG00000047367	Card14
MSTRG.24573.12	rno-miR-383-3p	Rattus_norvegicus_newGene_92767	Rattus_norvegicus_newGene_92767
MSTRG.24573.12	rno-miR-383-3p	ENSRNOG00000012471	Thbs4
MSTRG.24573.12	rno-miR-383-3p	ENSRNOG00000002511	Flt4
MSTRG.24573.12	rno-miR-383-3p	ENSRNOG00000011877	Itga2
MSTRG.24573.12	rno-miR-383-3p	ENSRNOG00000001270	Hvcn1
MSTRG.24573.12	rno-miR-383-3p	ENSRNOG00000001425	Sh2b2
MSTRG.24573.12	rno-miR-383-3p	ENSRNOG00000006116	Hk2
MSTRG.24573.12	rno-miR-383-3p	ENSRNOG00000015941	Fkbp10
MSTRG.24573.12	rno-miR-383-3p	ENSRNOG00000013913	Piezo1
MSTRG.24573.12	rno-miR-383-3p	ENSRNOG00000013987	Sbno2
MSTRG.24573.12	rno-miR-383-3p	ENSRNOG00000002680	Lamc1
MSTRG.24573.12	rno-miR-383-3p	ENSRNOG00000020182	Mvp
MSTRG.24573.12	rno-miR-383-3p	ENSRNOG00000018895	Mchr1
MSTRG.24573.12	rno-miR-383-3p	ENSRNOG00000048036	Ncan
MSTRG.24573.12	rno-miR-383-3p	ENSRNOG00000020448	LOC102550316
MSTRG.179535.4	rno-miR-383-3p	ENSRNOG00000006104	Tg
MSTRG.179535.4	rno-miR-383-3p	ENSRNOG00000047367	Card14
MSTRG.179535.4	rno-miR-383-3p	Rattus_norvegicus_newGene_92767	Rattus_norvegicus_newGene_92767
MSTRG.179535.4	rno-miR-383-3p	ENSRNOG00000012471	Thbs4
MSTRG.179535.4	rno-miR-383-3p	ENSRNOG00000002511	Flt4
MSTRG.179535.4	rno-miR-383-3p	ENSRNOG00000011877	Itga2
MSTRG.179535.4	rno-miR-383-3p	ENSRNOG00000001270	Hvcn1
MSTRG.179535.4	rno-miR-383-3p	ENSRNOG00000001425	Sh2b2
MSTRG.179535.4	rno-miR-383-3p	ENSRNOG00000006116	Hk2
MSTRG.179535.4	rno-miR-383-3p	ENSRNOG00000015941	Fkbp10
MSTRG.179535.4	rno-miR-383-3p	ENSRNOG00000013913	Piezo1
MSTRG.179535.4	rno-miR-383-3p	ENSRNOG00000013987	Sbno2
MSTRG.179535.4	rno-miR-383-3p	ENSRNOG00000002680	Lamc1
MSTRG.179535.4	rno-miR-383-3p	ENSRNOG00000020182	Mvp
MSTRG.179535.4	rno-miR-383-3p	ENSRNOG00000018895	Mchr1
MSTRG.179535.4	rno-miR-383-3p	ENSRNOG00000048036	Ncan
MSTRG.179535.4	rno-miR-383-3p	ENSRNOG00000020448	LOC102550316
MSTRG.24573.12	rno-miR-139-5p	ENSRNOG00000017980	Itgal
MSTRG.24573.12	rno-miR-497-5p	ENSRNOG00000007454	Aloxe3
MSTRG.24573.12	rno-miR-6323	ENSRNOG00000047367	Card14
MSTRG.24573.12	rno-miR-6323	ENSRNOG00000048430	Myo18b
MSTRG.24573.12	rno-miR-6323	ENSRNOG00000012471	Thbs4
MSTRG.24573.12	rno-miR-6323	ENSRNOG00000024651	Greb1
MSTRG.24573.12	rno-miR-6323	Rattus_norvegicus_newGene_123854	Rattus_norvegicus_newGene_123854
MSTRG.24573.12	rno-miR-6323	ENSRNOG00000007993	Sh3tc1
MSTRG.24573.12	rno-miR-6323	ENSRNOG00000029662	Wdfy4
MSTRG.24573.12	rno-miR-6323	ENSRNOG00000013928	Dsp
MSTRG.24573.12	rno-miR-6323	ENSRNOG00000002425	Pctp
MSTRG.24573.12	rno-miR-6323	ENSRNOG00000011167	Wdhd1
MSTRG.24573.12	rno-miR-6323	ENSRNOG00000015859	Chdh
MSTRG.24573.12	rno-miR-6323	ENSRNOG00000013309	Pik3ap1
MSTRG.24573.12	rno-miR-6323	ENSRNOG00000016413	Pstpip1
MSTRG.24573.12	rno-miR-6323	ENSRNOG00000004603	Srgap1
MSTRG.24573.12	rno-miR-6323	ENSRNOG00000013577	Kdelr3
MSTRG.24573.12	rno-miR-6323	ENSRNOG00000019648	Col6a3
MSTRG.24573.12	rno-miR-6323	ENSRNOG00000006828	Baz1a
MSTRG.24573.12	rno-miR-6323	ENSRNOG00000003217	Lgals3bp
MSTRG.24573.12	rno-miR-6323	ENSRNOG00000003538	Adamts4
MSTRG.24573.12	rno-miR-6323	ENSRNOG00000033192	Osmr
MSTRG.24573.12	rno-miR-6323	Rattus_norvegicus_newGene_50027	Rattus_norvegicus_newGene_50027
MSTRG.24573.12	rno-miR-6323	ENSRNOG00000005480	Ybx3
MSTRG.24573.12	rno-miR-6323	ENSRNOG00000014320	Inhba
MSTRG.24573.12	rno-miR-6323	ENSRNOG00000015845	Fam129b
MSTRG.92442.2	rno-miR-6323	ENSRNOG00000047367	Card14
MSTRG.92442.2	rno-miR-6323	ENSRNOG00000048430	Myo18b
MSTRG.92442.2	rno-miR-6323	ENSRNOG00000012471	Thbs4
MSTRG.92442.2	rno-miR-6323	ENSRNOG00000024651	Greb1
MSTRG.92442.2	rno-miR-6323	Rattus_norvegicus_newGene_123854	Rattus_norvegicus_newGene_123854
MSTRG.92442.2	rno-miR-6323	ENSRNOG00000007993	Sh3tc1
MSTRG.92442.2	rno-miR-6323	ENSRNOG00000029662	Wdfy4
MSTRG.92442.2	rno-miR-6323	ENSRNOG00000013928	Dsp
MSTRG.92442.2	rno-miR-6323	ENSRNOG00000002425	Pctp
MSTRG.92442.2	rno-miR-6323	ENSRNOG00000011167	Wdhd1
MSTRG.92442.2	rno-miR-6323	ENSRNOG00000015859	Chdh
MSTRG.92442.2	rno-miR-6323	ENSRNOG00000013309	Pik3ap1
MSTRG.92442.2	rno-miR-6323	ENSRNOG00000016413	Pstpip1
MSTRG.92442.2	rno-miR-6323	ENSRNOG00000004603	Srgap1
MSTRG.92442.2	rno-miR-6323	ENSRNOG00000013577	Kdelr3
MSTRG.92442.2	rno-miR-6323	ENSRNOG00000019648	Col6a3
MSTRG.92442.2	rno-miR-6323	ENSRNOG00000006828	Baz1a
MSTRG.92442.2	rno-miR-6323	ENSRNOG00000003217	Lgals3bp
MSTRG.92442.2	rno-miR-6323	ENSRNOG00000003538	Adamts4
MSTRG.92442.2	rno-miR-6323	ENSRNOG00000033192	Osmr
MSTRG.92442.2	rno-miR-6323	Rattus_norvegicus_newGene_50027	Rattus_norvegicus_newGene_50027
MSTRG.92442.2	rno-miR-6323	ENSRNOG00000005480	Ybx3
MSTRG.92442.2	rno-miR-6323	ENSRNOG00000014320	Inhba
MSTRG.92442.2	rno-miR-6323	ENSRNOG00000015845	Fam129b
MSTRG.24573.12	rno-miR-674-3p	ENSRNOG00000004217	Stk10
MSTRG.92442.2	rno-miR-150-3p	ENSRNOG00000004444	Ikzf1
MSTRG.92442.2	rno-miR-150-3p	ENSRNOG00000014011	Dll4
MSTRG.92442.2	rno-miR-150-3p	ENSRNOG00000019780	Sypl2
MSTRG.92442.2	rno-miR-150-3p	ENSRNOG00000008409	Myo1f
MSTRG.92442.2	rno-miR-150-3p	ENSRNOG00000007302	Fbn1
MSTRG.92442.2	rno-miR-150-3p	ENSRNOG00000005935	A3galt2
MSTRG.92442.2	rno-miR-150-3p	ENSRNOG00000049585	Tnc
MSTRG.92442.2	rno-miR-128-3p	ENSRNOG00000005392	Ngfr
MSTRG.29312.2	rno-miR-139-3p	Rattus_norvegicus_newGene_161751	Rattus_norvegicus_newGene_161751
MSTRG.29312.2	rno-miR-139-3p	ENSRNOG00000022698	Vsig10
MSTRG.29312.2	rno-miR-139-3p	ENSRNOG00000016533	Gabre
MSTRG.29312.2	rno-miR-139-3p	ENSRNOG00000004311	Gpr182
MSTRG.29312.2	rno-miR-139-3p	ENSRNOG00000020942	Plekha4
MSTRG.29312.2	rno-miR-139-3p	ENSRNOG00000002218	Stbd1
MSTRG.29312.2	rno-miR-139-3p	ENSRNOG00000018669	Jak3
MSTRG.29312.2	rno-miR-139-3p	ENSRNOG00000017277	Igsf6
MSTRG.29312.2	rno-miR-139-3p	ENSRNOG00000008936	Map3k6
MSTRG.29312.2	rno-miR-139-3p	ENSRNOG00000000457	Tap1
MSTRG.29312.2	rno-miR-139-3p	ENSRNOG00000047448	Trip10
MSTRG.29312.2	rno-miR-139-3p	Rattus_norvegicus_newGene_67933	Rattus_norvegicus_newGene_67933
MSTRG.29312.2	rno-miR-139-3p	ENSRNOG00000020570	Spred3
MSTRG.29312.2	rno-miR-139-3p	ENSRNOG00000050190	Eng
MSTRG.29312.2	rno-miR-139-3p	ENSRNOG00000014479	Cttnbp2nl
MSTRG.29312.2	rno-miR-139-3p	ENSRNOG00000049236	Myh9
MSTRG.29312.2	rno-miR-139-3p	ENSRNOG00000001214	Pfkl
MSTRG.29312.2	rno-miR-139-3p	ENSRNOG00000037239	Flna
MSTRG.29312.2	rno-miR-139-3p	ENSRNOG00000001006	Nptx2
MSTRG.243513.1	rno-miR-139-3p	Rattus_norvegicus_newGene_161751	Rattus_norvegicus_newGene_161751
MSTRG.243513.1	rno-miR-139-3p	ENSRNOG00000022698	Vsig10
MSTRG.243513.1	rno-miR-139-3p	ENSRNOG00000016533	Gabre
MSTRG.243513.1	rno-miR-139-3p	ENSRNOG00000004311	Gpr182
MSTRG.243513.1	rno-miR-139-3p	ENSRNOG00000020942	Plekha4
MSTRG.243513.1	rno-miR-139-3p	ENSRNOG00000002218	Stbd1
MSTRG.243513.1	rno-miR-139-3p	ENSRNOG00000018669	Jak3
MSTRG.243513.1	rno-miR-139-3p	ENSRNOG00000017277	Igsf6
MSTRG.243513.1	rno-miR-139-3p	ENSRNOG00000008936	Map3k6
MSTRG.243513.1	rno-miR-139-3p	ENSRNOG00000000457	Tap1
MSTRG.243513.1	rno-miR-139-3p	ENSRNOG00000047448	Trip10
MSTRG.243513.1	rno-miR-139-3p	Rattus_norvegicus_newGene_67933	Rattus_norvegicus_newGene_67933
MSTRG.243513.1	rno-miR-139-3p	ENSRNOG00000020570	Spred3
MSTRG.243513.1	rno-miR-139-3p	ENSRNOG00000050190	Eng
MSTRG.243513.1	rno-miR-139-3p	ENSRNOG00000014479	Cttnbp2nl
MSTRG.243513.1	rno-miR-139-3p	ENSRNOG00000049236	Myh9
MSTRG.243513.1	rno-miR-139-3p	ENSRNOG00000001214	Pfkl
MSTRG.243513.1	rno-miR-139-3p	ENSRNOG00000037239	Flna
MSTRG.243513.1	rno-miR-139-3p	ENSRNOG00000001006	Nptx2
MSTRG.82425.1	rno-miR-351-5p	ENSRNOG00000028530	Rims1
MSTRG.82425.1	rno-miR-351-5p	ENSRNOG00000015297	RGD1561662
MSTRG.82425.1	rno-miR-351-5p	ENSRNOG00000025302	Cdca2
MSTRG.82425.1	rno-miR-351-5p	Rattus_norvegicus_newGene_110778	Rattus_norvegicus_newGene_110778
MSTRG.82425.1	rno-miR-351-5p	Rattus_norvegicus_newGene_139064	Rattus_norvegicus_newGene_139064
MSTRG.82425.1	rno-miR-351-5p	ENSRNOG00000023143	Nlrp1a
MSTRG.82425.1	rno-miR-351-5p	ENSRNOG00000049898	Ndufv2
MSTRG.82425.1	rno-miR-351-5p	Rattus_norvegicus_newGene_117294	Rattus_norvegicus_newGene_117294
MSTRG.82425.1	rno-miR-351-5p	ENSRNOG00000033343	Prss36
MSTRG.82425.1	rno-miR-351-5p	Rattus_norvegicus_newGene_102080	Rattus_norvegicus_newGene_102080
MSTRG.82425.1	rno-miR-351-5p	ENSRNOG00000022071	Itga2b
MSTRG.82425.1	rno-miR-351-5p	Rattus_norvegicus_newGene_55477	Rattus_norvegicus_newGene_55477
MSTRG.82425.1	rno-miR-351-5p	ENSRNOG00000029662	Wdfy4
MSTRG.82425.1	rno-miR-351-5p	ENSRNOG00000039197	Col15a1
MSTRG.82425.1	rno-miR-351-5p	ENSRNOG00000013928	Dsp
MSTRG.82425.1	rno-miR-351-5p	Rattus_norvegicus_newGene_51922	Rattus_norvegicus_newGene_51922
MSTRG.82425.1	rno-miR-351-5p	ENSRNOG00000013922	Dok2
MSTRG.82425.1	rno-miR-351-5p	ENSRNOG00000000994	Stxbp2
MSTRG.82425.1	rno-miR-351-5p	ENSRNOG00000017484	Gja5
MSTRG.82425.1	rno-miR-351-5p	ENSRNOG00000028036	Adamts7
MSTRG.82425.1	rno-miR-351-5p	ENSRNOG00000014837	Emilin2
MSTRG.82425.1	rno-miR-351-5p	ENSRNOG00000017259	Tacc3
MSTRG.82425.1	rno-miR-351-5p	ENSRNOG00000009450	Hcn4
MSTRG.82425.1	rno-miR-351-5p	Rattus_norvegicus_newGene_114193	Rattus_norvegicus_newGene_114193
MSTRG.82425.1	rno-miR-351-5p	ENSRNOG00000010107	F1M265_RAT
MSTRG.82425.1	rno-miR-351-5p	Rattus_norvegicus_newGene_107903	Rattus_norvegicus_newGene_107903
MSTRG.82425.1	rno-miR-351-5p	ENSRNOG00000000457	Tap1
MSTRG.82425.1	rno-miR-351-5p	Rattus_norvegicus_newGene_113004	Rattus_norvegicus_newGene_113004
MSTRG.82425.1	rno-miR-351-5p	ENSRNOG00000023334	Parp14
MSTRG.82425.1	rno-miR-351-5p	ENSRNOG00000017220	Tcirg1
MSTRG.82425.1	rno-miR-351-5p	ENSRNOG00000047594	Heatr1
MSTRG.82425.1	rno-miR-351-5p	ENSRNOG00000021161	Fermt3
MSTRG.82425.1	rno-miR-351-5p	ENSRNOG00000020579	Col7a1
MSTRG.82425.1	rno-miR-351-5p	ENSRNOG00000012546	Frmpd1
MSTRG.82425.1	rno-miR-351-5p	ENSRNOG00000048831	Sowahc
MSTRG.82425.1	rno-miR-351-5p	ENSRNOG00000019445	Msln
MSTRG.82425.1	rno-miR-351-5p	ENSRNOG00000019648	Col6a3
MSTRG.82425.1	rno-miR-351-5p	Rattus_norvegicus_newGene_26339	Rattus_norvegicus_newGene_26339
MSTRG.82425.1	rno-miR-351-5p	ENSRNOG00000006828	Baz1a
MSTRG.82425.1	rno-miR-351-5p	ENSRNOG00000014294	Ptpn6
MSTRG.82425.1	rno-miR-351-5p	ENSRNOG00000019810	Des
MSTRG.82425.1	rno-miR-351-5p	ENSRNOG00000049918	Lrg1
MSTRG.82425.1	rno-miR-351-5p	ENSRNOG00000031232	Nrp2
MSTRG.82425.1	rno-miR-351-5p	ENSRNOG00000032238	Plcd1
MSTRG.82425.1	rno-miR-351-5p	ENSRNOG00000038999	RT1-A
MSTRG.82425.1	rno-miR-351-5p	Rattus_norvegicus_newGene_67003	Rattus_norvegicus_newGene_67003
MSTRG.82425.1	rno-miR-351-5p	ENSRNOG00000020684	Vat1
MSTRG.82425.1	rno-miR-351-5p	ENSRNOG00000004508	Slc1a7
MSTRG.82425.1	rno-miR-351-5p	ENSRNOG00000002667	Lamc2
MSTRG.82425.1	rno-miR-351-5p	ENSRNOG00000011352	Furin
MSTRG.82425.1	rno-miR-351-5p	ENSRNOG00000050190	Eng
MSTRG.82425.1	rno-miR-351-5p	ENSRNOG00000010799	Noct
MSTRG.82425.1	rno-miR-351-5p	ENSRNOG00000006396	Rnf130
MSTRG.82425.1	rno-miR-351-5p	ENSRNOG00000005935	A3galt2
MSTRG.82425.1	rno-miR-351-5p	ENSRNOG00000012473	Cflar
MSTRG.82425.1	rno-miR-351-5p	ENSRNOG00000012804	C1qc
MSTRG.82425.1	rno-miR-351-5p	ENSRNOG00000023972	Col4a2
MSTRG.82425.1	rno-miR-351-5p	ENSRNOG00000030118	Msn
MSTRG.82425.1	rno-miR-351-5p	ENSRNOG00000010645	Lgals3
MSTRG.82425.1	rno-miR-125a-5p	Rattus_norvegicus_newGene_123854	Rattus_norvegicus_newGene_123854
MSTRG.82425.1	rno-miR-125a-5p	ENSRNOG00000013922	Dok2
MSTRG.82425.1	rno-miR-125a-5p	ENSRNOG00000014837	Emilin2
MSTRG.82425.1	rno-miR-125a-5p	Rattus_norvegicus_newGene_113004	Rattus_norvegicus_newGene_113004
MSTRG.82425.1	rno-miR-125a-5p	ENSRNOG00000049918	Lrg1
MSTRG.179535.4	rno-miR-125a-5p	Rattus_norvegicus_newGene_123854	Rattus_norvegicus_newGene_123854
MSTRG.179535.4	rno-miR-125a-5p	ENSRNOG00000013922	Dok2
MSTRG.179535.4	rno-miR-125a-5p	ENSRNOG00000014837	Emilin2
MSTRG.179535.4	rno-miR-125a-5p	Rattus_norvegicus_newGene_113004	Rattus_norvegicus_newGene_113004
MSTRG.179535.4	rno-miR-125a-5p	ENSRNOG00000049918	Lrg1
MSTRG.262448.1	rno-miR-1306-5p	ENSRNOG00000012723	Trim55
MSTRG.262448.1	rno-miR-1306-5p	Rattus_norvegicus_newGene_55477	Rattus_norvegicus_newGene_55477
MSTRG.262448.1	rno-miR-1306-5p	ENSRNOG00000015727	Loxl4
MSTRG.262448.1	rno-miR-1306-5p	Rattus_norvegicus_newGene_189591	Rattus_norvegicus_newGene_189591
MSTRG.262448.1	rno-miR-1306-5p	ENSRNOG00000000455	Tap2
MSTRG.262448.1	rno-miR-1306-5p	ENSRNOG00000024931	Ccdc88b
MSTRG.262448.1	rno-miR-1306-5p	ENSRNOG00000033235	Relb
MSTRG.262448.1	rno-miR-1306-5p	ENSRNOG00000004192	Arhgap30
MSTRG.262448.1	rno-miR-1306-5p	ENSRNOG00000019311	Nfkb2
MSTRG.262448.1	rno-miR-1306-5p	ENSRNOG00000004217	Stk10
MSTRG.262448.1	rno-miR-1306-5p	Rattus_norvegicus_newGene_75794	Rattus_norvegicus_newGene_75794
MSTRG.262448.1	rno-miR-1306-5p	ENSRNOG00000019229	Fbl
MSTRG.262448.1	rno-miR-1306-5p	ENSRNOG00000015750	Wnt7b
MSTRG.262448.1	rno-miR-1306-5p	ENSRNOG00000019778	Ptrf
MSTRG.262448.1	rno-miR-1306-5p	ENSRNOG00000050647	Hspa1a
MSTRG.262448.1	rno-miR-1306-5p	ENSRNOG00000045654	Hspa1b
MSTRG.14764.1	rno-miR-450b-3p	ENSRNOG00000019549	Akap12
MSTRG.14764.1	rno-miR-204-3p	ENSRNOG00000048430	Myo18b
MSTRG.14764.1	rno-miR-204-3p	ENSRNOG00000003170	Nlrp3
MSTRG.14764.1	rno-miR-204-3p	ENSRNOG00000037613	Kdm6b
MSTRG.14764.1	rno-miR-204-3p	ENSRNOG00000008936	Map3k6
MSTRG.14764.1	rno-miR-204-3p	ENSRNOG00000008409	Myo1f
MSTRG.14764.1	rno-miR-204-3p	ENSRNOG00000012546	Frmpd1
MSTRG.14764.1	rno-miR-204-3p	ENSRNOG00000013895	Npdc1
MSTRG.243513.1	rno-miR-674-5p	Rattus_norvegicus_newGene_123854	Rattus_norvegicus_newGene_123854
MSTRG.243513.1	rno-miR-674-5p	Rattus_norvegicus_newGene_178319	Rattus_norvegicus_newGene_178319
MSTRG.243513.1	rno-miR-674-5p	ENSRNOG00000024277	Card11
MSTRG.243513.1	rno-miR-674-5p	ENSRNOG00000014776	Adcy7
MSTRG.243513.1	rno-miR-674-5p	ENSRNOG00000016316	Mcm2
MSTRG.243513.1	rno-miR-674-5p	ENSRNOG00000019136	Scamp2
MSTRG.243513.1	rno-miR-674-5p	ENSRNOG00000002461	Nid1
MSTRG.151823.1	rno-miR-370-3p	ENSRNOG00000015297	RGD1561662
MSTRG.151823.1	rno-miR-370-3p	ENSRNOG00000003807	Wnt9b
MSTRG.151823.1	rno-miR-370-3p	ENSRNOG00000013641	Myo7a
MSTRG.151823.1	rno-miR-370-3p	Rattus_norvegicus_newGene_92767	Rattus_norvegicus_newGene_92767
MSTRG.151823.1	rno-miR-370-3p	ENSRNOG00000020743	Cyp2s1
MSTRG.151823.1	rno-miR-370-3p	Rattus_norvegicus_newGene_209364	Rattus_norvegicus_newGene_209364
MSTRG.151823.1	rno-miR-370-3p	ENSRNOG00000025332	Cd109
MSTRG.151823.1	rno-miR-370-3p	ENSRNOG00000031916	Timeless
MSTRG.151823.1	rno-miR-370-3p	ENSRNOG00000007078	Ccn4
MSTRG.151823.1	rno-miR-370-3p	ENSRNOG00000005413	Creb3l1
MSTRG.151823.1	rno-miR-370-3p	ENSRNOG00000025843	Ccdc102a
MSTRG.151823.1	rno-miR-370-3p	ENSRNOG00000022071	Itga2b
MSTRG.151823.1	rno-miR-370-3p	Rattus_norvegicus_newGene_55477	Rattus_norvegicus_newGene_55477
MSTRG.151823.1	rno-miR-370-3p	ENSRNOG00000023428	Pik3r5
MSTRG.151823.1	rno-miR-370-3p	ENSRNOG00000015727	Loxl4
MSTRG.151823.1	rno-miR-370-3p	ENSRNOG00000003170	Nlrp3
MSTRG.151823.1	rno-miR-370-3p	ENSRNOG00000002728	Btc
MSTRG.151823.1	rno-miR-370-3p	ENSRNOG00000006025	Lamb3
MSTRG.151823.1	rno-miR-370-3p	Rattus_norvegicus_newGene_16014	Rattus_norvegicus_newGene_16014
MSTRG.151823.1	rno-miR-370-3p	ENSRNOG00000011459	Rhbdf2
MSTRG.151823.1	rno-miR-370-3p	ENSRNOG00000024931	Ccdc88b
MSTRG.151823.1	rno-miR-370-3p	ENSRNOG00000013309	Pik3ap1
MSTRG.151823.1	rno-miR-370-3p	ENSRNOG00000001431	Rasa4
MSTRG.151823.1	rno-miR-370-3p	ENSRNOG00000033235	Relb
MSTRG.151823.1	rno-miR-370-3p	ENSRNOG00000019270	P2ry6
MSTRG.151823.1	rno-miR-370-3p	ENSRNOG00000004192	Arhgap30
MSTRG.151823.1	rno-miR-370-3p	ENSRNOG00000008936	Map3k6
MSTRG.151823.1	rno-miR-370-3p	ENSRNOG00000048834	Plin3
MSTRG.151823.1	rno-miR-370-3p	ENSRNOG00000019780	Sypl2
MSTRG.151823.1	rno-miR-370-3p	ENSRNOG00000004766	Glis2
MSTRG.151823.1	rno-miR-370-3p	ENSRNOG00000019782	Adcy1
MSTRG.151823.1	rno-miR-370-3p	ENSRNOG00000003219	Trim16
MSTRG.151823.1	rno-miR-370-3p	ENSRNOG00000020470	Slc25a24
MSTRG.151823.1	rno-miR-370-3p	ENSRNOG00000026474	Cad
MSTRG.151823.1	rno-miR-370-3p	ENSRNOG00000020579	Col7a1
MSTRG.151823.1	rno-miR-370-3p	ENSRNOG00000014378	Il1r2
MSTRG.151823.1	rno-miR-370-3p	ENSRNOG00000021817	Irak2
MSTRG.151823.1	rno-miR-370-3p	ENSRNOG00000010634	Megf11
MSTRG.151823.1	rno-miR-370-3p	ENSRNOG00000007302	Fbn1
MSTRG.151823.1	rno-miR-370-3p	ENSRNOG00000020811	Il6r
MSTRG.151823.1	rno-miR-370-3p	ENSRNOG00000021437	Hspg2
MSTRG.151823.1	rno-miR-370-3p	ENSRNOG00000014832	Mapkapk3
MSTRG.151823.1	rno-miR-370-3p	ENSRNOG00000019136	Scamp2
MSTRG.151823.1	rno-miR-370-3p	ENSRNOG00000012782	Cemip2
MSTRG.151823.1	rno-miR-370-3p	Rattus_norvegicus_newGene_67003	Rattus_norvegicus_newGene_67003
MSTRG.151823.1	rno-miR-370-3p	ENSRNOG00000019388	Egfl7
MSTRG.151823.1	rno-miR-370-3p	ENSRNOG00000020298	Bag3
MSTRG.151823.1	rno-miR-370-3p	ENSRNOG00000023257	Adamts9
MSTRG.151823.1	rno-miR-370-3p	ENSRNOG00000010971	Snx18
MSTRG.151823.1	rno-miR-370-3p	ENSRNOG00000031743	Gbp2
MSTRG.151823.1	rno-miR-370-3p	ENSRNOG00000015441	Il4r
MSTRG.151823.1	rno-miR-370-3p	ENSRNOG00000000187	Csf2rb
MSTRG.151823.1	rno-miR-370-3p	ENSRNOG00000028832	Sorcs3
MSTRG.151823.1	rno-miR-370-3p	ENSRNOG00000002680	Lamc1
MSTRG.151823.1	rno-miR-370-3p	ENSRNOG00000019023	Tars1
MSTRG.151823.1	rno-miR-370-3p	ENSRNOG00000001214	Pfkl
MSTRG.151823.1	rno-miR-370-3p	ENSRNOG00000013963	Il6st
MSTRG.151823.1	rno-miR-370-3p	ENSRNOG00000037239	Flna
MSTRG.151823.1	rno-miR-370-3p	ENSRNOG00000048036	Ncan
MSTRG.151823.1	rno-miR-370-3p	ENSRNOG00000016281	Col4a1
MSTRG.151823.1	rno-miR-370-3p	ENSRNOG00000002525	Ptgs2
MSTRG.151823.1	rno-miR-370-3p	ENSRNOG00000050794	Pdlim4
MSTRG.151823.1	rno-miR-370-3p	ENSRNOG00000003645	Hnrnpab
MSTRG.151823.1	rno-miR-370-3p	ENSRNOG00000001414	Serpine1
MSTRG.142508.1	rno-miR-223-5p	Rattus_norvegicus_newGene_208898	Rattus_norvegicus_newGene_208898
MSTRG.114423.1	rno-miR-223-5p	Rattus_norvegicus_newGene_208898	Rattus_norvegicus_newGene_208898
MSTRG.21546.1	rno-miR-223-5p	Rattus_norvegicus_newGene_208898	Rattus_norvegicus_newGene_208898
