# Supplementary material for: Construction of an lncRNA-mediated ceRNA network to investigate the inflammatory regulatory mechanisms of ischemic stroke
Source: PLoS One. 2025 Jan 23;20(1):e0317710. doi: 10.1371/journal.pone.0317710 (PMC11756804; doi:10.1371/journal.pone.0317710)
Supplement: S14 Table — (XLSX) [file pone.0317710.s015.xlsx]

## Sheet: Sheet1
1	Flna	Betweenness: 2262.4297
2	Eng	Betweenness: 2256.1035
3	Itga2	Betweenness: 2136.7134
4	Ptgs2	Betweenness: 1884.5573
5	Lgals3	Betweenness: 1707.4385
6	Itga2b	Betweenness: 1290.439
7	Ptpn6	Betweenness: 1238.8447
8	Hspa1a	Betweenness: 1092.0
9	Serpine1	Betweenness: 986.8564
10	Fermt3	Betweenness: 981.4241
11	Tacc3	Betweenness: 920.0
12	Bag3	Betweenness: 783.33844
13	Pstpip1	Betweenness: 765.75
14	Gbp2	Betweenness: 750.0
15	Jak3	Betweenness: 701.6899
16	Furin	Betweenness: 698.1161
17	Myh9	Betweenness: 644.61145
18	Hspa1b	Betweenness: 613.1503
19	Mcm2	Betweenness: 564.0
20	Il6r	Betweenness: 562.54956
21	Il4r	Betweenness: 507.9067
22	Flt4	Betweenness: 468.0
23	Cavin1	Betweenness: 455.08954
24	Itgal	Betweenness: 403.3775
25	Tnc	Betweenness: 382.0
26	Dll4	Betweenness: 382.0
27	Tap1	Betweenness: 380.0
28	Myo18b	Betweenness: 374.4354
29	Col4a1	Betweenness: 359.70844
30	Fbn1	Betweenness: 350.82126
31	Akap12	Betweenness: 342.3636
32	Lamc1	Betweenness: 340.46066
33	Msn	Betweenness: 334.74158
34	Col4a2	Betweenness: 309.02924
35	Nfkb2	Betweenness: 291.9176
36	Egfl7	Betweenness: 276.0
37	Arhgap30	Betweenness: 268.10843
38	Creb3l1	Betweenness: 264.85168
39	Csf2rb	Betweenness: 261.716
40	Trip10	Betweenness: 192.0
41	Stxbp2	Betweenness: 192.0
42	Gja5	Betweenness: 192.0
43	Slc1a7	Betweenness: 192.0
44	Adamts4	Betweenness: 183.99559
45	Myo1f	Betweenness: 178.83589
46	Hspg2	Betweenness: 119.10702
47	Ngfr	Betweenness: 112.80119
48	Dpp4	Betweenness: 63.945385
49	Lamc2	Betweenness: 45.363663
50	Fkbp10	Betweenness: 43.133335
51	Adamts9	Betweenness: 40.822495
52	Stk10	Betweenness: 40.536797
53	Adamts7	Betweenness: 24.721577
54	Lamb3	Betweenness: 22.40529
55	Sowahc	Betweenness: 21.233664
56	Thbs4	Betweenness: 20.00837
57	Irak2	Betweenness: 15.0
58	Nid1	Betweenness: 10.766666
59	Il1r2	Betweenness: 3.3333333
60	Col7a1	Betweenness: 1.45
61	Srgap1	Betweenness: 0.0
62	Scamp2	Betweenness: 0.0
63	Rhbdf2	Betweenness: 0.0
64	Tap2	Betweenness: 0.0
65	RT1-A	Betweenness: 0.0
66	Tcirg1	Betweenness: 0.0
67	Wdfy4	Betweenness: 0.0
68	Relb	Betweenness: 0.0
69	Ncan	Betweenness: 0.0
70	Pdlim4	Betweenness: 0.0
71	Myo7a	Betweenness: 0.0
72	Timeless	Betweenness: 0.0
73	Piezo1	Betweenness: 0.0
74	Wdhd1	Betweenness: 0.0
75	Mchr1	Betweenness: 0.0
76	Trim16	Betweenness: 0.0
77	Lgals3bp	Betweenness: 0.0
78	Megf11	Betweenness: 0.0
79	Osmr	Betweenness: 0.0
80	Il6st	Betweenness: 0.0
81	Ikzf1	Betweenness: 0.0
82	Hcn4	Betweenness: 0.0
83	Parp14	Betweenness: 0.0
84	Msln	Betweenness: 0.0
85	Nrp2	Betweenness: 0.0
86	Plin3	Betweenness: 0.0
87	F1M265_RAT	Betweenness: 0.0
88	Lrg1	Betweenness: 0.0
89	Dsp	Betweenness: 0.0
90	Dok2	Betweenness: 0.0
91	Inhba	Betweenness: 0.0
92	Kdelr3	Betweenness: 0.0
93	Col15a1	Betweenness: 0.0
94	Cdca2	Betweenness: 0.0
95	Cd109	Betweenness: 0.0
96	C1qc	Betweenness: 0.0
97	Greb1	Betweenness: 0.0
98	Stbd1	Betweenness: 0.0
