# Supplementary material for: Construction of an lncRNA-mediated ceRNA network to investigate the inflammatory regulatory mechanisms of ischemic stroke
Source: PLoS One. 2025 Jan 23;20(1):e0317710. doi: 10.1371/journal.pone.0317710 (PMC11756804; doi:10.1371/journal.pone.0317710)
Supplement: S15 Table — (XLSX) [file pone.0317710.s016.xlsx]

## Sheet: Sheet1
Category	Term	Term	Count	%	PValue	Genes	List Total	Pop Hits	Pop Total	Fold Enrichment	Bonferroni	Benjamini	FDR
GOTERM_BP_DIRECT	GO:0030198	extracellular matrix organization	11	6.79012	1.07661e-06	ADAMTS4, LGALS3, COL15A1, COL4A2, COL4A1, COL7A1, NID1, ADAMTS9, HSPG2, ADAMTS7, NFKB2	157	179	20691	8.09882	0.00151687	0.000921613	0.000919652
GOTERM_BP_DIRECT	GO:0001525	angiogenesis	12	7.40741	1.30725e-06	DLL4, NRP2, EGFL7, GJA5, WNT7B, FLT4, SERPINE1, ITGA2B, FLNA, PTGS2, PLCD1, ENG	157	228	20691	6.93631	0.00184153	0.000921613	0.000919652
GOTERM_BP_DIRECT	GO:0034097	response to cytokine	8	4.93827	1.39379e-05	MAPKAPK3, SERPINE1, OSMR, IL6ST, PTGS2, IL6R, NFKB2, RELB	157	104	20691	10.1377	0.0194607	0.00564616	0.00563414
GOTERM_BP_DIRECT	GO:0019221	cytokine-mediated signaling pathway	9	5.55556	1.60175e-05	IL4R, IL1R2, CSF2RB, INHBA, OSMR, IL6ST, IL6R, JAK3, SH2B2	157	147	20691	8.06876	0.0223317	0.00564616	0.00563414
GOTERM_BP_DIRECT	GO:0032967	positive regulation of collagen biosynthetic process	5	3.08642	0.000230004	CREB3L1, ITGA2, SERPINE1, INHBA, ENG	157	40	20691	16.4737	0.276997	0.064861	0.064723
GOTERM_BP_DIRECT	GO:0032496	response to lipopolysaccharide	10	6.17284	0.000423358	AKAP12, NGFR, TG, MAPKAPK3, NOCT, SERPINE1, CSF2RB, PTGS2, IL6R, NFKB2	157	296	20691	4.45236	0.449573	0.0994891	0.0992774
GOTERM_BP_DIRECT	GO:0007160	cell-matrix adhesion	6	3.7037	0.000731041	ITGA2, ITGA2B, NID1, ITGAL, MSLN, FERMT3	157	94	20691	8.41212	0.643402	0.147253	0.146939
GOTERM_BP_DIRECT	GO:0035987	endodermal cell differentiation	4	2.46914	0.00230522	COL4A2, LAMB3, COL7A1, INHBA	157	35	20691	15.0617	0.961385	0.380807	0.379997
GOTERM_BP_DIRECT	GO:0033627	cell adhesion mediated by integrin	4	2.46914	0.00292264	ITGA2, ITGA2B, ITGAL, FBN1	157	38	20691	13.8726	0.983868	0.380807	0.379997
GOTERM_BP_DIRECT	GO:0009888	tissue development	4	2.46914	0.00292264	LAMB3, LAMC2, LAMC1, HSPG2	157	38	20691	13.8726	0.983868	0.380807	0.379997
GOTERM_BP_DIRECT	GO:0033554	cellular response to stress	3	1.85185	0.00297083	MAP3K6, NFKB2, RELB	157	11	20691	35.9427	0.984931	0.380807	0.379997
GOTERM_BP_DIRECT	GO:0050873	brown fat cell differentiation	4	2.46914	0.00363277	LRG1, LAMB3, PTGS2, SH2B2	157	41	20691	12.8575	0.994093	0.407672	0.406805
GOTERM_BP_DIRECT	GO:0001938	positive regulation of endothelial cell proliferation	5	3.08642	0.00375868	EGFL7, LRG1, FLT4, HSPG2, THBS4	157	84	20691	7.84463	0.995057	0.407672	0.406805
GOTERM_BP_DIRECT	GO:0098609	cell-cell adhesion	7	4.32099	0.00467725	DSP, ITGA2, ITGA2B, LAMC2, ITGAL, HSPG2, VSIG10	157	205	20691	4.50014	0.998654	0.420077	0.419183
GOTERM_BP_DIRECT	GO:0048333	mesodermal cell differentiation	3	1.85185	0.00484299	KDM6B, ITGA2, INHBA	157	14	20691	28.2407	0.998935	0.420077	0.419183
GOTERM_BP_DIRECT	GO:0038063	collagen-activated tyrosine kinase receptor signaling pathway	3	1.85185	0.00484299	COL4A2, COL4A1, COL7A1	157	14	20691	28.2407	0.998935	0.420077	0.419183
GOTERM_BP_DIRECT	GO:0071260	cellular response to mechanical stimulus	6	3.7037	0.00517075	BAG3, ITGA2, SERPINE1, PIEZO1, PTGS2, ENG	157	147	20691	5.37918	0.999331	0.420077	0.419183
GOTERM_BP_DIRECT	GO:0034620	cellular response to unfolded protein	3	1.85185	0.00556054	BAG3, HSPA1B, HSPA1A	157	15	20691	26.358	0.999615	0.420077	0.419183
GOTERM_BP_DIRECT	GO:0050727	regulation of inflammatory response	5	3.08642	0.00581928	SBNO2, NLRP1A, TNC, NLRP3, PIK3AP1	157	95	20691	6.93631	0.999733	0.420077	0.419183
GOTERM_BP_DIRECT	GO:0008284	positive regulation of cell population proliferation	12	7.40741	0.00595853	BTC, LGALS3, WNT7B, FLT4, TNC, PTPN6, LAMC2, OSMR, IL6ST, PTGS2, IL6R, JAK3	157	601	20691	2.63141	0.999781	0.420077	0.419183
GOTERM_BP_DIRECT	GO:0001837	epithelial to mesenchymal transition	4	2.46914	0.00671838	TRIP10, FLNA, HNRNPAB, ENG	157	51	20691	10.3365	0.999926	0.448153	0.447199
GOTERM_BP_DIRECT	GO:0014911	positive regulation of smooth muscle cell migration	4	2.46914	0.00709082	P2RY6, ITGA2, CCN4, IL6ST	157	52	20691	10.1377	0.999956	0.448153	0.447199
GOTERM_BP_DIRECT	GO:0007249	canonical NF-kappaB signal transduction	4	2.46914	0.00747528	IRAK2, CARD11, NFKB2, RELB	157	53	20691	9.9464	0.999975	0.448153	0.447199
GOTERM_BP_DIRECT	GO:0043066	negative regulation of apoptotic process	12	7.40741	0.00762814	NGFR, LGALS3, BAG3, FLT4, FLNA, CFLAR, PTGS2, YBX3, CARD14, JAK3, HSPA1B, HSPA1A	157	622	20691	2.54257	0.99998	0.448153	0.447199
GOTERM_BP_DIRECT	GO:0007165	signal transduction	15	9.25926	0.008559	NGFR, NLRP1A, THBS4, AKAP12, TG, IRAK2, TRIP10, CCN4, GABRE, IL6ST, HSPA1B, SH2B2, CARD11, FBN1, HSPA1A	157	904	20691	2.18678	0.999995	0.47462	0.47361
GOTERM_BP_DIRECT	GO:0006897	endocytosis	6	3.7037	0.008752	SNX18, STBD1, TRIP10, MYO7A, MYO1F, SCAMP2	157	167	20691	4.73496	0.999996	0.47462	0.47361
GOTERM_BP_DIRECT	GO:0007229	integrin-mediated signaling pathway	5	3.08642	0.00908846	ITGA2, ITGA2B, ITGAL, ADAMTS9, FERMT3	157	108	20691	6.10138	0.999997	0.47462	0.47361
GOTERM_BP_DIRECT	GO:1902236	negative regulation of endoplasmic reticulum stress-induced intrinsic apoptotic signaling pathway	3	1.85185	0.010797	CREB3L1, HSPA1B, HSPA1A	157	21	20691	18.8271	1	0.543706	0.542549
GOTERM_BP_DIRECT	GO:0045766	positive regulation of angiogenesis	6	3.7037	0.0115968	LGALS3, LRG1, SERPINE1, EMILIN2, HK2, ENG	157	179	20691	4.41754	1	0.563844	0.562644
GOTERM_BP_DIRECT	GO:0007507	heart development	8	4.93827	0.0139518	KDM6B, NRP2, GJA5, CAD, SYPL2, PDLIM4, ENG, FBN1	157	336	20691	3.13785	1	0.641872	0.640506
GOTERM_BP_DIRECT	GO:0046968	peptide antigen transport	2	1.23457	0.0150225	TAP2, TAP1	157	2	20691	131.79	1	0.641872	0.640506
GOTERM_BP_DIRECT	GO:0046967	cytosol to endoplasmic reticulum transport	2	1.23457	0.0150225	TAP2, TAP1	157	2	20691	131.79	1	0.641872	0.640506
GOTERM_BP_DIRECT	GO:2000401	regulation of lymphocyte migration	2	1.23457	0.0150225	STK10, MSN	157	2	20691	131.79	1	0.641872	0.640506
GOTERM_BP_DIRECT	GO:0034605	cellular response to heat	4	2.46914	0.0165345	BAG3, PTGS2, HSPA1B, HSPA1A	157	71	20691	7.42478	1	0.685697	0.684238
GOTERM_BP_DIRECT	GO:0042102	positive regulation of T cell proliferation	4	2.46914	0.0177986	CCDC88B, IL6ST, ITGAL, JAK3	157	73	20691	7.22136	1	0.717029	0.715503
GOTERM_BP_DIRECT	GO:0007411	axon guidance	6	3.7037	0.0186484	NGFR, NRP2, LAMB3, LAMC2, LAMC1, HSPG2	157	202	20691	3.91455	1	0.730396	0.728842
GOTERM_BP_DIRECT	GO:0007155	cell adhesion	8	4.93827	0.0193335	LGALS3BP, EGFL7, COL7A1, NCAN, CCN4, COL6A3, LAMC1, THBS4	157	359	20691	2.93682	1	0.73592	0.734354
GOTERM_BP_DIRECT	GO:0001916	positive regulation of T cell mediated cytotoxicity	4	2.46914	0.0204842	TAP2, RT1-A, HSPA1B, HSPA1A	157	77	20691	6.84622	1	0.73592	0.734354
GOTERM_BP_DIRECT	GO:0010628	positive regulation of gene expression	11	6.79012	0.0206846	DLL4, RIMS1, WNT7B, SERPINE1, TNC, MSN, INHBA, IKZF1, HSPA1B, ENG, HSPA1A	157	627	20691	2.3121	1	0.73592	0.734354
GOTERM_BP_DIRECT	GO:0042060	wound healing	4	2.46914	0.0211885	DSP, FKBP10, CFLAR, ENG	157	78	20691	6.75845	1	0.73592	0.734354
GOTERM_BP_DIRECT	GO:2000179	positive regulation of neural precursor cell proliferation	3	1.85185	0.0213991	DLL4, NGFR, FLNA	157	30	20691	13.179	1	0.73592	0.734354
GOTERM_BP_DIRECT	GO:0051799	negative regulation of hair follicle development	2	1.23457	0.0224495	NGFR, INHBA	157	3	20691	87.8599	1	0.753662	0.752058
GOTERM_BP_DIRECT	GO:1902042	negative regulation of extrinsic apoptotic signaling pathway via death domain receptors	3	1.85185	0.0241624	SERPINE1, CFLAR, YBX3	157	32	20691	12.3553	1	0.792303	0.790617
GOTERM_BP_DIRECT	GO:0007159	leukocyte cell-cell adhesion	3	1.85185	0.0255959	MSN, ITGAL, FERMT3	157	33	20691	11.9809	1	0.820234	0.818488
GOTERM_BP_DIRECT	GO:0042832	defense response to protozoan	3	1.85185	0.0270632	CCDC88B, IL4R, GBP2	157	34	20691	11.6285	1	0.831159	0.829391
GOTERM_BP_DIRECT	GO:0030183	B cell differentiation	4	2.46914	0.0289552	TCIRG1, IKZF1, JAK3, CARD11	157	88	20691	5.99045	1	0.831159	0.829391
GOTERM_BP_DIRECT	GO:0045626	negative regulation of T-helper 1 cell differentiation	2	1.23457	0.0298208	IL4R, JAK3	157	4	20691	65.8949	1	0.831159	0.829391
GOTERM_BP_DIRECT	GO:0070232	regulation of T cell apoptotic process	2	1.23457	0.0298208	LGALS3, JAK3	157	4	20691	65.8949	1	0.831159	0.829391
GOTERM_BP_DIRECT	GO:0038165	oncostatin-M-mediated signaling pathway	2	1.23457	0.0298208	OSMR, IL6ST	157	4	20691	65.8949	1	0.831159	0.829391
GOTERM_BP_DIRECT	GO:0048661	positive regulation of smooth muscle cell proliferation	4	2.46914	0.0306661	ITGA2, CCN4, PTGS2, IL6R	157	90	20691	5.85732	1	0.831159	0.829391
GOTERM_BP_DIRECT	GO:0045648	positive regulation of erythrocyte differentiation	3	1.85185	0.031662	INHBA, HSPA1B, HSPA1A	157	37	20691	10.6857	1	0.831159	0.829391
GOTERM_BP_DIRECT	GO:0086091	regulation of heart rate by cardiac conduction	3	1.85185	0.0332586	HCN4, DSP, GJA5	157	38	20691	10.4045	1	0.831159	0.829391
GOTERM_BP_DIRECT	GO:0050729	positive regulation of inflammatory response	4	2.46914	0.0333301	NLRP1A, SERPINE1, CCN4, NLRP3	157	93	20691	5.66838	1	0.831159	0.829391
GOTERM_BP_DIRECT	GO:0045087	innate immune response	8	4.93827	0.0341609	LGALS3, NLRP1A, NLRP3, JAK3, HK2, NFKB2, RELB, C1QC	157	405	20691	2.60326	1	0.831159	0.829391
GOTERM_BP_DIRECT	GO:0035556	intracellular signal transduction	9	5.55556	0.0342982	MAPKAPK3, IRAK2, RASA4, PTPN6, ADCY1, ADCY7, JAK3, SH2B2, PLCD1	157	495	20691	2.39618	1	0.831159	0.829391
GOTERM_BP_DIRECT	GO:0001666	response to hypoxia	7	4.32099	0.0355269	ITGA2, GPR182, TACC3, CFLAR, HSPG2, HK2, ENG	157	322	20691	2.865	1	0.831159	0.829391
GOTERM_BP_DIRECT	GO:0006986	response to unfolded protein	3	1.85185	0.0365441	THBS4, HSPA1B, HSPA1A	157	40	20691	9.88424	1	0.831159	0.829391
GOTERM_BP_DIRECT	GO:0001569	branching involved in blood vessel morphogenesis	3	1.85185	0.0365441	DLL4, COL4A1, ENG	157	40	20691	9.88424	1	0.831159	0.829391
GOTERM_BP_DIRECT	GO:0070120	ciliary neurotrophic factor-mediated signaling pathway	2	1.23457	0.0371369	IL6ST, IL6R	157	5	20691	52.7159	1	0.831159	0.829391
GOTERM_BP_DIRECT	GO:0070278	extracellular matrix constituent secretion	2	1.23457	0.0371369	CREB3L1, ENG	157	5	20691	52.7159	1	0.831159	0.829391
GOTERM_BP_DIRECT	GO:0022009	central nervous system vasculogenesis	2	1.23457	0.0371369	WNT7B, ENG	157	5	20691	52.7159	1	0.831159	0.829391
GOTERM_BP_DIRECT	GO:0090374	oligopeptide export from mitochondrion	2	1.23457	0.0371369	TAP2, TAP1	157	5	20691	52.7159	1	0.831159	0.829391
GOTERM_BP_DIRECT	GO:0070370	cellular heat acclimation	2	1.23457	0.0371369	HSPA1B, HSPA1A	157	5	20691	52.7159	1	0.831159	0.829391
GOTERM_BP_DIRECT	GO:0030336	negative regulation of cell migration	5	3.08642	0.0407031	NGFR, SERPINE1, EMILIN2, SRGAP1, ENG	157	171	20691	3.8535	1	0.88171	0.879834
GOTERM_BP_DIRECT	GO:0045471	response to ethanol	6	3.7037	0.0436049	NGFR, TNC, NLRP3, IL6R, HSPA1B, HSPA1A	157	254	20691	3.11315	1	0.88171	0.879834
GOTERM_BP_DIRECT	GO:0038154	interleukin-11-mediated signaling pathway	2	1.23457	0.0443982	IL6ST, IL6R	157	6	20691	43.9299	1	0.88171	0.879834
GOTERM_BP_DIRECT	GO:0086015	SA node cell action potential	2	1.23457	0.0443982	HCN4, GJA5	157	6	20691	43.9299	1	0.88171	0.879834
GOTERM_BP_DIRECT	GO:0072675	osteoclast fusion	2	1.23457	0.0443982	SBNO2, CD109	157	6	20691	43.9299	1	0.88171	0.879834
GOTERM_BP_DIRECT	GO:0019885	antigen processing and presentation of endogenous peptide antigen via MHC class I	2	1.23457	0.0443982	TAP2, TAP1	157	6	20691	43.9299	1	0.88171	0.879834
GOTERM_BP_DIRECT	GO:1902219	negative regulation of intrinsic apoptotic signaling pathway in response to osmotic stress	2	1.23457	0.0443982	PTGS2, YBX3	157	6	20691	43.9299	1	0.88171	0.879834
GOTERM_BP_DIRECT	GO:0035771	interleukin-4-mediated signaling pathway	2	1.23457	0.0443982	IL4R, JAK3	157	6	20691	43.9299	1	0.88171	0.879834
GOTERM_BP_DIRECT	GO:0001701	in utero embryonic development	7	4.32099	0.0508698	HCN4, FKBP10, WNT7B, MYO18B, WNT9B, YBX3, JAK3	157	352	20691	2.62082	1	0.957409	0.955372
GOTERM_BP_DIRECT	GO:0070434	positive regulation of nucleotide-binding oligomerization domain containing 2 signaling pathway	2	1.23457	0.051605	HSPA1B, HSPA1A	157	7	20691	37.6542	1	0.957409	0.955372
GOTERM_BP_DIRECT	GO:0032962	positive regulation of inositol trisphosphate biosynthetic process	2	1.23457	0.051605	P2RY6, PLCD1	157	7	20691	37.6542	1	0.957409	0.955372
GOTERM_BP_DIRECT	GO:0045630	positive regulation of T-helper 2 cell differentiation	2	1.23457	0.051605	IL4R, NLRP3	157	7	20691	37.6542	1	0.957409	0.955372
GOTERM_BP_DIRECT	GO:0072126	positive regulation of glomerular mesangial cell proliferation	2	1.23457	0.051605	CFLAR, IL6R	157	7	20691	37.6542	1	0.957409	0.955372
GOTERM_BP_DIRECT	GO:0030512	negative regulation of transforming growth factor beta receptor signaling pathway	4	2.46914	0.0540212	SPRED3, CD109, HSPA1B, HSPA1A	157	113	20691	4.66513	1	0.986293	0.984195
GOTERM_BP_DIRECT	GO:0006952	defense response	3	1.85185	0.0586167	TAP1, HSPA1B, HSPA1A	157	52	20691	7.60326	1	0.986293	0.984195
GOTERM_BP_DIRECT	GO:0090063	positive regulation of microtubule nucleation	2	1.23457	0.0587579	HSPA1B, HSPA1A	157	8	20691	32.9475	1	0.986293	0.984195
GOTERM_BP_DIRECT	GO:0140639	positive regulation of pyroptotic inflammatory response	2	1.23457	0.0587579	NLRP1A, GBP2	157	8	20691	32.9475	1	0.986293	0.984195
GOTERM_BP_DIRECT	GO:0071321	cellular response to cGMP	2	1.23457	0.0587579	HCN4, SERPINE1	157	8	20691	32.9475	1	0.986293	0.984195
GOTERM_BP_DIRECT	GO:0003209	cardiac atrium morphogenesis	2	1.23457	0.0587579	DLL4, ENG	157	8	20691	32.9475	1	0.986293	0.984195
GOTERM_BP_DIRECT	GO:0035912	dorsal aorta morphogenesis	2	1.23457	0.0587579	DLL4, ENG	157	8	20691	32.9475	1	0.986293	0.984195
GOTERM_BP_DIRECT	GO:0043312	neutrophil degranulation	2	1.23457	0.0587579	STXBP2, MYO1F	157	8	20691	32.9475	1	0.986293	0.984195
GOTERM_BP_DIRECT	GO:0001501	skeletal system development	4	2.46914	0.0599632	LGALS3, GJA5, NCAN, FBN1	157	118	20691	4.46745	1	0.993922	0.991807
GOTERM_BP_DIRECT	GO:0007193	adenylate cyclase-inhibiting G protein-coupled receptor signaling pathway	3	1.85185	0.0606222	AKAP12, ADCY7, JAK3	157	53	20691	7.4598	1	0.993922	0.991807
GOTERM_BP_DIRECT	GO:0070527	platelet aggregation	3	1.85185	0.0626511	FLNA, PTPN6, FERMT3	157	54	20691	7.32166	1	1	0.998581
GOTERM_BP_DIRECT	GO:0042307	positive regulation of protein import into nucleus	3	1.85185	0.0626511	BAG3, FLNA, PTGS2	157	54	20691	7.32166	1	1	0.998581
GOTERM_BP_DIRECT	GO:0071347	cellular response to interleukin-1	4	2.46914	0.0636697	AKAP12, SERPINE1, GBP2, ADAMTS7	157	121	20691	4.35669	1	1	0.998581
GOTERM_BP_DIRECT	GO:0003208	cardiac ventricle morphogenesis	2	1.23457	0.0658571	DLL4, ENG	157	9	20691	29.2866	1	1	0.998581
GOTERM_BP_DIRECT	GO:0051897	positive regulation of phosphatidylinositol 3-kinase/protein kinase B signal transduction	5	3.08642	0.0677573	NGFR, PTPN6, PIK3AP1, ENG, PIK3R5	157	203	20691	3.24605	1	1	0.998581
GOTERM_BP_DIRECT	GO:0034446	substrate adhesion-dependent cell spreading	3	1.85185	0.0688729	LAMB3, LAMC1, FERMT3	157	57	20691	6.93631	1	1	0.998581
GOTERM_BP_DIRECT	GO:0007162	negative regulation of cell adhesion	3	1.85185	0.0688729	TNC, HSPG2, MYO1F	157	57	20691	6.93631	1	1	0.998581
GOTERM_BP_DIRECT	GO:0030217	T cell differentiation	3	1.85185	0.0688729	DLL4, TCIRG1, IKZF1	157	57	20691	6.93631	1	1	0.998581
GOTERM_BP_DIRECT	GO:0046777	protein autophosphorylation	3	1.85185	0.0709905	STK10, MAPKAPK3, FLT4	157	58	20691	6.81671	1	1	0.998581
GOTERM_BP_DIRECT	GO:0009887	animal organ morphogenesis	4	2.46914	0.0713919	LAMB3, LAMC2, LAMC1, HSPG2	157	127	20691	4.15086	1	1	0.998581
GOTERM_BP_DIRECT	GO:0006171	cAMP biosynthetic process	2	1.23457	0.0729032	ADCY1, ADCY7	157	10	20691	26.358	1	1	0.998581
GOTERM_BP_DIRECT	GO:0090084	negative regulation of inclusion body assembly	2	1.23457	0.0729032	HSPA1B, HSPA1A	157	10	20691	26.358	1	1	0.998581
GOTERM_BP_DIRECT	GO:1901731	positive regulation of platelet aggregation	2	1.23457	0.0729032	EMILIN2, IL6R	157	10	20691	26.358	1	1	0.998581
GOTERM_BP_DIRECT	GO:0001942	hair follicle development	3	1.85185	0.0731292	NGFR, CD109, INHBA	157	59	20691	6.70118	1	1	0.998581
GOTERM_BP_DIRECT	GO:0030199	collagen fibril organization	3	1.85185	0.0752884	FKBP10, LOXL4, ADAMTS7	157	60	20691	6.58949	1	1	0.998581
GOTERM_BP_DIRECT	GO:0016525	negative regulation of angiogenesis	4	2.46914	0.0767631	NGFR, COL4A2, PTPN6, THBS4	157	131	20691	4.02412	1	1	0.998581
GOTERM_BP_DIRECT	GO:0030316	osteoclast differentiation	3	1.85185	0.0796672	SBNO2, CCN4, TCIRG1	157	62	20691	6.37693	1	1	0.998581
GOTERM_BP_DIRECT	GO:0016477	cell migration	6	3.7037	0.0797287	LAMB3, LAMC2, LAMC1, SRGAP1, HSPG2, ENG	157	303	20691	2.6097	1	1	0.998581
GOTERM_BP_DIRECT	GO:0032836	glomerular basement membrane development	2	1.23457	0.0798964	COL4A2, NID1	157	11	20691	23.9618	1	1	0.998581
GOTERM_BP_DIRECT	GO:0015833	peptide transport	2	1.23457	0.0798964	TAP2, TAP1	157	11	20691	23.9618	1	1	0.998581
GOTERM_BP_DIRECT	GO:0042270	protection from natural killer cell mediated cytotoxicity	2	1.23457	0.0798964	TAP2, TAP1	157	11	20691	23.9618	1	1	0.998581
GOTERM_BP_DIRECT	GO:1904045	cellular response to aldosterone	2	1.23457	0.0798964	HCN4, SERPINE1	157	11	20691	23.9618	1	1	0.998581
GOTERM_BP_DIRECT	GO:0071222	cellular response to lipopolysaccharide	6	3.7037	0.0867961	SBNO2, IRAK2, SERPINE1, NLRP3, PTGS2, GBP2	157	311	20691	2.54257	1	1	0.998581
GOTERM_BP_DIRECT	GO:0071456	cellular response to hypoxia	5	3.08642	0.0882339	DLL4, SERPINE1, INHBA, CFLAR, PTGS2	157	223	20691	2.95493	1	1	0.998581
GOTERM_BP_DIRECT	GO:0042752	regulation of circadian rhythm	3	1.85185	0.0886538	NOCT, TIMELESS, ADCY1	157	66	20691	5.99045	1	1	0.998581
GOTERM_BP_DIRECT	GO:0042531	positive regulation of tyrosine phosphorylation of STAT protein	3	1.85185	0.0909458	IL6ST, PARP14, IL6R	157	67	20691	5.90104	1	1	0.998581
GOTERM_BP_DIRECT	GO:0009617	response to bacterium	5	3.08642	0.0919459	LRG1, CFLAR, GBP2, ADAMTS9, MYO1F	157	226	20691	2.9157	1	1	0.998581
GOTERM_BP_DIRECT	GO:0032731	positive regulation of interleukin-1 beta production	3	1.85185	0.0932552	NLRP1A, NLRP3, TRIM16	157	68	20691	5.81426	1	1	0.998581
GOTERM_BP_DIRECT	GO:0045577	regulation of B cell differentiation	2	1.23457	0.093726	PTPN6, CARD11	157	13	20691	20.2754	1	1	0.998581
GOTERM_BP_DIRECT	GO:0007623	circadian rhythm	4	2.46914	0.098402	NGFR, NOCT, TIMELESS, ADCY1	157	146	20691	3.61068	1	1	0.998581
GOTERM_BP_DIRECT	GO:0015031	protein transport	6	3.7037	0.0989572	SNX18, STXBP2, TAP2, TAP1, KDELR3, SCAMP2	157	324	20691	2.44055	1	1	0.998581
