# Supplementary material for: Construction of an lncRNA-mediated ceRNA network to investigate the inflammatory regulatory mechanisms of ischemic stroke
Source: PLoS One. 2025 Jan 23;20(1):e0317710. doi: 10.1371/journal.pone.0317710 (PMC11756804; doi:10.1371/journal.pone.0317710)
Supplement: S16 Table — (XLSX) [file pone.0317710.s017.xlsx]

## Sheet: Sheet1
Category	Term	Term	Count	%	PValue	Genes	List Total	Pop Hits	Pop Total	Fold Enrichment	Bonferroni	Benjamini	FDR
GOTERM_CC_DIRECT	GO:0005604	basement membrane	12	7.40741	1.78971e-09	COL15A1, COL4A2, LAMB3, COL4A1, COL7A1, TNC, LAMC2, LAMC1, NID1, HSPG2, THBS4, FBN1	157	126	21777	13.2102	4.9396e-07	4.9396e-07	4.63535e-07
GOTERM_CC_DIRECT	GO:0005576	extracellular region	25	15.4321	1.52679e-07	LGALS3BP, NCAN, SERPINE1, TNC, LOXL4, FURIN, NID1, THBS4, ADAMTS4, LGALS3, CCN4, EMILIN2, NLRP3, IL6R, ADAMTS7, EGFL7, IL1R2, INHBA, PRSS36, HSPG2, TG, COL4A2, COL4A1, FBN1, C1QC	157	987	21777	3.51335	4.21386e-05	2.10697e-05	1.9772e-05
GOTERM_CC_DIRECT	GO:0005615	extracellular space	35	21.6049	7.34437e-07	LGALS3BP, COL15A1, NCAN, SERPINE1, TNC, LOXL4, RT1-A, LAMC2, NID1, MSLN, THBS4, ADAMTS4, LGALS3, CCN4, JAK3, ADAMTS9, IL6R, EGFL7, IL4R, WNT7B, WNT9B, INHBA, BTC, LRG1, TG, COL4A2, COL4A1, COL7A1, CD109, COL6A3, IL6ST, HSPA1B, FBN1, HSPA1A, ENG	157	1936	21777	2.50762	0.000202684	6.75682e-05	6.34064e-05
GOTERM_CC_DIRECT	GO:0031012	extracellular matrix	12	7.40741	2.87569e-06	LGALS3BP, ADAMTS4, LGALS3, LRG1, NCAN, CCN4, COL6A3, NID1, ADAMTS9, HSPG2, ADAMTS7, FBN1	157	260	21777	6.40186	0.000793378	0.000198423	0.000186201
GOTERM_CC_DIRECT	GO:0062023	collagen-containing extracellular matrix	10	6.17284	1.50486e-05	LGALS3, COL7A1, SERPINE1, TNC, LOXL4, COL6A3, LAMC1, HSPG2, THBS4, FBN1	157	201	21777	6.90085	0.00414482	0.000830681	0.000779516
GOTERM_CC_DIRECT	GO:0048471	perinuclear region of cytoplasm	16	9.87654	0.000726183	HCN4, MVP, ITGA2, MSN, LAMC2, INHBA, YBX3, TG, STBD1, NOCT, FLNA, GBP2, JAK3, PDLIM4, HSPA1B, HSPA1A	157	809	21777	2.74328	0.181678	0.0295923	0.0277696
GOTERM_CC_DIRECT	GO:0005610	laminin-5 complex	3	1.85185	0.00075053	LAMB3, LAMC2, HSPG2	157	6	21777	69.3535	0.187163	0.0295923	0.0277696
GOTERM_CC_DIRECT	GO:0005587	collagen type IV trimer	3	1.85185	0.00177599	COL4A2, COL4A1, COL7A1	157	9	21777	46.2357	0.387746	0.0612715	0.0574975
GOTERM_CC_DIRECT	GO:0009897	external side of plasma membrane	12	7.40741	0.00217766	NGFR, LGALS3, IL4R, ITGA2, ITGA2B, RT1-A, CSF2RB, OSMR, IL6ST, ITGAL, IL6R, ENG	157	553	21777	3.00992	0.452115	0.0667816	0.0626683
GOTERM_CC_DIRECT	GO:0005886	plasma membrane	58	35.8025	0.00311995	NRP2, FRMPD1, FLT4, NCAN, ITGA2B, TCIRG1, MSLN, VSIG10, AKAP12, SPRED3, LGALS3, RIMS1, STK10, PSTPIP1, GJA5, STBD1, PIEZO1, IL6R, DSP, IL4R, CEMIP2, IL1R2, ITGA2, RHBDF2, HSPG2, CD109, TRIM16, IL6ST, CARD11, ENG, HCN4, HVCN1, STXBP2, FURIN, CSF2RB, ADCY1, ADCY7, SLC1A7, MCHR1, PIK3R5, DLL4, P2RY6, IRAK2, FLNA, GABRE, SH2B2, NPDC1, NGFR, MSN, PARP14, SNX18, GPR182, TRIP10, PTPN6, PIK3AP1, MYO1F, H…	157	5733	21777	1.40328	0.577874	0.0861106	0.0808067
GOTERM_CC_DIRECT	GO:0016324	apical plasma membrane	10	6.17284	0.00502182	P2RY6, HVCN1, STXBP2, MSN, TCIRG1, MYO7A, OSMR, IL6R, HSPA1B, HSPA1A	157	447	21777	3.10307	0.750804	0.12082	0.113378
GOTERM_CC_DIRECT	GO:0043235	receptor complex	7	4.32099	0.00525302	IL4R, FLT4, LOXL4, OSMR, IL6ST, IL6R, ENG	157	221	21777	4.39343	0.766286	0.12082	0.113378
GOTERM_CC_DIRECT	GO:0005911	cell-cell junction	7	4.32099	0.00649482	DSP, NGFR, DES, FLNA, PTPN6, ITGAL, VSIG10	157	231	21777	4.20324	0.834439	0.13789	0.129397
GOTERM_CC_DIRECT	GO:0005581	collagen trimer	4	2.46914	0.00874358	COL15A1, COL7A1, COL6A3, C1QC	157	59	21777	9.40386	0.911419	0.172373	0.161756
GOTERM_CC_DIRECT	GO:0009986	cell surface	13	8.02469	0.00957881	NGFR, EGFL7, ITGA2, WNT7B, ITGA2B, MSN, FURIN, ITGAL, MSLN, LGALS3, ADAMTS9, ADAMTS7, ENG	157	770	21777	2.34181	0.929806	0.17625	0.165394
GOTERM_CC_DIRECT	GO:0016020	membrane	40	24.6914	0.0104235	LGALS3BP, FKBP10, NRP2, IGSF6, MEGF11, HVCN1, LOXL4, RT1-A, FURIN, NID1, MSLN, ADCY7, PIK3R5, DLL4, AKAP12, RIMS1, BAG3, STBD1, CREB3L1, CCN4, NLRP3, PIEZO1, RNF130, JAK3, SLC25A24, NPDC1, IL1R2, GREB1, TAP2, TAP1, MYO7A, SCAMP2, CCDC88B, BTC, PFKL, COL4A2, COL4A1, PIK3AP1, IL6ST, A3GALT2	157	3793	21777	1.46277	0.944533	0.179805	0.16873
GOTERM_CC_DIRECT	GO:0042995	cell projection	6	3.7037	0.0135751	RIMS1, GJA5, ITGA2, CAD, TRIP10, MSN	157	196	21777	4.24613	0.977003	0.19701	0.184875
GOTERM_CC_DIRECT	GO:0008305	integrin complex	3	1.85185	0.0137305	ITGA2, ITGA2B, ITGAL	157	25	21777	16.6448	0.977982	0.19701	0.184875
GOTERM_CC_DIRECT	GO:0005737	cytoplasm	57	35.1852	0.014027	FLT4, PCTP, YBX3, AKAP12, LGALS3, STK10, PSTPIP1, MYO18B, CCN4, JAK3, DSP, IL1R2, CAD, MYO7A, HSPG2, DOK2, MAPKAPK3, TRIM16, TARS1, CARD14, TRIM55, CARD11, MCM2, MVP, ADCY1, PTGS2, PIK3R5, RELB, BAG3, IRAK2, NOCT, NLRP3, FLNA, GBP2, RNF130, SRGAP1, ALOXE3, PDLIM4, SH2B2, NGFR, MSN, PRSS36, CFLAR, PLEKHA4, PARP14, HNRNPAB, NFKB2, CCDC88B, DES, CYP2S1, TACC3, PTPN6, PIK3AP1, MYO1F, HSPA1B, PLCD1, H…	157	6007	21777	1.31618	0.979735	0.19701	0.184875
GOTERM_CC_DIRECT	GO:0005900	oncostatin-M receptor complex	2	1.23457	0.0142761	OSMR, IL6ST	157	2	21777	138.707	0.9811	0.19701	0.184875
GOTERM_CC_DIRECT	GO:0005921	gap junction	3	1.85185	0.0159156	DES, GJA5, YBX3	157	27	21777	15.4119	0.988062	0.209176	0.196292
GOTERM_CC_DIRECT	GO:0030018	Z disc	5	3.08642	0.0187674	DES, BAG3, MYO18B, FLNA, PDLIM4	157	141	21777	4.91869	0.994641	0.235446	0.220944
GOTERM_CC_DIRECT	GO:0070110	ciliary neurotrophic factor receptor complex	2	1.23457	0.021338	IL6ST, IL6R	157	3	21777	92.4713	0.997402	0.235571	0.221061
GOTERM_CC_DIRECT	GO:0005896	interleukin-6 receptor complex	2	1.23457	0.021338	IL6ST, IL6R	157	3	21777	92.4713	0.997402	0.235571	0.221061
GOTERM_CC_DIRECT	GO:0042825	TAP complex	2	1.23457	0.021338	TAP2, TAP1	157	3	21777	92.4713	0.997402	0.235571	0.221061
GOTERM_CC_DIRECT	GO:0032809	neuronal cell body membrane	3	1.85185	0.0288276	NGFR, IL6ST, IL6R	157	37	21777	11.2465	0.999688	0.294682	0.276532
GOTERM_CC_DIRECT	GO:0016235	aggresome	3	1.85185	0.0288276	CARD14, HSPA1B, HSPA1A	157	37	21777	11.2465	0.999688	0.294682	0.276532
GOTERM_CC_DIRECT	GO:0098978	glutamatergic synapse	13	8.02469	0.0338562	NRP2, NCAN, TNC, ADCY1, SORCS3, SLC1A7, HNRNPAB, RIMS1, TACC3, FLNA, NPTX2, PDLIM4, C1QC	157	923	21777	1.95362	0.999926	0.333726	0.31317
GOTERM_CC_DIRECT	GO:0031941	filamentous actin	3	1.85185	0.036416	MYO18B, PDLIM4, MYO1F	157	42	21777	9.90764	0.999964	0.34658	0.325232
GOTERM_CC_DIRECT	GO:0001772	immunological synapse	3	1.85185	0.0429748	LGALS3, ITGAL, CARD11	157	46	21777	9.04611	0.999995	0.382614	0.359048
GOTERM_CC_DIRECT	GO:0016459	myosin complex	3	1.85185	0.0429748	MYO7A, CCDC102A, MYO1F	157	46	21777	9.04611	0.999995	0.382614	0.359048
GOTERM_CC_DIRECT	GO:0005856	cytoskeleton	8	4.93827	0.0463066	AKAP12, DES, FRMPD1, MVP, TRIP10, MSN, PDLIM4, JAK3	157	456	21777	2.43346	0.999998	0.3952	0.370858
GOTERM_CC_DIRECT	GO:0031982	vesicle	5	3.08642	0.0472522	RIMS1, A3GALT2, HSPA1B, MYO1F, HSPA1A	157	189	21777	3.6695	0.999998	0.3952	0.370858
GOTERM_CC_DIRECT	GO:0098966	perisynaptic extracellular matrix	2	1.23457	0.0490864	NCAN, TNC	157	7	21777	39.6306	0.999999	0.398466	0.373923
GOTERM_CC_DIRECT	GO:0005829	cytosol	39	24.0741	0.0519407	CDCA2, NLRP1A, MVP, FLT4, STXBP2, IKZF1, YBX3, HK2, PIK3R5, RELB, AKAP12, LGALS3, PSTPIP1, BAG3, IRAK2, CREB3L1, CCN4, NLRP3, FLNA, GBP2, JAK3, SH2B2, CEMIP2, CAD, MYO7A, PARP14, NFKB2, CCDC88B, PFKL, CD109, TACC3, PLIN3, TRIM16, PIK3AP1, CARD14, PLCD1, MYO1F, HSPA1B, HSPA1A	157	4108	21777	1.31684	1	0.4066	0.381556
GOTERM_CC_DIRECT	GO:0031594	neuromuscular junction	4	2.46914	0.0530348	NGFR, DES, LAMC1, THBS4	157	118	21777	4.70193	1	0.4066	0.381556
GOTERM_CC_DIRECT	GO:0034451	centriolar satellite	4	2.46914	0.058624	IL4R, TACC3, TAP1, PIK3R5	157	123	21777	4.5108	1	0.437303	0.410368
GOTERM_CC_DIRECT	GO:0042824	MHC class I peptide loading complex	2	1.23457	0.062666	TAP2, TAP1	157	9	21777	30.8238	1	0.455153	0.427119
GOTERM_CC_DIRECT	GO:0014704	intercalated disc	3	1.85185	0.0689202	DSP, DES, GJA5	157	60	21777	6.93535	1	0.485256	0.455367
GOTERM_CC_DIRECT	GO:0016323	basolateral plasma membrane	6	3.7037	0.070327	HCN4, DSP, P2RY6, MSN, HSPA1B, HSPA1A	157	307	21777	2.71089	1	0.485256	0.455367
GOTERM_CC_DIRECT	GO:0002199	zona pellucida receptor complex	2	1.23457	0.082675	HSPA1B, HSPA1A	157	12	21777	23.1178	1	0.556544	0.522264
GOTERM_CC_DIRECT	GO:0005916	fascia adherens	2	1.23457	0.0892499	DSP, DES	157	13	21777	21.3395	1	0.5865	0.550375
GOTERM_CC_DIRECT	GO:0045121	membrane raft	5	3.08642	0.094275	FURIN, IL6ST, HSPA1B, CARD11, HSPA1A	157	240	21777	2.88973	1	0.605114	0.567842
GOTERM_CC_DIRECT	GO:0030670	phagocytic vesicle membrane	3	1.85185	0.0986816	HVCN1, RT1-A, TCIRG1	157	74	21777	5.62326	1	0.619003	0.580876
