# Supplementary material for: Construction of an lncRNA-mediated ceRNA network to investigate the inflammatory regulatory mechanisms of ischemic stroke
Source: PLoS One. 2025 Jan 23;20(1):e0317710. doi: 10.1371/journal.pone.0317710 (PMC11756804; doi:10.1371/journal.pone.0317710)
Supplement: S17 Table — (XLSX) [file pone.0317710.s018.xlsx]

## Sheet: Sheet1
Category	Term	Term	Count	%	PValue	Genes	List Total	Pop Hits	Pop Total	Fold Enrichment	Bonferroni	Benjamini	FDR
GOTERM_MF_DIRECT	GO:0005178	integrin binding	10	6.17284	3.77582e-06	ITGA2, ITGA2B, TNC, CCN4, LAMC2, ITGAL, HSPG2, THBS4, FERMT3, FBN1	149	158	19220	8.16413	0.00140362	0.00140461	0.00136685
GOTERM_MF_DIRECT	GO:0042802	identical protein binding	32	19.7531	9.47423e-05	HCN4, NRP2, HVCN1, MVP, ITGA2B, IKZF1, THBS4, RELB, STK10, PSTPIP1, NLRP3, PIEZO1, GBP2, SH2B2, NGFR, CAD, TAP2, INHBA, MYO7A, PLEKHA4, PFKL, DES, TG, COL7A1, TRIP10, TIMELESS, PIK3AP1, IL6ST, TARS1, TRIM55, FBN1, ENG	149	1982	19220	2.08264	0.0346319	0.0144262	0.0140384
GOTERM_MF_DIRECT	GO:0002020	protease binding	8	4.93827	0.00011634	ADAMTS4, SERPINE1, FURIN, CFLAR, HSPG2, JAK3, HSPA1B, HSPA1A	149	142	19220	7.26723	0.0423578	0.0144262	0.0140384
GOTERM_MF_DIRECT	GO:0004896	cytokine receptor activity	5	3.08642	0.000360697	IL4R, CSF2RB, OSMR, IL6ST, IL6R	149	44	19220	14.6583	0.125588	0.0292789	0.0284919
GOTERM_MF_DIRECT	GO:0030020	extracellular matrix structural constituent conferring tensile strength	5	3.08642	0.000393534	COL15A1, COL4A2, COL4A1, COL7A1, COL6A3	149	45	19220	14.3326	0.136208	0.0292789	0.0284919
GOTERM_MF_DIRECT	GO:0048018	receptor ligand activity	6	3.7037	0.000726546	DLL4, BTC, WNT7B, WNT9B, HSPA1B, HSPA1A	149	92	19220	8.41261	0.236905	0.0406641	0.039571
GOTERM_MF_DIRECT	GO:0044877	protein-containing complex binding	15	9.25926	0.000765186	NGFR, IL4R, LAMB3, ITGA2, TAP2, TAP1, INHBA, CFLAR, MYO7A, ITGAL, HNRNPAB, TG, BAG3, FLNA, FBN1	149	678	19220	2.85383	0.247804	0.0406641	0.039571
GOTERM_MF_DIRECT	GO:0005102	signaling receptor binding	11	6.79012	0.00108746	EGFL7, TG, SERPINE1, WNT9B, MSN, RT1-A, INHBA, PIK3AP1, MCHR1, HSPA1B, HSPA1A	149	400	19220	3.54732	0.33286	0.0505669	0.0492076
GOTERM_MF_DIRECT	GO:0005201	extracellular matrix structural constituent	4	2.46914	0.00188404	COL4A1, LAMC1, HSPG2, FBN1	149	32	19220	16.1242	0.504171	0.0745389	0.0725352
GOTERM_MF_DIRECT	GO:0005515	protein binding	26	16.0494	0.00212153	HCN4, NLRP1A, FRMPD1, MVP, STXBP2, NID1, PTGS2, MCHR1, RIMS1, FBL, FLNA, PDLIM4, NGFR, TAP2, TAP1, MYO7A, HNRNPAB, NFKB2, SCAMP2, TG, TRIP10, TIMELESS, PTPN6, PLCD1, HSPA1B, HSPA1A	149	1769	19220	1.89589	0.546177	0.0745389	0.0725352
GOTERM_MF_DIRECT	GO:0019903	protein phosphatase binding	6	3.7037	0.00220411	LGALS3, PSTPIP1, MVP, FLT4, PDLIM4, JAK3	149	118	19220	6.55898	0.559935	0.0745389	0.0725352
GOTERM_MF_DIRECT	GO:0005524	ATP binding	24	14.8148	0.00245736	NPDC1, NLRP1A, FLT4, CAD, TAP2, TAP1, ADCY1, MYO7A, ADCY7, CCDC102A, HK2, STK10, PFKL, MAPKAPK3, IRAK2, MYO18B, NLRP3, MAP3K6, JAK3, TARS1, HSPA1B, MYO1F, HSPA1A, MCM2	149	1592	19220	1.94462	0.599588	0.0761781	0.0741303
GOTERM_MF_DIRECT	GO:0015026	coreceptor activity	4	2.46914	0.00309826	NGFR, CSF2RB, IL6ST, ENG	149	38	19220	13.5782	0.684735	0.088658	0.0862747
GOTERM_MF_DIRECT	GO:0019899	enzyme binding	11	6.79012	0.00438991	NLRP1A, STBD1, CAD, MSN, PTGS2, PARP14, IL6R, HSPA1B, PLCD1, HSPA1A, MCM2	149	485	19220	2.92562	0.805367	0.116646	0.113511
GOTERM_MF_DIRECT	GO:0043531	ADP binding	4	2.46914	0.00636258	TAP2, NLRP3, TAP1, MYO7A	149	49	19220	10.5301	0.906934	0.157792	0.15355
GOTERM_MF_DIRECT	GO:0008201	heparin binding	6	3.7037	0.012031	NRP2, CCN4, LAMC2, FURIN, THBS4, FBN1	149	177	19220	4.37265	0.988921	0.251362	0.244605
GOTERM_MF_DIRECT	GO:0035591	signaling adaptor activity	4	2.46914	0.0137989	NLRP1A, IRAK2, NLRP3, SH2B2	149	65	19220	7.93805	0.994309	0.251362	0.244605
GOTERM_MF_DIRECT	GO:0015433	ABC-type peptide antigen transporter activity	2	1.23457	0.0153417	TAP2, TAP1	149	2	19220	128.993	0.996822	0.251362	0.244605
GOTERM_MF_DIRECT	GO:0004915	interleukin-6 receptor activity	2	1.23457	0.0153417	IL6ST, IL6R	149	2	19220	128.993	0.996822	0.251362	0.244605
GOTERM_MF_DIRECT	GO:0019981	interleukin-6 binding	2	1.23457	0.0153417	IL6ST, IL6R	149	2	19220	128.993	0.996822	0.251362	0.244605
GOTERM_MF_DIRECT	GO:0023029	MHC class Ib protein binding	2	1.23457	0.0153417	TAP2, TAP1	149	2	19220	128.993	0.996822	0.251362	0.244605
GOTERM_MF_DIRECT	GO:0046980	tapasin binding	2	1.23457	0.0153417	TAP2, TAP1	149	2	19220	128.993	0.996822	0.251362	0.244605
GOTERM_MF_DIRECT	GO:0004867	serine-type endopeptidase inhibitor activity	5	3.08642	0.0155412	COL7A1, CD109, SERPINE1, COL6A3, FURIN	149	124	19220	5.20134	0.997052	0.251362	0.244605
GOTERM_MF_DIRECT	GO:0046872	metal ion binding	27	16.6667	0.0170334	NRP2, FLT4, FURIN, IKZF1, ADCY1, ITGAL, PTGS2, ADCY7, GLIS2, ADAMTS4, RIMS1, NOCT, NDUFV2, NPTX2, RNF130, PDLIM4, ADAMTS9, ADAMTS7, KDM6B, ITGA2, TAP2, TAP1, BAZ1A, PFKL, RASA4, A3GALT2, MCM2	149	2198	19220	1.58454	0.998323	0.264017	0.25692
GOTERM_MF_DIRECT	GO:0043236	laminin binding	3	1.85185	0.0182252	LGALS3, ITGA2, NID1	149	27	19220	14.3326	0.998932	0.271191	0.263901
GOTERM_MF_DIRECT	GO:0050839	cell adhesion molecule binding	4	2.46914	0.0216228	MSN, PTPN6, ITGAL, VSIG10	149	77	19220	6.70095	0.999706	0.275096	0.267701
GOTERM_MF_DIRECT	GO:1904680	peptide transmembrane transporter activity	2	1.23457	0.0229247	TAP2, TAP1	149	3	19220	85.9955	0.999821	0.275096	0.267701
GOTERM_MF_DIRECT	GO:0004921	interleukin-11 receptor activity	2	1.23457	0.0229247	IL6ST, IL6R	149	3	19220	85.9955	0.999821	0.275096	0.267701
GOTERM_MF_DIRECT	GO:0004924	oncostatin-M receptor activity	2	1.23457	0.0229247	OSMR, IL6ST	149	3	19220	85.9955	0.999821	0.275096	0.267701
GOTERM_MF_DIRECT	GO:0019970	interleukin-11 binding	2	1.23457	0.0229247	IL6ST, IL6R	149	3	19220	85.9955	0.999821	0.275096	0.267701
GOTERM_MF_DIRECT	GO:0031249	denatured protein binding	2	1.23457	0.0229247	HSPA1B, HSPA1A	149	3	19220	85.9955	0.999821	0.275096	0.267701
GOTERM_MF_DIRECT	GO:0001664	G protein-coupled receptor binding	4	2.46914	0.0279355	FLNA, JAK3, HSPA1B, HSPA1A	149	85	19220	6.07027	0.999974	0.323636	0.314936
GOTERM_MF_DIRECT	GO:0004897	ciliary neurotrophic factor receptor activity	2	1.23457	0.0304497	IL6ST, IL6R	149	4	19220	64.4966	0.99999	0.323636	0.314936
GOTERM_MF_DIRECT	GO:0034988	Fc-gamma receptor I complex binding	2	1.23457	0.0304497	LGALS3, FLNA	149	4	19220	64.4966	0.99999	0.323636	0.314936
GOTERM_MF_DIRECT	GO:0140608	cysteine-type endopeptidase activator activity	2	1.23457	0.0304497	NLRP1A, NLRP3	149	4	19220	64.4966	0.99999	0.323636	0.314936
GOTERM_MF_DIRECT	GO:0042803	protein homodimerization activity	12	7.40741	0.0331696	STK10, IRAK2, HVCN1, FLT4, TAP2, FLNA, TAP1, PTGS2, GBP2, PDLIM4, IL6R, ENG	149	760	19220	2.03674	0.999996	0.342753	0.333539
GOTERM_MF_DIRECT	GO:0038177	death receptor agonist activity	2	1.23457	0.037917	HSPA1B, HSPA1A	149	5	19220	51.5973	0.999999	0.36167	0.351948
GOTERM_MF_DIRECT	GO:0046979	TAP2 binding	2	1.23457	0.037917	TAP2, TAP1	149	5	19220	51.5973	0.999999	0.36167	0.351948
GOTERM_MF_DIRECT	GO:0046978	TAP1 binding	2	1.23457	0.037917	TAP2, TAP1	149	5	19220	51.5973	0.999999	0.36167	0.351948
GOTERM_MF_DIRECT	GO:0140693	molecular condensate scaffold activity	3	1.85185	0.0432984	LGALS3, NLRP1A, NLRP3	149	43	19220	8.99953	1	0.392134	0.381593
GOTERM_MF_DIRECT	GO:0019966	interleukin-1 binding	2	1.23457	0.0453273	IL1R2, TRIM16	149	6	19220	42.9978	1	0.392134	0.381593
GOTERM_MF_DIRECT	GO:0005021	vascular endothelial growth factor receptor activity	2	1.23457	0.0453273	NRP2, FLT4	149	6	19220	42.9978	1	0.392134	0.381593
GOTERM_MF_DIRECT	GO:0140545	ATP-dependent protein disaggregase activity	2	1.23457	0.0453273	HSPA1B, HSPA1A	149	6	19220	42.9978	1	0.392134	0.381593
GOTERM_MF_DIRECT	GO:0097718	disordered domain specific binding	3	1.85185	0.0488967	GJA5, HSPA1B, HSPA1A	149	46	19220	8.41261	1	0.399945	0.389193
GOTERM_MF_DIRECT	GO:0019838	growth factor binding	3	1.85185	0.0488967	FLT4, OSMR, IL6ST	149	46	19220	8.41261	1	0.399945	0.389193
GOTERM_MF_DIRECT	GO:0043237	laminin-1 binding	2	1.23457	0.0526809	NID1, THBS4	149	7	19220	36.8552	1	0.399945	0.389193
GOTERM_MF_DIRECT	GO:0005138	interleukin-6 receptor binding	2	1.23457	0.0526809	IL6ST, IL6R	149	7	19220	36.8552	1	0.399945	0.389193
GOTERM_MF_DIRECT	GO:0055131	C3HC4-type RING finger domain binding	2	1.23457	0.0526809	HSPA1B, HSPA1A	149	7	19220	36.8552	1	0.399945	0.389193
GOTERM_MF_DIRECT	GO:0005127	ciliary neurotrophic factor receptor binding	2	1.23457	0.0526809	OSMR, IL6ST	149	7	19220	36.8552	1	0.399945	0.389193
GOTERM_MF_DIRECT	GO:0005509	calcium ion binding	11	6.79012	0.0572112	DLL4, FKBP10, EGFL7, CEMIP2, NCAN, NID1, HSPG2, THBS4, PLCD1, SLC25A24, FBN1	149	733	19220	1.93578	1	0.425651	0.414209
GOTERM_MF_DIRECT	GO:0048406	nerve growth factor binding	2	1.23457	0.0672197	NGFR, FURIN	149	9	19220	28.6652	1	0.488084	0.474963
GOTERM_MF_DIRECT	GO:0008237	metallopeptidase activity	3	1.85185	0.0692576	ADAMTS4, ADAMTS9, ADAMTS7	149	56	19220	6.91035	1	0.488084	0.474963
GOTERM_MF_DIRECT	GO:0005179	hormone activity	4	2.46914	0.0695388	TG, INHBA, JAK3, FBN1	149	123	19220	4.1949	1	0.488084	0.474963
GOTERM_MF_DIRECT	GO:0015421	ABC-type oligopeptide transporter activity	2	1.23457	0.0744057	TAP2, TAP1	149	10	19220	25.7987	1	0.512573	0.498794
GOTERM_MF_DIRECT	GO:0016887	ATP hydrolysis activity	7	4.32099	0.0790931	NLRP1A, TAP2, NLRP3, TAP1, HSPA1B, HSPA1A, MCM2	149	387	19220	2.33321	1	0.534957	0.520577
GOTERM_MF_DIRECT	GO:0005114	type II transforming growth factor beta receptor binding	2	1.23457	0.0815368	LRG1, ENG	149	11	19220	23.4533	1	0.541637	0.527077
GOTERM_MF_DIRECT	GO:0050700	CARD domain binding	2	1.23457	0.0886133	CARD14, CARD11	149	12	19220	21.4989	1	0.568347	0.553069
GOTERM_MF_DIRECT	GO:0034713	type I transforming growth factor beta receptor binding	2	1.23457	0.0886133	LRG1, ENG	149	12	19220	21.4989	1	0.568347	0.553069
