# Supplementary material for: Construction of an lncRNA-mediated ceRNA network to investigate the inflammatory regulatory mechanisms of ischemic stroke
Source: PLoS One. 2025 Jan 23;20(1):e0317710. doi: 10.1371/journal.pone.0317710 (PMC11756804; doi:10.1371/journal.pone.0317710)
Supplement: S18 Table — (XLSX) [file pone.0317710.s019.xlsx]

## Sheet: Sheet1
Category	Term	Term	Count	%	PValue	Genes	List Total	Pop Hits	Pop Total	Fold Enrichment	Bonferroni	Benjamini	FDR
KEGG_PATHWAY	rno04151	PI3K-Akt signaling pathway	19	11.7284	8.03096e-09	NGFR, IL4R, LAMB3, ITGA2, FLT4, ITGA2B, TNC, LAMC2, LAMC1, OSMR, THBS4, PIK3R5, COL4A2, COL4A1, CREB3L1, COL6A3, PIK3AP1, JAK3, IL6R	99	354	9971	5.40572	1.70256e-06	1.4974e-06	1.38439e-06
KEGG_PATHWAY	rno04512	ECM-receptor interaction	11	6.79012	1.41264e-08	COL4A2, LAMB3, COL4A1, ITGA2, ITGA2B, TNC, COL6A3, LAMC2, LAMC1, HSPG2, THBS4	99	89	9971	12.4482	2.99479e-06	1.4974e-06	1.38439e-06
KEGG_PATHWAY	rno04820	Cytoskeleton in muscle cells	13	8.02469	2.51363e-06	DSP, ITGA2, ITGA2B, NID1, HSPG2, THBS4, DES, COL4A2, COL4A1, COL6A3, PDLIM4, TRIM55, FBN1	99	231	9971	5.66807	0.000532749	0.000174059	0.000160922
KEGG_PATHWAY	rno05200	Pathways in cancer	20	12.3457	3.28412e-06	IL4R, LAMB3, ITGA2, WNT7B, FLT4, ITGA2B, WNT9B, LAMC2, CSF2RB, ADCY1, LAMC1, PTGS2, ADCY7, NFKB2, DLL4, COL4A2, COL4A1, IL6ST, JAK3, IL6R	99	585	9971	3.44332	0.000695993	0.000174059	0.000160922
KEGG_PATHWAY	rno04510	Focal adhesion	12	7.40741	4.31848e-06	COL4A2, LAMB3, COL4A1, ITGA2, FLT4, ITGA2B, TNC, FLNA, COL6A3, LAMC2, LAMC1, THBS4	99	202	9971	5.9832	0.0009151	0.000183103	0.000169284
KEGG_PATHWAY	rno05165	Human papillomavirus infection	15	9.25926	9.98872e-06	LAMB3, ITGA2, WNT7B, ITGA2B, TNC, WNT9B, LAMC2, LAMC1, TCIRG1, PTGS2, THBS4, COL4A2, COL4A1, CREB3L1, COL6A3	99	359	9971	4.20824	0.00211538	0.000352935	0.000326298
KEGG_PATHWAY	rno05222	Small cell lung cancer	8	4.93827	5.42109e-05	COL4A2, LAMB3, COL4A1, ITGA2, ITGA2B, LAMC2, LAMC1, PTGS2	99	100	9971	8.05737	0.0114272	0.00164182	0.00151791
KEGG_PATHWAY	rno05146	Amoebiasis	7	4.32099	0.000371464	COL4A2, LAMB3, COL4A1, IL1R2, LAMC2, ADCY1, LAMC1	99	97	9971	7.26825	0.075743	0.00984381	0.00910088
KEGG_PATHWAY	rno04064	NF-kappa B signaling pathway	6	3.7037	0.00261395	CFLAR, PTGS2, CARD14, CARD11, NFKB2, RELB	99	97	9971	6.22993	0.42586	0.061573	0.056926
KEGG_PATHWAY	rno05145	Toxoplasmosis	6	3.7037	0.0050348	LAMB3, LAMC2, LAMC1, HSPA1B, HSPA1A, PIK3R5	99	113	9971	5.34781	0.657017	0.106738	0.0986821
KEGG_PATHWAY	rno04630	JAK-STAT signaling pathway	7	4.32099	0.00563664	IL4R, PTPN6, CSF2RB, OSMR, IL6ST, IL6R, JAK3	99	165	9971	4.27285	0.698308	0.108634	0.100435
KEGG_PATHWAY	rno04611	Platelet activation	6	3.7037	0.00845998	ITGA2, ITGA2B, ADCY1, ADCY7, FERMT3, PIK3R5	99	128	9971	4.72112	0.83489	0.14946	0.13818
KEGG_PATHWAY	rno04010	MAPK signaling pathway	9	5.55556	0.00961026	NGFR, MAPKAPK3, FLT4, FLNA, MAP3K6, HSPA1B, HSPA1A, NFKB2, RELB	99	302	9971	3.00151	0.870908	0.156721	0.144893
KEGG_PATHWAY	rno04915	Estrogen signaling pathway	6	3.7037	0.0111517	CREB3L1, GREB1, ADCY1, ADCY7, HSPA1B, HSPA1A	99	137	9971	4.41097	0.907212	0.168077	0.155392
KEGG_PATHWAY	rno05166	Human T-cell leukemia virus 1 infection	8	4.93827	0.0121684	CREB3L1, IL1R2, ADCY1, ITGAL, ADCY7, JAK3, NFKB2, RELB	99	253	9971	3.18473	0.925393	0.168077	0.155392
KEGG_PATHWAY	rno04640	Hematopoietic cell lineage	5	3.08642	0.0126851	IL4R, ITGA2, IL1R2, ITGA2B, IL6R	99	92	9971	5.47376	0.933225	0.168077	0.155392
KEGG_PATHWAY	rno04916	Melanogenesis	5	3.08642	0.0156877	CREB3L1, WNT7B, WNT9B, ADCY1, ADCY7	99	98	9971	5.13863	0.964991	0.186085	0.172041
KEGG_PATHWAY	rno05205	Proteoglycans in cancer	7	4.32099	0.0157997	WNT7B, ITGA2, WNT9B, MSN, FLNA, PTPN6, HSPG2	99	206	9971	3.42243	0.965826	0.186085	0.172041
KEGG_PATHWAY	rno04060	Cytokine-cytokine receptor interaction	8	4.93827	0.0171808	NGFR, IL4R, IL1R2, CSF2RB, INHBA, OSMR, IL6ST, IL6R	99	271	9971	2.9732	0.974625	0.191701	0.177233
KEGG_PATHWAY	rno04974	Protein digestion and absorption	5	3.08642	0.0191043	COL15A1, COL4A2, COL4A1, COL7A1, COL6A3	99	104	9971	4.84217	0.983249	0.192863	0.178307
KEGG_PATHWAY	rno05414	Dilated cardiomyopathy	5	3.08642	0.0191043	DES, ITGA2, ITGA2B, ADCY1, ADCY7	99	104	9971	4.84217	0.983249	0.192863	0.178307
KEGG_PATHWAY	rno04723	Retrograde endocannabinoid signaling	6	3.7037	0.0200651	RIMS1, ADCY1, NDUFV2, PTGS2, GABRE, ADCY7	99	159	9971	3.80065	0.986392	0.193355	0.178762
KEGG_PATHWAY	rno04213	Longevity regulating pathway - multiple species	4	2.46914	0.025929	ADCY1, ADCY7, HSPA1B, HSPA1A	99	65	9971	6.19798	0.996188	0.238998	0.220961
KEGG_PATHWAY	rno04918	Thyroid hormone synthesis	4	2.46914	0.0349179	TG, CREB3L1, ADCY1, ADCY7	99	73	9971	5.51875	0.999466	0.308442	0.285163
KEGG_PATHWAY	rno04926	Relaxin signaling pathway	5	3.08642	0.0371607	COL4A2, COL4A1, CREB3L1, ADCY1, ADCY7	99	128	9971	3.93426	0.999674	0.315122	0.29134
KEGG_PATHWAY	rno05163	Human cytomegalovirus infection	7	4.32099	0.0407524	CREB3L1, TAP2, TAP1, ADCY1, PTGS2, IL6R, ADCY7	99	257	9971	2.74327	0.999852	0.332289	0.30721
KEGG_PATHWAY	rno05340	Primary immunodeficiency	3	1.85185	0.0485264	TAP2, TAP1, JAK3	99	36	9971	8.3931	0.999974	0.381022	0.352265
KEGG_PATHWAY	rno04550	Signaling pathways regulating pluripotency of stem cells	5	3.08642	0.0521461	WNT7B, WNT9B, INHBA, IL6ST, JAK3	99	143	9971	3.52158	0.999988	0.381619	0.352818
KEGG_PATHWAY	rno04612	Antigen processing and presentation	4	2.46914	0.0540027	TAP2, TAP1, HSPA1B, HSPA1A	99	87	9971	4.63067	0.999992	0.381619	0.352818
KEGG_PATHWAY	rno05412	Arrhythmogenic right ventricular cardiomyopathy	4	2.46914	0.0540027	DSP, DES, ITGA2, ITGA2B	99	87	9971	4.63067	0.999992	0.381619	0.352818
KEGG_PATHWAY	rno05224	Breast cancer	5	3.08642	0.0613073	DLL4, WNT7B, FLT4, WNT9B, NFKB2	99	151	9971	3.33501	0.999999	0.406833	0.376129
KEGG_PATHWAY	rno04015	Rap1 signaling pathway	6	3.7037	0.0614088	NGFR, FLT4, ITGA2B, ADCY1, ITGAL, ADCY7	99	216	9971	2.7977	0.999999	0.406833	0.376129
KEGG_PATHWAY	rno04934	Cushing syndrome	5	3.08642	0.0712673	CREB3L1, WNT7B, WNT9B, ADCY1, ADCY7	99	159	9971	3.16721	1	0.444373	0.410835
KEGG_PATHWAY	rno04148	Efferocytosis	5	3.08642	0.0712673	P2RY6, MEGF11, PTPN6, PTGS2, C1QC	99	159	9971	3.16721	1	0.444373	0.410835
KEGG_PATHWAY	rno05169	Epstein-Barr virus infection	6	3.7037	0.0792539	TAP2, TAP1, ITGAL, JAK3, NFKB2, RELB	99	233	9971	2.59358	1	0.472923	0.437231
KEGG_PATHWAY	rno04659	Th17 cell differentiation	4	2.46914	0.0807087	IL4R, IL6ST, IL6R, JAK3	99	103	9971	3.91135	1	0.472923	0.437231
KEGG_PATHWAY	rno04933	AGE-RAGE signaling pathway in diabetic complications	4	2.46914	0.0825385	COL4A2, COL4A1, SERPINE1, PLCD1	99	104	9971	3.87374	1	0.472923	0.437231
KEGG_PATHWAY	rno05142	Chagas disease	4	2.46914	0.0862517	SERPINE1, ADCY1, CFLAR, C1QC	99	106	9971	3.80065	1	0.481194	0.444877
KEGG_PATHWAY	rno04725	Cholinergic synapse	4	2.46914	0.0997919	CREB3L1, ADCY1, ADCY7, PIK3R5	99	113	9971	3.56521	1	0.539502	0.498785
