# Supplementary material for: Construction of an lncRNA-mediated ceRNA network to investigate the inflammatory regulatory mechanisms of ischemic stroke
Source: PLoS One. 2025 Jan 23;20(1):e0317710. doi: 10.1371/journal.pone.0317710 (PMC11756804; doi:10.1371/journal.pone.0317710)
Supplement: S19 Table — (XLSX) [file pone.0317710.s020.xlsx]

## Sheet: Sheet1
miRNA	M01	M02	M03	M04	M05	S01	S02	S03	S04	S05
rno-miR-128-3p	731657	1055061	455619	747579	536632	2932763	2144077	2974320	1576802	2985202	-9086616
rno-miR-99a-5p	235952	394348	239016	438999	341707	1054816	934193	1146919	1167725	1090693	-3744324
rno-miR-127-3p	151505	296596	147325	254678	178121	590288	544867	655723	724032	725794	-2212479
novel_miR_267	115152	146015	116947	279528	178269	633919	444937	477807	512556	475610	-1708918
rno-miR-30a-5p	117058	172831	93247	204374	158500	391371	383099	535758	569196	472138	-1605552
rno-miR-30c-5p	45216	87866	31160	76584	46053	171755	125026	231352	225089	255930	-722273
rno-miR-125b-5p	26606	66643	22041	49071	31136	148254	111344	146580	132469	137303	-480453
rno-miR-125a-5p	28418	55821	17761	41984	29683	126028	71356	140964	120482	169515	-454678
rno-miR-99b-5p	22701	54596	16691	47823	26971	100610	88456	125663	143083	158754	-447784
novel_miR_1206	19761	48100	18064	37682	26131	119680	74792	134960	122645	143487	-445826
novel_miR_237	22770	33346	17370	37787	27682	101545	71361	107226	106923	88394	-336494
rno-miR-181a-5p	21354	43728	21204	32594	22514	71574	78645	108928	84022	127508	-329283
rno-miR-139-5p	18211	24621	18361	39225	32187	67736	64142	77112	118421	128789	-323595
rno-miR-101b-3p	16705	32837	20485	35109	20675	62790	95247	84669	82131	81862	-280888
rno-miR-1298	870	1151	1701	3682	2687	3212	101608	105505	9888	16375	-226497
rno-miR-132-5p	15232	29281	8818	16218	12067	56596	52183	63641	56531	56101	-203436
rno-miR-411-5p	14121	25385	13670	23645	16956	48889	55685	66628	55986	59543	-192954
novel_miR_204	9404	28943	9953	20046	10183	31402	43012	59646	54261	76503	-186295
rno-miR-543-3p	7128	13801	6122	11453	6904	41887	27276	47551	39991	66273	-177570
novel_miR_362	9442	12021	5357	9860	7016	40630	28334	49340	54423	48172	-177203
novel_miR_566	8578	13718	7785	13037	8080	37072	37692	35122	32526	43036	-134250
rno-miR-434-5p	8321	12901	7605	15758	12013	29332	32065	43106	41681	43543	-133129
novel_miR_772	100	198	489	7311	92	82228	158	215	211	51909	-126531
novel_miR_1623	135	212	392	7347	164	78426	191	408	284	48617	-119676
rno-miR-204-5p	2592	4248	2342	7933	5181	14965	38606	51646	12829	16302	-112052
rno-miR-212-5p	6481	16395	4358	8568	5647	28782	17853	29520	35346	39524	-109576
rno-miR-30a-3p	7961	13933	6157	11990	7076	26145	28740	32640	29047	33776	-103231
novel_miR_1750	4638	7579	5085	8399	5699	20892	20286	22440	20963	19291	-72472
rno-miR-370-3p	3342	6611	4414	5713	5076	18410	13550	18851	21266	16929	-63850
novel_miR_1359	2563	5873	2994	5786	4233	11387	8809	13081	18670	18053	-48551
novel_miR_1520	2201	6459	2523	3657	1934	8753	11013	15506	11536	17119	-47153
rno-miR-676	2010	3143	2423	4216	3051	12207	10100	10808	15325	12602	-46199
rno-miR-674-3p	2528	3660	1994	3276	1683	10751	12077	12576	10583	11404	-44250
rno-miR-340-5p	2727	4705	2436	4636	3328	9337	10686	12589	14305	11420	-40505
novel_miR_1341	736	1456	1347	1843	1820	2356	14323	17053	6841	5525	-38896
rno-miR-192-5p	2153	4422	1739	5003	3478	9262	9098	11700	10191	11486	-34942
rno-miR-369-5p	2147	3899	2136	3922	2680	8670	7881	10858	10185	11796	-34606
novel_miR_1058	2245	3822	1596	3412	2261	7398	6988	9274	8885	10455	-29664
rno-miR-411-3p	1749	4213	1493	3008	1499	6719	6447	8887	7892	9563	-27546
rno-miR-423-3p	1876	3478	1395	2959	2072	8062	4850	7241	7525	9646	-25544
rno-miR-136-5p	1166	2010	1393	3115	2603	5605	5041	7430	7927	6546	-22262
rno-miR-153-3p	793	1086	896	2023	1753	4010	2888	5025	6129	5425	-16926
rno-miR-485-3p	542	1574	652	1700	987	3363	2852	3862	4665	6367	-15654
rno-miR-140-5p	1014	1365	767	1995	1575	4247	2562	4796	4829	4864	-14582
novel_miR_997	8	16	45	815	17	8993	14	26	34	5868	-14034
rno-miR-499-5p	782	1461	857	1446	1061	4712	2888	3999	2719	3140	-11851
rno-miR-493-5p	870	1326	728	1162	1253	4101	2384	2512	3995	3737	-11390
rno-let-7c-2-3p	588	1329	541	891	547	2968	1634	3454	3029	4183	-11372
rno-let-7a-1-3p	588	1328	541	889	546	2964	1633	3447	3027	4182	-11361
rno-miR-34a-5p	685	1201	361	854	462	2081	2968	4468	2762	2388	-11104
novel_miR_1239	768	1537	556	1234	643	2783	2240	3203	3811	3607	-10906
novel_miR_850	213	1392	304	954	383	1745	3201	2880	3427	2887	-10894
rno-miR-340-3p	503	817	360	775	473	2349	1791	2947	2781	3017	-9957
rno-miR-195-5p	803	1162	645	1028	855	2781	2373	3853	2591	2779	-9884
rno-miR-139-3p	401	949	428	763	475	2079	2005	2133	2659	3510	-9370
rno-miR-758-3p	516	764	508	1441	1226	1994	1779	2888	3550	3524	-9280
rno-miR-450a-5p	521	802	403	1072	633	3257	1727	2331	2360	2074	-8318
rno-miR-490-3p	493	736	419	702	496	1682	2049	2422	1871	2385	-7563
novel_miR_1733	214	504	188	290	156	1687	1354	1857	1575	1849	-6970
rno-miR-448-3p	33	89	79	252	193	105	2864	3211	433	561	-6528
rno-miR-351-5p	359	743	236	650	379	2202	1216	1749	1527	1879	-6206
novel_miR_1421	341	627	313	837	622	1400	1273	1524	2308	2163	-5928
rno-miR-674-5p	397	789	351	498	406	1495	1448	1867	1767	1463	-5599
rno-miR-211-5p	56	101	51	189	86	3411	767	1074	328	420	-5517
rno-miR-412-5p	318	584	294	577	344	1072	1307	1394	1474	1871	-5001
rno-miR-24-1-5p	255	448	231	362	196	919	1215	1287	1076	1308	-4313
rno-miR-1843b-3p	294	447	189	327	192	1143	970	1056	1097	1277	-4094
rno-let-7b-3p	177	590	234	405	256	877	844	1169	1140	1541	-3909
rno-miR-195-3p	239	315	149	275	174	1198	778	995	839	1101	-3759
rno-miR-322-3p	183	486	198	405	231	1264	882	986	867	1002	-3498
rno-miR-450b-5p	196	327	156	421	224	1254	859	942	931	832	-3494
novel_miR_547	55	121	89	130	120	196	996	1383	546	446	-3052
rno-miR-124-5p	220	394	212	287	219	664	860	1025	843	908	-2968
novel_miR_1767	147	284	156	321	209	593	476	689	972	1311	-2924
rno-miR-874-3p	151	307	139	388	251	634	508	901	1091	825	-2723
rno-let-7e-3p	138	388	146	238	190	628	510	768	843	930	-2579
rno-miR-490-5p	124	211	162	215	188	518	676	786	622	803	-2505
rno-miR-542-3p	125	243	119	293	158	798	714	653	669	517	-2413
rno-miR-497-5p	153	282	179	195	174	647	602	826	560	570	-2222
novel_miR_1036	115	199	145	232	189	565	470	622	653	671	-2101
novel_miR_1336	123	267	157	239	192	494	746	623	551	609	-2045
rno-miR-551b-3p	110	107	170	224	198	487	526	598	556	456	-1814
novel_miR_1543	60	139	87	206	123	401	317	530	555	560	-1748
novel_miR_1588	16	27	32	121	73	44	385	617	250	523	-1550
rno-miR-1193-3p	85	136	52	99	94	472	163	320	467	354	-1310
rno-miR-181a-2-3p	78	160	59	103	69	311	257	301	307	561	-1268
rno-miR-204-3p	17	41	39	90	59	169	451	539	145	204	-1262
novel_miR_1426	51	82	28	83	53	240	159	250	274	334	-960
novel_miR_1535	51	82	28	83	53	240	159	250	274	334	-960
novel_miR_1659	51	82	28	83	53	240	159	250	274	334	-960
novel_miR_235	51	82	28	83	53	240	159	250	274	334	-960
novel_miR_449	51	82	28	83	53	240	159	250	274	334	-960
novel_miR_965	51	82	28	83	53	240	159	250	274	334	-960
rno-let-7c-1-3p	61	120	58	80	73	260	205	260	275	332	-940
rno-miR-532-3p	47	133	34	78	53	245	235	241	241	258	-875
rno-miR-150-3p	17	45	28	27	25	208	163	176	206	173	-784
rno-miR-322-5p	33	81	30	95	76	193	163	245	233	228	-747
rno-miR-181b-1-3p	30	112	41	57	31	138	236	203	170	208	-684
novel_miR_637	34	59	40	65	57	151	159	165	233	220	-673
rno-miR-1912-3p	2	4	1	13	16	10	259	338	41	60	-672
novel_miR_1513	19	87	43	56	16	139	225	154	146	197	-640
novel_miR_902	44	58	27	51	48	173	125	130	169	155	-524
novel_miR_970	40	56	28	34	41	159	133	155	153	107	-508
rno-miR-503-3p	19	50	21	37	24	170	60	138	144	138	-499
novel_miR_1015	12	20	1	42	19	232	58	85	72	67	-420
rno-miR-130b-5p	22	54	13	39	18	143	48	98	88	176	-407
novel_miR_526	12	33	21	30	12	89	63	106	113	129	-392
rno-miR-33-5p	12	26	21	39	14	82	117	94	114	92	-387
rno-miR-1306-5p	12	37	19	35	26	107	63	94	98	135	-368
novel_miR_89	17	42	13	25	15	107	63	129	64	102	-353
rno-miR-99a-3p	11	21	12	26	34	62	42	84	111	80	-275
novel_miR_780	18	33	17	32	15	74	91	88	66	62	-266
novel_miR_343	11	20	7	23	20	51	46	63	71	81	-231
novel_miR_489	8	20	13	14	11	37	51	66	70	58	-216
novel_miR_1481	11	5	2	2	4	67	45	104	11	8	-211
rno-miR-450b-3p	8	28	4	19	8	78	44	54	35	49	-193
novel_miR_1020	4	14	7	21	3	39	39	52	45	39	-165
novel_miR_1391	7	8	4	20	10	35	36	41	43	53	-159
rno-miR-211-3p	0	3	4	0	0	143	6	2	3	2	-149
novel_miR_838	4	13	5	12	6	25	23	39	36	53	-136
novel_miR_864	0	3	4	7	1	8	18	23	15	73	-122
rno-let-7a-2-3p	3	9	5	11	14	18	27	38	36	39	-116
novel_miR_452	7	8	9	10	6	28	27	26	34	34	-109
novel_miR_696	6	8	9	9	5	27	27	26	33	31	-107
novel_miR_262	2	1	5	3	3	22	32	16	18	20	-94
novel_miR_1254	4	9	4	6	9	22	15	37	27	20	-89
novel_miR_987	1	10	2	5	2	18	14	22	22	30	-86
novel_miR_1388	6	4	3	4	7	32	21	22	16	16	-83
novel_miR_1663	0	6	0	1	0	14	33	38	4	0	-82
novel_miR_1557	1	9	2	4	9	15	21	20	20	28	-79
novel_miR_1349	0	7	3	5	0	25	13	11	19	25	-78
rno-miR-383-3p	3	1	1	5	9	6	16	24	20	24	-71
rno-miR-3541	0	4	0	8	3	16	15	23	12	19	-70
novel_miR_1248	3	1	1	2	0	14	1	1	39	21	-69
novel_miR_345	2	4	0	3	0	11	6	19	14	28	-69
novel_miR_1715	4	9	1	4	4	14	18	23	11	23	-67
novel_miR_1749	5	4	2	2	4	11	9	14	19	30	-66
novel_miR_83	1	6	0	3	2	18	13	13	23	9	-64
novel_miR_786	3	4	0	2	3	17	13	15	8	16	-57
novel_miR_1469	2	8	0	4	3	11	12	21	14	14	-55
novel_miR_498	0	1	2	8	0	7	12	11	14	17	-50
novel_miR_1564	2	7	0	3	0	8	11	16	10	14	-47
novel_miR_885	0	5	0	2	1	10	13	7	17	3	-42
rno-miR-351-3p	0	0	2	1	0	7	8	8	10	8	-38
novel_miR_1264	54	38	19	60	50	81	17	35	64	59	-35
novel_miR_833	0	3	0	1	0	6	7	8	9	8	-34
novel_miR_983	0	2	0	2	4	7	3	8	14	10	-34
novel_miR_1074	0	0	1	2	2	5	10	5	7	11	-33
novel_miR_382	0	1	0	3	1	10	8	11	3	6	-33
rno-miR-122-5p	35	55	25	32	47	50	35	31	60	50	-32
novel_miR_381	0	0	0	0	0	0	0	0	0	32	-32
rno-miR-6323	0	1	0	0	0	31	0	0	0	0	-30
novel_miR_535	0	0	1	3	2	11	7	11	3	4	-30
novel_miR_781	0	0	1	1	2	6	7	4	12	5	-30
rno-miR-1193-5p	1	2	0	2	1	9	5	10	6	5	-29
novel_miR_883	1	1	0	1	2	6	4	8	9	7	-29
novel_miR_277	0	0	0	0	0	9	5	14	0	0	-28
novel_miR_163	0	1	0	1	1	3	3	6	12	6	-27
novel_miR_1397	0	0	0	1	1	3	10	4	6	4	-25
novel_miR_942	0	2	0	2	1	10	6	3	1	10	-25
novel_miR_1269	0	1	2	0	0	1	4	11	7	4	-24
novel_miR_1436	0	0	0	3	0	5	4	4	9	3	-22
novel_miR_757	0	2	0	1	0	1	2	10	8	4	-22
novel_miR_1603	1	1	0	0	0	3	3	3	9	3	-19
novel_miR_1795	1	0	0	0	0	3	8	2	4	3	-19
novel_miR_303	0	0	0	1	0	5	2	3	4	5	-18
novel_miR_347	1	0	0	0	0	4	7	6	1	1	-18
novel_miR_93	0	0	0	0	0	4	1	1	8	3	-17
novel_miR_1225	0	0	0	1	0	2	7	7	1	0	-16
novel_miR_1416	0	1	0	0	0	2	2	3	4	5	-15
novel_miR_655	0	1	0	0	0	3	1	2	4	6	-15
rno-miR-770-5p	130	205	151	327	507	249	194	229	323	339	-14
novel_miR_308	0	0	0	0	0	3	0	7	3	1	-14
novel_miR_1415	0	0	0	1	0	3	2	1	6	2	-13
novel_miR_1525	0	0	0	0	0	3	4	1	2	3	-13
novel_miR_160	0	0	0	0	0	6	1	2	3	1	-13
novel_miR_125	0	0	0	0	0	8	0	0	1	3	-12
novel_miR_1253	0	0	0	0	0	2	0	5	3	2	-12
novel_miR_685	0	0	0	0	0	3	2	2	3	2	-12
novel_miR_1245	0	0	0	0	0	4	0	2	5	0	-11
novel_miR_321	0	0	0	0	0	1	2	3	2	3	-11
novel_miR_404	0	0	0	0	0	1	0	3	6	1	-11
novel_miR_1656	0	0	0	0	0	1	4	2	2	1	-10
novel_miR_418	0	0	0	0	0	0	1	5	3	1	-10
novel_miR_509	0	0	0	0	0	3	2	2	0	3	-10
novel_miR_100	0	0	0	0	0	2	0	1	2	4	-9
novel_miR_543	0	0	0	0	0	1	3	0	4	1	-9
novel_miR_1047	0	0	0	0	0	3	2	0	2	1	-8
novel_miR_1258	0	0	0	0	0	3	2	1	1	1	-8
novel_miR_1389	0	0	0	0	0	1	2	1	3	1	-8
novel_miR_742	0	0	0	0	0	2	1	2	0	3	-8
rno-miR-147	12	8	4	4	6	9	3	6	7	5	4
novel_miR_574	1	2	5	4	3	3	3	1	2	2	4
novel_miR_677	3	1	0	1	0	0	0	1	0	0	4
novel_miR_1051	1	0	1	2	2	0	0	0	0	1	5
novel_miR_1061	0	1	1	2	2	0	0	1	0	0	5
novel_miR_1076	1	1	2	3	2	0	0	0	1	3	5
novel_miR_1128	5	1	3	4	5	2	3	4	2	2	5
novel_miR_1200	1	0	1	2	5	1	0	0	2	1	5
novel_miR_1402	1	1	3	1	2	0	1	0	1	1	5
novel_miR_1418	1	0	1	1	4	0	0	1	0	1	5
novel_miR_1430	2	2	0	0	1	0	0	0	0	0	5
novel_miR_1676	1	0	4	3	2	1	1	0	2	1	5
novel_miR_1727	1	0	1	2	5	1	0	0	2	1	5
novel_miR_203	0	1	2	3	1	0	0	0	1	1	5
novel_miR_247	0	0	1	2	2	0	0	0	0	0	5
novel_miR_356	0	0	1	2	2	0	0	0	0	0	5
novel_miR_367	1	1	0	2	1	0	0	0	0	0	5
novel_miR_456	0	0	1	2	2	0	0	0	0	0	5
novel_miR_573	1	0	1	2	5	1	0	0	2	1	5
novel_miR_582	1	0	1	2	5	1	0	0	2	1	5
novel_miR_802	0	0	1	2	3	0	0	0	0	1	5
novel_miR_86	3	1	3	5	2	1	0	4	3	1	5
novel_miR_1043	1	1	2	2	2	0	1	0	0	1	6
novel_miR_1160	1	1	0	2	2	0	0	0	0	0	6
novel_miR_126	0	0	1	1	5	0	0	0	1	0	6
novel_miR_1280	1	0	1	1	3	0	0	0	0	0	6
novel_miR_1319	1	2	2	5	2	0	0	3	2	1	6
novel_miR_1322	0	1	3	2	2	0	0	0	1	1	6
novel_miR_133	2	0	9	2	1	1	1	1	3	2	6
novel_miR_1332	1	1	2	2	2	0	1	0	0	1	6
novel_miR_1357	1	0	0	0	6	0	0	1	0	0	6
novel_miR_1457	0	0	2	2	2	0	0	0	0	0	6
novel_miR_1634	0	2	2	4	2	1	0	0	0	3	6
novel_miR_1635	0	1	5	2	2	1	1	1	1	0	6
novel_miR_1695	0	0	0	2	5	0	0	0	0	1	6
novel_miR_457	1	1	2	1	1	0	0	0	0	0	6
novel_miR_507	0	1	0	1	4	0	0	0	0	0	6
novel_miR_552	5	6	7	4	11	6	6	6	0	9	6
novel_miR_560	2	3	1	4	2	0	0	2	0	4	6
novel_miR_604	1	0	2	1	2	0	0	0	0	0	6
novel_miR_636	0	0	2	2	2	0	0	0	0	0	6
novel_miR_672	2	0	5	3	4	1	3	1	2	1	6
novel_miR_690	1	0	0	1	4	0	0	0	0	0	6
novel_miR_711	0	0	1	1	5	0	0	0	1	0	6
novel_miR_716	1	1	0	2	2	0	0	0	0	0	6
novel_miR_720	1	1	2	2	2	0	1	0	0	1	6
novel_miR_74	3	1	0	1	2	0	0	0	0	1	6
novel_miR_775	0	3	1	1	2	0	0	0	1	0	6
novel_miR_866	0	1	1	1	5	0	0	2	0	0	6
novel_miR_871	1	0	2	1	2	0	0	0	0	0	6
rno-miR-155-3p	2	6	1	2	1	0	1	3	1	0	7
novel_miR_1004	0	1	1	2	3	0	0	0	0	0	7
novel_miR_1060	2	0	1	1	4	0	0	0	0	1	7
novel_miR_1078	0	1	2	2	2	0	0	0	0	0	7
novel_miR_1086	1	1	2	2	2	0	0	0	0	1	7
novel_miR_112	1	0	4	0	3	0	0	1	0	0	7
novel_miR_1155	2	0	2	4	1	2	0	0	0	0	7
novel_miR_1157	1	0	0	1	5	0	0	0	0	0	7
novel_miR_1189	1	1	2	2	2	0	0	0	0	1	7
novel_miR_1224	1	1	2	2	2	0	0	0	0	1	7
novel_miR_1261	1	0	1	1	4	0	0	0	0	0	7
novel_miR_1284	1	5	3	12	5	5	0	1	7	6	7
novel_miR_1413	0	0	2	2	3	0	0	0	0	0	7
novel_miR_1443	0	1	2	2	2	0	0	0	0	0	7
novel_miR_1528	0	0	1	0	6	0	0	0	0	0	7
novel_miR_1592	3	2	2	6	7	3	1	1	4	4	7
novel_miR_1796	3	3	0	0	1	0	0	0	0	0	7
novel_miR_236	2	2	2	2	2	0	1	1	0	1	7
novel_miR_268	1	1	2	2	2	0	0	0	0	1	7
novel_miR_270	0	2	2	1	4	0	1	0	1	0	7
novel_miR_300	1	1	2	2	2	0	0	0	0	1	7
novel_miR_506	2	6	2	3	1	2	0	0	1	4	7
novel_miR_520	1	1	1	2	4	2	0	0	0	0	7
novel_miR_556	2	0	2	2	2	0	1	0	0	0	7
novel_miR_59	0	1	2	2	2	0	0	0	0	0	7
novel_miR_724	0	2	0	2	3	0	0	0	0	0	7
novel_miR_821	2	0	1	2	2	0	0	0	0	0	7
novel_miR_990	0	2	1	2	2	0	0	0	0	0	7
novel_miR_1009	2	2	2	2	6	1	0	1	3	1	8
novel_miR_1151	1	1	2	2	3	0	0	0	0	1	8
novel_miR_1177	10	40	16	31	10	12	13	28	20	26	8
novel_miR_1208	9	9	19	10	15	5	22	15	4	8	8
novel_miR_1236	9	5	4	5	9	3	2	5	5	9	8
novel_miR_1278	1	1	2	2	3	0	0	0	0	1	8
novel_miR_1335	1	2	3	3	2	0	1	0	1	1	8
novel_miR_1355	2	0	3	1	2	0	0	0	0	0	8
novel_miR_1403	1	2	0	2	4	1	0	0	0	0	8
novel_miR_1404	2	2	2	1	2	0	0	0	0	1	8
novel_miR_1431	0	1	1	1	5	0	0	0	0	0	8
novel_miR_1540	2	3	2	4	3	0	0	1	1	4	8
novel_miR_155	0	1	1	1	5	0	0	0	0	0	8
novel_miR_1555	0	1	1	1	5	0	0	0	0	0	8
novel_miR_1629	1	2	2	2	3	0	0	2	0	0	8
novel_miR_1665	1	1	2	2	2	0	0	0	0	0	8
novel_miR_1673	0	1	1	1	5	0	0	0	0	0	8
novel_miR_1677	0	0	1	2	5	0	0	0	0	0	8
novel_miR_1682	2	1	3	3	3	1	1	1	0	1	8
novel_miR_1705	0	0	2	3	4	0	0	0	0	1	8
novel_miR_1752	1	1	2	2	3	0	0	0	0	1	8
novel_miR_1792	0	0	1	0	7	0	0	0	0	0	8
novel_miR_19	1	1	1	1	5	0	0	0	1	0	8
novel_miR_191	0	1	1	1	5	0	0	0	0	0	8
novel_miR_258	0	1	1	1	5	0	0	0	0	0	8
novel_miR_360	2	2	2	2	6	1	0	1	3	1	8
novel_miR_428	3	1	3	5	5	2	1	1	3	2	8
novel_miR_43	2	2	2	1	2	0	0	0	0	1	8
novel_miR_484	1	1	2	2	3	0	0	0	0	1	8
novel_miR_545	1	1	3	2	2	0	0	0	0	1	8
novel_miR_669	0	1	1	1	5	0	0	0	0	0	8
novel_miR_688	1	1	2	2	3	0	0	0	0	1	8
novel_miR_730	0	1	1	1	5	0	0	0	0	0	8
novel_miR_733	2	2	3	4	2	2	0	1	1	1	8
novel_miR_759	0	1	1	1	5	0	0	0	0	0	8
novel_miR_859	2	1	2	2	5	2	0	1	1	0	8
novel_miR_880	0	1	1	1	5	0	0	0	0	0	8
novel_miR_925	0	1	3	3	2	0	0	0	1	0	8
novel_miR_932	0	1	1	1	5	0	0	0	0	0	8
novel_miR_981	0	1	1	1	5	0	0	0	0	0	8
novel_miR_993	2	1	1	3	4	0	0	0	3	0	8
novel_miR_1066	1	1	1	1	5	0	0	0	0	0	9
novel_miR_1069	4	0	1	2	2	0	0	0	0	0	9
novel_miR_1092	1	0	1	4	4	0	0	0	0	1	9
novel_miR_117	0	1	5	4	5	1	1	1	1	2	9
novel_miR_1298	1	0	0	2	6	0	0	0	0	0	9
novel_miR_1330	0	0	3	4	3	0	0	0	0	1	9
novel_miR_1423	0	8	0	0	1	0	0	0	0	0	9
novel_miR_1478	0	0	3	4	3	0	0	0	0	1	9
novel_miR_1488	4	1	1	3	1	0	0	0	1	0	9
novel_miR_1583	2	0	0	1	8	0	0	0	0	2	9
novel_miR_1641	3	1	1	1	7	1	0	2	1	0	9
novel_miR_178	0	1	3	1	5	0	0	0	0	1	9
novel_miR_323	3	1	1	1	7	1	0	2	1	0	9
novel_miR_612	1	2	7	4	5	1	5	1	2	1	9
novel_miR_896	0	2	3	3	2	0	0	0	1	0	9
novel_miR_954	0	2	3	3	2	0	0	1	0	0	9
novel_miR_958	1	2	2	1	4	0	0	1	0	0	9
novel_miR_105	1	2	3	1	4	1	0	0	0	0	10
novel_miR_1243	3	9	10	3	9	6	5	4	6	3	10
novel_miR_1281	2	6	11	8	7	4	4	2	5	9	10
novel_miR_1369	2	3	3	6	4	0	1	1	1	5	10
novel_miR_1494	0	0	0	0	10	0	0	0	0	0	10
novel_miR_1539	5	5	4	2	1	0	0	3	1	3	10
novel_miR_157	1	1	0	0	8	0	0	0	0	0	10
novel_miR_1606	1	1	8	1	1	0	1	1	0	0	10
novel_miR_172	2	0	5	3	0	0	0	0	0	0	10
novel_miR_194	2	1	2	5	6	1	1	1	1	2	10
novel_miR_252	4	1	3	2	3	2	0	0	1	0	10
novel_miR_373	2	0	1	1	6	0	0	0	0	0	10
novel_miR_385	1	2	3	3	3	0	0	0	1	1	10
novel_miR_423	5	1	0	2	2	0	0	0	0	0	10
novel_miR_425	6	11	5	2	10	5	6	5	6	2	10
novel_miR_442	4	0	0	6	1	0	0	1	0	0	10
novel_miR_836	2	2	2	3	5	1	1	1	0	1	10
novel_miR_882	1	0	5	4	3	0	0	2	0	1	10
novel_miR_898	2	1	2	5	6	1	1	1	1	2	10
novel_miR_912	1	0	0	5	4	0	0	0	0	0	10
novel_miR_92	0	2	4	3	6	0	1	0	1	3	10
novel_miR_975	3	1	3	1	2	0	0	0	0	0	10
novel_miR_1038	5	3	5	7	7	2	1	3	4	6	11
novel_miR_1088	1	1	2	3	4	0	0	0	0	0	11
novel_miR_1120	2	1	2	3	5	0	0	0	1	1	11
novel_miR_1143	2	1	4	4	4	0	0	0	1	3	11
novel_miR_1170	2	3	1	2	7	1	0	0	1	2	11
novel_miR_1237	3	3	2	5	0	2	0	0	0	0	11
novel_miR_1240	0	0	1	0	10	0	0	0	0	0	11
novel_miR_1350	2	0	3	4	5	0	1	1	1	0	11
novel_miR_1477	3	0	3	4	2	0	0	0	0	1	11
novel_miR_1754	2	1	2	3	5	0	0	0	1	1	11
novel_miR_1768	5	4	4	3	6	4	2	2	3	0	11
novel_miR_1777	1	1	13	1	8	6	1	2	1	3	11
novel_miR_298	2	1	1	3	4	0	0	0	0	0	11
novel_miR_414	1	1	5	2	2	0	0	0	0	0	11
novel_miR_523	1	0	3	3	10	0	0	0	4	2	11
novel_miR_54	0	1	3	3	7	0	0	1	0	2	11
novel_miR_657	4	0	1	3	3	0	0	0	0	0	11
novel_miR_719	1	1	4	3	2	0	0	0	0	0	11
novel_miR_897	1	4	4	7	3	0	1	1	1	5	11
novel_miR_914	0	1	3	5	2	0	0	0	0	0	11
rno-miR-21-3p	11	16	5	15	9	6	9	8	5	16	12
novel_miR_1161	3	0	0	3	6	0	0	0	0	0	12
novel_miR_1173	1	0	0	1	11	0	0	0	1	0	12
novel_miR_1217	2	2	6	1	12	1	7	3	0	0	12
novel_miR_1247	0	1	2	4	5	0	0	0	0	0	12
novel_miR_1361	3	2	2	3	9	2	0	1	3	1	12
novel_miR_1523	2	1	6	4	6	2	2	0	1	2	12
novel_miR_1615	2	2	3	3	2	0	0	0	0	0	12
novel_miR_1718	0	0	6	3	3	0	0	0	0	0	12
novel_miR_1779	1	0	0	1	11	0	0	0	1	0	12
novel_miR_210	3	3	3	6	12	3	1	2	4	5	12
novel_miR_461	1	4	3	1	5	0	2	0	0	0	12
novel_miR_587	3	1	2	3	8	1	0	1	0	3	12
novel_miR_629	2	0	1	1	10	0	2	0	0	0	12
novel_miR_70	3	2	2	3	9	2	0	1	3	1	12
novel_miR_1008	2	2	6	3	3	0	0	3	0	0	13
novel_miR_1223	2	1	1	5	5	0	0	0	0	1	13
novel_miR_1291	0	0	3	0	10	0	0	0	0	0	13
novel_miR_1600	1	1	7	3	3	0	0	0	2	0	13
novel_miR_1646	2	0	6	7	8	1	1	4	2	2	13
novel_miR_1802	0	0	3	4	7	0	0	1	0	0	13
novel_miR_318	3	5	3	4	6	3	3	0	1	1	13
novel_miR_548	2	0	5	0	6	0	0	0	0	0	13
novel_miR_625	3	2	2	4	9	2	0	1	3	1	13
novel_miR_631	2	3	3	4	7	1	1	1	1	2	13
novel_miR_908	4	1	4	0	6	1	0	0	0	1	13
novel_miR_1001	3	2	3	9	4	1	1	1	0	4	14
novel_miR_1014	2	2	3	4	5	1	0	0	1	0	14
novel_miR_1118	0	6	9	11	6	5	4	6	0	3	14
novel_miR_1163	0	3	10	2	6	2	1	4	0	0	14
novel_miR_1297	5	3	5	3	5	2	2	1	1	1	14
novel_miR_1358	0	1	5	4	8	3	0	0	0	1	14
novel_miR_1514	0	1	5	4	4	0	0	0	0	0	14
novel_miR_1625	3	2	8	3	10	3	3	3	2	1	14
novel_miR_1645	5	2	1	5	3	0	0	0	0	2	14
novel_miR_1701	4	1	3	0	6	0	0	0	0	0	14
novel_miR_297	2	1	8	3	1	0	1	0	0	0	14
novel_miR_524	4	3	5	2	6	3	0	2	1	0	14
novel_miR_639	2	2	4	4	7	1	1	1	0	2	14
novel_miR_715	5	4	12	3	18	9	3	5	4	7	14
novel_miR_732	5	1	5	0	3	0	0	0	0	0	14
novel_miR_800	3	3	2	0	6	0	0	0	0	0	14
novel_miR_922	1	3	4	3	3	0	0	0	0	0	14
novel_miR_945	2	11	12	0	7	2	3	4	6	3	14
novel_miR_1127	0	1	7	0	8	0	0	0	1	0	15
novel_miR_1145	7	3	2	1	5	0	1	1	0	1	15
novel_miR_1451	2	2	14	10	9	3	4	4	6	5	15
novel_miR_1693	1	0	2	1	11	0	0	0	0	0	15
novel_miR_1764	2	0	1	6	9	2	1	0	0	0	15
novel_miR_478	3	0	2	1	9	0	0	0	0	0	15
novel_miR_513	3	1	8	2	2	0	0	0	0	1	15
novel_miR_1149	4	1	1	0	11	1	0	0	0	0	16
novel_miR_1325	0	0	6	1	9	0	0	0	0	0	16
novel_miR_683	0	7	6	8	4	1	4	4	0	0	16
novel_miR_959	2	1	7	3	3	0	0	0	0	0	16
novel_miR_111	2	2	5	2	6	0	0	0	0	0	17
novel_miR_1179	4	2	3	6	4	0	0	1	0	1	17
novel_miR_130	6	2	4	5	3	0	0	2	1	0	17
novel_miR_1368	1	0	2	7	8	0	0	0	0	1	17
novel_miR_1379	2	1	4	5	9	0	0	2	1	1	17
novel_miR_1670	2	2	5	2	6	0	0	0	0	0	17
novel_miR_1753	5	5	4	5	6	3	0	1	1	2	18
novel_miR_426	5	0	1	3	9	0	0	0	0	0	18
novel_miR_622	2	2	8	4	2	0	0	0	0	0	18
novel_miR_956	1	1	5	1	15	1	2	1	0	1	18
novel_miR_1150	2	4	15	2	13	5	3	2	2	5	19
novel_miR_1259	3	0	2	0	14	0	0	0	0	0	19
novel_miR_1522	7	0	2	1	12	0	0	0	2	1	19
novel_miR_1611	3	0	2	0	14	0	0	0	0	0	19
novel_miR_1726	2	2	10	2	7	0	1	0	3	0	19
novel_miR_214	2	0	2	8	8	0	0	0	0	1	19
novel_miR_264	1	0	0	1	17	0	0	0	0	0	19
novel_miR_741	4	4	9	13	5	1	4	1	5	5	19
novel_miR_1475	0	1	0	3	16	0	0	0	0	0	20
novel_miR_1479	0	19	0	2	1	0	0	0	0	2	20
novel_miR_278	6	6	20	8	16	12	7	3	3	11	20
novel_miR_594	5	2	3	8	7	1	1	1	0	2	20
novel_miR_652	3	1	6	5	5	0	0	0	0	0	20
novel_miR_713	2	2	6	1	12	0	1	1	0	1	20
novel_miR_1679	2	1	3	3	14	1	0	0	0	1	21
novel_miR_406	1	0	4	3	14	0	0	1	0	0	21
novel_miR_619	3	3	5	4	6	0	0	0	0	0	21
novel_miR_88	2	2	3	2	12	0	0	0	0	0	21
novel_miR_1034	4	2	5	12	6	1	2	3	0	1	22
novel_miR_1348	1	1	4	1	15	0	0	0	0	0	22
novel_miR_1422	0	25	0	1	0	0	0	1	1	2	22
novel_miR_369	2	1	10	8	11	2	2	3	2	1	22
novel_miR_678	2	1	2	3	15	1	0	0	0	0	22
novel_miR_753	1	4	3	6	8	0	0	0	0	0	22
novel_miR_1031	6	2	6	9	6	2	1	1	0	2	23
novel_miR_1696	2	3	6	8	7	0	0	1	2	0	23
novel_miR_293	6	2	4	3	13	2	1	0	0	1	24
novel_miR_1560	0	29	0	0	0	0	2	2	0	0	25
novel_miR_1732	2	0	1	2	21	0	0	0	1	0	25
novel_miR_1799	2	2	14	3	8	0	1	0	3	0	25
novel_miR_285	4	4	4	6	24	3	1	4	4	5	25
novel_miR_1385	2	0	6	3	17	1	0	1	0	0	26
novel_miR_1741	4	2	16	6	5	0	3	2	2	0	26
novel_miR_314	6	2	5	3	11	0	0	0	0	1	26
novel_miR_4	7	3	4	12	6	1	1	1	0	3	26
novel_miR_562	3	0	2	5	16	0	0	0	0	0	26
novel_miR_827	13	19	20	30	31	15	14	18	18	22	26
novel_miR_968	7	0	7	3	11	1	0	0	0	1	26
novel_miR_1030	2	1	5	4	16	0	0	0	0	1	27
novel_miR_1289	3	3	10	11	5	0	2	1	0	2	27
novel_miR_1553	0	30	1	2	0	0	0	0	0	6	27
novel_miR_1798	11	13	27	12	20	10	17	10	6	13	27
novel_miR_95	5	5	7	8	14	1	3	1	2	5	27
novel_miR_119	3	1	5	6	13	0	0	0	0	0	28
novel_miR_1386	0	0	13	3	12	0	0	0	0	0	28
novel_miR_151	3	1	9	6	9	0	0	0	0	0	28
novel_miR_1534	4	2	3	2	26	2	1	3	1	2	28
novel_miR_175	14	9	11	12	46	11	5	7	21	20	28
novel_miR_326	6	2	14	3	7	2	1	0	0	1	28
novel_miR_342	3	1	9	6	9	0	0	0	0	0	28
novel_miR_352	3	1	5	6	13	0	0	0	0	0	28
novel_miR_737	2	2	3	10	19	2	2	1	2	1	28
novel_miR_66	1	1	6	6	16	0	0	0	0	1	29
novel_miR_1310	2	5	7	6	11	0	0	0	0	1	30
novel_miR_1638	4	1	2	7	19	1	0	0	0	2	30
novel_miR_500	2	2	2	8	16	0	0	0	0	0	30
novel_miR_928	5	2	4	5	17	0	0	2	1	0	30
novel_miR_1546	3	3	4	6	16	0	0	0	0	0	32
novel_miR_1102	5	4	5	16	15	1	1	4	0	6	33
novel_miR_1363	3	2	10	5	19	1	2	0	0	3	33
novel_miR_1547	7	2	7	7	14	2	0	0	0	2	33
novel_miR_1593	4	3	11	9	13	1	2	3	0	1	33
novel_miR_1610	3	13	7	7	6	0	0	1	1	1	33
novel_miR_1637	15	5	14	9	37	8	5	8	10	16	33
novel_miR_221	10	1	3	4	19	0	1	1	0	2	33
novel_miR_1518	9	3	5	6	12	0	1	0	0	0	34
novel_miR_1786	4	3	10	15	14	2	1	2	4	2	35
novel_miR_918	3	2	13	8	18	1	1	4	1	2	35
novel_miR_1064	12	8	2	14	22	5	4	7	2	4	36
novel_miR_201	4	3	13	7	14	1	0	1	1	2	36
novel_miR_287	6	1	6	8	16	0	0	0	0	1	36
novel_miR_705	8	9	14	5	14	4	2	1	4	2	37
novel_miR_1062	4	4	20	6	13	0	7	0	2	0	38
novel_miR_1087	14	2	6	3	13	0	0	0	0	0	38
novel_miR_1328	8	2	12	9	18	0	3	1	3	3	39
novel_miR_1537	7	1	21	4	18	4	2	1	1	4	39
novel_miR_1218	5	0	5	3	27	0	0	0	0	0	40
novel_miR_1195	7	1	16	9	10	0	0	0	0	2	41
novel_miR_1419	7	8	13	9	26	3	4	3	1	11	41
novel_miR_1441	4	3	14	9	15	0	3	0	0	1	41
novel_miR_1683	5	4	11	6	21	1	0	0	4	1	41
novel_miR_359	5	4	11	6	21	1	0	0	4	1	41
novel_miR_675	9	3	9	8	15	0	0	0	1	2	41
novel_miR_410	6	9	14	10	32	11	5	4	3	6	42
novel_miR_886	6	9	14	10	32	11	5	4	3	6	42
novel_miR_822	9	5	13	16	12	2	2	2	3	3	43
novel_miR_907	12	3	15	8	7	1	0	0	0	0	44
novel_miR_127	5	7	11	6	23	2	0	1	3	1	45
novel_miR_661	5	5	11	9	24	1	1	3	4	0	45
novel_miR_1049	0	49	0	0	1	0	1	0	2	1	46
novel_miR_1057	7	1	8	10	20	0	0	0	0	0	46
novel_miR_1255	7	1	8	10	20	0	0	0	0	0	46
novel_miR_421	9	4	11	8	17	1	1	0	0	1	46
novel_miR_663	9	4	11	8	17	1	1	0	0	1	46
novel_miR_460	8	3	11	12	19	3	0	1	1	1	47
novel_miR_1065	6	5	16	6	16	1	0	0	0	0	48
novel_miR_709	8	7	5	10	38	5	1	6	3	5	48
novel_miR_809	6	7	17	13	16	2	6	1	2	0	48
novel_miR_1018	8	5	3	7	27	0	0	1	0	0	49
novel_miR_1694	9	1	15	14	12	0	0	1	1	0	49
novel_miR_1711	5	2	10	6	27	0	0	0	0	0	50
novel_miR_1013	9	3	19	6	21	0	4	0	1	1	52
novel_miR_1333	8	4	26	13	11	0	6	2	2	0	52
novel_miR_664	7	7	15	10	18	2	0	1	0	1	53
novel_miR_1026	56	90	58	71	137	106	51	51	70	80	54
novel_miR_116	6	0	6	9	33	0	0	0	0	0	54
novel_miR_763	8	3	10	7	27	0	0	0	0	0	55
novel_miR_1672	11	2	12	12	21	1	0	1	0	0	56
novel_miR_15	8	6	14	12	21	1	0	1	0	2	57
novel_miR_875	9	7	6	12	52	11	11	0	1	6	57
novel_miR_1226	9	9	10	9	28	0	3	2	2	0	58
novel_miR_951	4	1	10	24	19	0	0	0	0	0	58
novel_miR_499	13	7	11	13	22	2	3	1	1	0	59
novel_miR_1304	13	18	21	12	35	10	12	3	7	7	60
novel_miR_1405	13	8	12	12	22	2	3	0	1	1	60
novel_miR_1778	7	2	5	9	39	0	0	0	0	1	61
novel_miR_575	1	68	1	3	2	1	0	2	1	9	62
novel_miR_1181	10	6	16	16	23	4	3	0	0	1	63
novel_miR_1317	17	13	14	15	44	16	5	5	8	6	63
novel_miR_1590	10	6	16	16	23	4	3	0	0	1	63
novel_miR_1596	9	4	16	19	25	2	5	0	1	2	63
novel_miR_72	17	13	14	15	44	16	5	5	8	6	63
novel_miR_400	0	69	1	3	2	0	2	0	2	5	66
novel_miR_647	9	5	16	19	27	2	5	0	1	2	66
novel_miR_960	10	7	36	16	22	6	5	2	2	7	69
novel_miR_435	16	26	27	25	44	9	9	10	20	20	70
novel_miR_846	12	2	21	13	27	1	0	2	0	1	71
novel_miR_1793	6	6	22	12	28	1	0	0	0	1	72
novel_miR_820	18	38	11	29	19	5	10	13	3	11	73
novel_miR_1172	37	17	9	18	34	8	5	3	16	9	74
novel_miR_667	14	14	28	34	38	8	11	8	12	12	77
novel_miR_972	14	2	9	23	37	0	3	1	0	3	78
novel_miR_831	19	58	30	46	60	19	34	20	21	38	81
rno-miR-223-5p	61	19	21	29	33	33	5	13	17	13	82
novel_miR_234	11	14	24	18	21	2	0	1	1	1	83
novel_miR_1338	39	13	23	33	74	15	14	26	17	26	84
novel_miR_1464	24	15	29	16	28	4	6	11	3	4	84
novel_miR_1184	19	8	25	12	28	1	2	1	1	1	86
novel_miR_1219	29	2	18	25	20	0	0	1	1	2	90
novel_miR_1704	12	3	8	15	53	0	0	0	0	1	90
novel_miR_371	68	101	65	82	175	117	52	63	77	91	91
novel_miR_662	6	5	5	104	72	10	10	12	27	41	92
novel_miR_1643	22	1	12	19	54	7	2	1	1	2	95
novel_miR_1033	23	22	19	27	26	5	6	3	3	4	96
novel_miR_1197	18	7	24	31	39	3	0	2	0	5	109
novel_miR_29	31	10	18	24	29	1	1	0	1	0	109
novel_miR_1473	14	4	24	21	51	0	0	0	0	0	114
novel_miR_979	15	6	15	16	63	0	0	0	0	1	114
novel_miR_1775	28	6	24	33	32	1	1	1	1	2	117
novel_miR_128	0	148	0	4	0	0	0	3	1	27	121
novel_miR_140	14	10	39	21	55	3	7	2	2	4	121
novel_miR_1601	30	25	29	27	25	0	4	3	1	1	127
novel_miR_544	27	27	31	30	30	9	2	0	3	3	128
novel_miR_295	36	6	32	29	40	2	2	2	3	2	132
rno-miR-3473	66	101	111	160	83	60	56	67	106	99	133
novel_miR_620	23	8	21	15	74	2	0	2	1	1	135
novel_miR_336	24	5	32	31	60	0	0	0	2	2	148
novel_miR_1321	44	18	10	43	68	4	4	2	12	11	150
novel_miR_434	23	11	24	31	71	3	2	0	2	2	151
novel_miR_1578	45	11	34	28	40	1	0	0	2	2	153
novel_miR_377	46	10	33	28	42	1	0	0	2	1	155
novel_miR_1401	20	11	18	23	91	2	0	1	1	2	157
novel_miR_773	20	15	42	34	90	11	7	9	12	4	158
novel_miR_18	39	12	17	32	82	1	2	2	1	0	176
novel_miR_812	25	4	9	29	126	4	5	3	2	2	177
novel_miR_1808	18	16	48	29	71	1	0	0	0	0	181
novel_miR_1055	41	6	8	29	111	1	0	2	0	1	191
novel_miR_411	17	9	40	56	79	0	1	3	0	0	197
novel_miR_748	49	25	57	40	52	2	2	0	0	1	218
rno-miR-1949	32	2	11	24	186	2	1	6	5	5	236
novel_miR_1398	42	29	55	45	84	6	1	0	0	4	244
novel_miR_1516	66	38	63	61	98	12	12	17	15	11	259
novel_miR_734	39	24	49	53	132	11	2	3	6	10	265
novel_miR_1784	20	13	52	45	178	12	5	6	5	13	267
novel_miR_11	1	329	6	9	4	3	0	1	11	65	269
novel_miR_1780	43	28	97	43	85	1	8	2	1	5	279
novel_miR_832	219	244	230	323	475	254	166	220	269	288	294
novel_miR_390	42	10	69	57	127	1	1	0	0	3	300
novel_miR_150	31	19	119	22	149	4	7	7	2	4	316
novel_miR_641	76	17	43	111	159	9	24	10	9	11	343
rno-miR-223-3p	225	92	81	150	265	123	46	70	129	79	366
novel_miR_1097	46	23	61	48	232	10	4	4	7	12	373
novel_miR_471	46	23	61	48	232	10	4	4	7	12	373
novel_miR_868	46	23	61	48	232	10	4	4	7	12	373
novel_miR_986	46	23	61	48	232	10	4	4	7	12	373
novel_miR_911	78	40	108	130	169	26	22	19	30	28	400
novel_miR_1202	54	33	82	47	239	15	7	7	9	14	403
novel_miR_1209	54	42	84	74	235	12	7	9	10	21	430
novel_miR_317	51	31	82	78	263	13	10	6	10	19	447
novel_miR_1684	51	20	85	80	246	4	2	3	7	4	462
novel_miR_579	44	66	76	123	172	1	6	3	2	2	467
novel_miR_1550	125	34	64	77	245	16	13	10	15	16	475
novel_miR_364	81	19	48	108	226	1	1	0	0	0	480
novel_miR_689	81	19	48	108	226	1	1	0	0	0	480
novel_miR_211	76	52	87	90	187	1	0	1	2	0	488
novel_miR_12	73	19	135	130	208	4	1	0	6	3	551
novel_miR_837	79	43	114	54	336	14	7	7	12	12	574
rno-miR-155-5p	217	268	53	379	307	175	72	105	165	88	619
novel_miR_153	104	120	227	167	341	55	65	44	44	68	683
novel_miR_1622	229	40	126	230	276	6	3	6	9	13	864
novel_miR_1121	109	75	311	161	246	2	4	2	5	6	883
novel_miR_464	136	52	106	210	473	15	21	12	14	22	893
novel_miR_792	136	52	106	210	473	15	21	12	14	22	893
novel_miR_1490	223	28	48	128	542	3	0	1	1	1	963
novel_miR_1687	207	57	151	255	593	36	37	30	31	44	1085
novel_miR_349	192	76	264	270	639	53	74	66	54	86	1108
novel_miR_1139	213	51	134	241	725	48	47	45	44	56	1124
novel_miR_899	213	51	134	241	725	48	47	45	44	56	1124
novel_miR_398	202	39	81	195	771	25	21	24	29	53	1136
novel_miR_1005	90	43	297	141	664	10	3	3	12	3	1204
novel_miR_1664	238	124	316	345	808	106	120	112	101	159	1233
novel_miR_1113	130	286	313	2523	201	616	391	610	331	267	1238
novel_miR_1241	227	187	437	328	861	103	108	70	104	191	1464
novel_miR_602	286	28	106	149	923	0	1	5	5	4	1477
novel_miR_796	978	1062	471	621	1198	570	361	530	353	603	1913
novel_miR_255	1821	887	928	829	2853	369	291	245	288	339	5786
rno-miR-21-5p	62784	77799	33478	93156	72117	49836	45927	61913	65874	69479	46305
